# Supplementary material for: Proper Glyphosate Application at Post-anthesis Lowers Grain Moisture Content at Harvest and Reallocates Non-structural Carbohydrates in Maize
Source: Front Plant Sci. 2020 Dec 10;11:580883. doi: 10.3389/fpls.2020.580883 (PMC7758537; doi:10.3389/fpls.2020.580883)
Supplement: Supplementary Table 1 — Effects of GP treatment on dry matter content and fresh weight in ZD958 organs. [file Table_4.XLSX]

## Sheet: Sheet1
Supplementary Table S1. Effects of GP treatment on dry matter content and fresh weight in ZD958 organs
(A)		Stem/g	Leaf blade/g	Leaf sheath/g	Ear/g
DAT10	Control	282.72±64.92	220.81±23.17	78.58±16.78	304.83±34.45
	GP	252.08±46.66 ns	145.55±13.63 **	55.95±7.58 **	294.92±39.06
DAT20	Control	257.77±34.28	149.7±19.28	53.69±8.16	341.49±30.73
	GP	256.31±30.54	117.76±26.36 **	43.74±6.34 **	301.22±27.16 **
DAT30	Control	263.15±38.68	114.76±16.75	40.57±5.41	321.06±22.51
	GP	222.93±51.54 *	83.46±16.29 **	26.78±6.74 **	292.97±12.46 **
(B)		Stem/g	Leaf blade/g	Leaf sheath/g	Corncob/g	Grain/g
DAT10	Control	67.64±9.92	66.29±4.77	20.70±2.58	20.77±2.48	133.42±16.12
	GP	54.17±7.45 *	54.33±5.54 **	20.00±2.66 ns	19.25±4.10 ns	133.02±15.14 ns
DAT20	Control	62.72±8.33	58.72±6.72	16.93±4.82	27.57±5.12	165.91±9.99
	GP	55.93±7.79 P=0.085	54.37±7.27 P=0.083	18.53±1.91 ns	28.17±3.65 ns	152.90±14.59 *
DAT30	Control	61.18±8.30	58.15±7.81	18.25±1.82	28.15±3.34	171.57±11.15
	GP	53.62±9.75 P=0.078	54.38±7.94 P=0.298	18.53±2.46 ns	27.26±4.12 ns	163.19±15.78 P=0.187
Supplementary Table S1. Effects of GP treatment on dry matter content and fresh weight in ZD958 organs. GP treatment was applied at DAP35. Fresh weight (A) and dry matter (B) of stem, leaf blade, leaf sheath, ear or corncob and grain measured at DAT10, DAT20, and DAT30. The grain weight (0% moisture) per plant was converted from the wet grain weight (about 10-12% moisture content). Data are means…
