# Supplementary material for: Proper Glyphosate Application at Post-anthesis Lowers Grain Moisture Content at Harvest and Reallocates Non-structural Carbohydrates in Maize
Source: Front Plant Sci. 2020 Dec 10;11:580883. doi: 10.3389/fpls.2020.580883 (PMC7758537; doi:10.3389/fpls.2020.580883)
Supplement: Supplementary Datasheet 1 — Information of reads mapping to the reference genome. [file Table_1.XLSX]

## Sheet: Supplementary Datasheet 1
Supplementary Datasheet 1: Information of reads mapping to the reference genome
sample	total_reads	total_map	unique_map	multi_map
L6_CK1	55355890	49919055(90.18%)	48586600(87.77%)	1332455(2.41%)
L6_CK2	82094628	73942968(90.07%)	71931934(87.62%)	2011034(2.45%)
L6_CK3	62199802	56073535(90.15%)	54573396(87.74%)	1500139(2.41%)
L10_CK1	60387086	54244863(89.83%)	52629449(87.15%)	1615414(2.68%)
L10_CK2	53918260	48086050(89.18%)	46647286(86.51%)	1438764(2.67%)
L10_CK3	54733396	49106122(89.72%)	47644231(87.05%)	1461891(2.67%)
L6_GP1	67343720	60697700(90.13%)	59095314(87.75%)	1602386(2.38%)
L6_GP2	62609772	56453470(90.17%)	54983396(87.82%)	1470074(2.35%)
L6_GP3	57360388	51664792(90.07%)	50313441(87.71%)	1351351(2.36%)
L10_GP1	52159702	46936427(89.99%)	45536333(87.3%)	1400094(2.68%)
L10_GP2	57114626	51381143(89.96%)	49837431(87.26%)	1543712(2.7%)
L10_GP3	60976844	55045328(90.27%)	53396722(87.57%)	1648606(2.7%)
Sh6_CK1	54898028	43000767(78.33%)	41950823(76.42%)	1049944(1.91%)
Sh6_CK2	61560054	48866823(79.38%)	47651462(77.41%)	1215361(1.97%)
Sh6_CK3	55739166	43573389(78.17%)	42494103(76.24%)	1079286(1.94%)
Sh10_CK1	48722860	37284541(76.52%)	36226604(74.35%)	1057937(2.17%)
Sh10_CK2	67412378	50614023(75.08%)	49151563(72.91%)	1462460(2.17%)
Sh10_CK3	64246252	48662940(75.74%)	47274200(73.58%)	1388740(2.16%)
Sh6_GP1	60522414	41517329(68.6%)	40441735(66.82%)	1075594(1.78%)
Sh6_GP2	55840698	38943966(69.74%)	37942904(67.95%)	1001062(1.79%)
Sh6_GP3	45202304	30330485(67.1%)	29557076(65.39%)	773409(1.71%)
Sh10_GP1	63255554	49631244(78.46%)	48263513(76.3%)	1367731(2.16%)
Sh10_GP2	60564372	49295530(81.39%)	47929099(79.14%)	1366431(2.26%)
Sh10_GP3	68180094	54615190(80.1%)	53088574(77.87%)	1526616(2.24%)
St6_CK1	72765276	54746124(75.24%)	52995541(72.83%)	1750583(2.41%)
St6_CK2	78544158	68521147(87.24%)	66258504(84.36%)	2262643(2.88%)
St6_CK3	74883826	59497610(79.45%)	57651422(76.99%)	1846188(2.47%)
St10_CK1	89991990	71969461(79.97%)	70058416(77.85%)	1911045(2.12%)
St10_CK2	90229188	75771409(83.98%)	73533429(81.5%)	2237980(2.48%)
St10_CK3	85142908	64468557(75.72%)	62596543(73.52%)	1872014(2.2%)
St6_GP1	67474500	51319354(76.06%)	49703779(73.66%)	1615575(2.39%)
St6_GP2	84899626	71013403(83.64%)	68801161(81.04%)	2212242(2.61%)
St6_GP3	62118006	53466280(86.07%)	51745743(83.3%)	1720537(2.77%)
St10_GP1	69189702	55768281(80.6%)	54236697(78.39%)	1531584(2.21%)
St10_GP2	94055858	78689585(83.66%)	76417476(81.25%)	2272109(2.42%)
St10_GP3	93604436	74327412(79.41%)	72137033(77.07%)	2190379(2.34%)
