# Supplementary material for: Proper Glyphosate Application at Post-anthesis Lowers Grain Moisture Content at Harvest and Reallocates Non-structural Carbohydrates in Maize
Source: Front Plant Sci. 2020 Dec 10;11:580883. doi: 10.3389/fpls.2020.580883 (PMC7758537; doi:10.3389/fpls.2020.580883)
Supplement: Supplementary Datasheet 2 — FPKM of expressed genes from three biological replicates of all samples. [file Table_2.XLSX]

## Sheet: Supplementary Datasheet 2
Supplementary Datasheet 2: FPKM (FPKM ≥ 1, in at least one sample) of expressed genes from three biological replicates of all samples
Gene_id	L6_CK1	L6_CK2	L6_CK3	L6_GP1	L6_GP2	L6_GP3	Sh6_CK1	Sh6_CK2	Sh6_CK3	Sh6_GP1	Sh6_GP2	Sh6_GP3	St6_CK1	St6_CK2	St6_CK3	St6_GP1	St6_GP2	St6_GP3	L10_CK1	L10_CK2	L10_CK3	L10_GP1	L10_GP2	L10_GP3	Sh10_CK1	Sh10_CK2	Sh10_CK3	Sh10_GP1	Sh10_GP2	Sh10_GP3	St10_CK1	St10_CK2	St10_CK3	St10_GP1	St10_GP2	St10_GP3
Zm00001d054107	45.0277	46.8259	44.9734	45.0175	47.4129	43.7922	39.1338	39.5646	38.1734	39.5085	41.6304	41.4628	37.5714	32.7375	34.6219	34.6326	33.1571	34.2663	34.5997	35.4892	37.4143	44.0132	44.0837	44.6062	34.0629	33.3683	34.2189	36.5806	33.5638	36.5803	37.6436	40.0394	35.7244	35.3384	39.3584	39.8039
Zm00001d054106	1.9571	1.96082	2.3147	2.35381	2.75446	2.45467	6.28803	6.70456	6.18237	9.23931	8.4105	8.37401	13.4325	13.2199	13.3172	11.8684	12.4637	14.9123	2.68347	2.50778	2.56642	2.33574	2.5636	2.88331	10.1044	10.3341	9.57451	7.73021	7.18106	7.70573	12.5649	12.2673	11.5848	14.0539	14.9356	15.5412
Zm00001d054105	3.48055	3.7569	3.85454	4.11727	3.80821	4.30318	4.80613	4.77345	5.14622	5.07097	5.13137	5.53087	2.58575	2.89601	2.86029	3.53349	3.07434	3.93082	3.74094	3.76998	3.90016	4.69799	4.27495	4.0745	4.99972	4.96023	5.10361	5.07023	4.93392	4.8396	3.77614	4.18966	4.84952	4.5766	5.5364	5.15961
Zm00001d054104	1.38807	1.36771	1.51428	1.10662	1.19289	1.07827	0.904162	0.893829	0.852344	0.839174	0.82845	0.821008	1.43308	1.56774	1.62912	1.4303	1.39665	1.17105	2.12601	2.06541	1.95336	1.57334	1.57698	1.86392	1.10294	1.08183	1.17395	0.995231	1.24258	1.13617	1.00887	1.23913	1.12113	0.904482	0.895694	0.821208
Zm00001d054096	0.209355	2.34924	0.0373022	0.0623657	0.0329706	0.142779	0.114372	0	1.43371	0.0384728	0	0.159864	0	0.08366	0	0	0.963633	0.256346	0.78771	0.120719	1.06154	0.0393444	0.108447	0.637304	0.153062	0.779422	0.320841	1.54782	0	1.13159	0.0506767	0.339845	0.641465	0.069203	0	2.30002
Zm00001d054094	2.34728	1.56783	1.62064	0.917752	0.323456	0.650336	0.374013	0.377136	0.264385	0.161758	0.227356	0.0746826	0.0360311	0.0293122	0.139938	0.122534	0.0287345	0.0399185	1.30469	0.958721	1.59794	0.220563	0.55729	0.376074	0.643546	0.195063	0.163511	0.309894	0.264151	0.594715	0.0355115	0.119072	0.0691544	0.193975	0.0891566	0
Zm00001d054093	30.425	29.3794	31.2138	22.2485	20.3531	24.6461	10.028	10.9491	11.0406	5.85046	6.46729	6.17608	13.6939	15.1116	22.591	14.4453	17.5777	10.8634	25.9878	26.2296	31.5742	22.2827	23.7713	21.7262	7.20292	7.45928	7.93578	15.2934	14.0725	13.7894	3.18665	4.19022	5.75947	3.5268	2.37053	6.34436
Zm00001d054089	34.2072	33.8515	31.9994	38.9653	39.0092	33.5183	66.3609	66.2277	69.0794	85.2937	78.1236	80.2921	30.1405	25.9686	26.2746	27.9624	30.078	31.5003	34.0894	33.948	33.8611	32.5674	33.3909	35.2677	61.915	60.8124	61.4678	60.3286	47.9561	53.9967	54.8801	57.0018	41.2083	50.3288	65.2264	60.9453
Zm00001d054088	13.8713	12.7346	13.7758	14.2969	14.1835	14.3963	14.6677	15.0086	14.4296	16.1766	15.2905	15.1708	14.6459	14.7963	14.6842	14.6365	13.5084	13.4009	16.1909	15.1596	15.1602	16.5431	15.7989	16.2607	14.9519	15.261	14.0564	15.6023	13.8816	14.6119	16.3467	16.0161	14.5344	17.4171	15.7774	15.437
Zm00001d054087	3.42251	2.97181	2.64251	2.12405	1.43733	2.04236	0.207748	0.458244	0.308394	0.628946	0.442003	0.435571	0.140096	0.170957	0.136026	0	0.111726	0.0776054	2.53645	2.52168	2.57095	2.89438	3.84124	3.38146	0.31278	0.379222	0.0794705	0	0	0	0.276151	1.27319	0.941101	0.471383	0.577764	0.361541
Zm00001d054086	0.160414	0	0.0714552	0.179199	0.126315	0.068376	0.0730293	0	0	0.0736975	0.233065	0	0	0.240385	0.0478171	0	0.432022	0.054561	0	0.0770819	0	0.0753672	0.0692464	0	0	0	0	0	0.481393	0.108382	1.31051	1.09856	1.7959	1.19307	0.974882	0.974372
Zm00001d054085	1.52736	1.33407	1.39559	0.729151	0.894307	0.801267	0.60619	0.503384	0.388178	0.215907	0.341398	0.249207	1.17827	1.95623	1.51761	1.06309	1.22731	1.03899	0.90421	0.903288	0.95611	0.809595	0.87909	0.972561	0.894767	0.781084	0.763865	0.206816	0.528865	0.740879	2.74915	3.15878	3.02296	2.10363	1.96354	1.40659
Zm00001d054084	34.079	37.0933	35.9621	31.5996	30.8412	31.4253	26.1344	27.0688	26.8153	25.6679	24.7333	27.4277	38.2834	36.6828	36.1411	35.4466	38.3808	36.9284	32.0149	31.9669	32.4954	30.7146	30.9966	31.9528	28.1616	27.9533	30.159	26.8684	25.3871	27.5003	26.1418	26.7591	27.858	28.7969	33.8616	29.3829
Zm00001d054079	34.9416	37.1937	38.3676	33.7669	34.2179	34.09	10.6301	8.97803	8.52097	6.85431	6.95687	7.65856	9.10959	9.03157	7.93566	6.23455	6.93893	7.0364	41.6889	42.0551	38.4081	40.3117	37.9716	37.1883	6.91877	7.41138	6.8771	6.5692	6.1999	7.43834	5.40371	5.8943	5.03279	4.42293	4.40991	4.18911
Zm00001d054078	27.7494	28.1846	29.1164	26.7345	26.0128	27.0356	28.7953	27.3878	26.3538	29.3015	29.0111	27.9723	20.5812	23.0578	23.4495	23.0548	22.7328	26.3373	28.7763	23.705	29.8613	27.3993	28.3304	27.1696	30.3916	32.504	30.3147	30.4382	32.3183	31.307	20.3377	19.5509	19.6729	18.5637	21.6601	19.8215
Zm00001d054077	2.70455	2.87463	2.93323	2.71476	2.94447	3.04741	2.4411	2.26716	2.05557	2.377	2.20959	2.96311	2.06494	2.10278	2.59382	2.35717	1.86557	2.60768	2.57417	2.44096	2.73828	2.34246	2.5177	3.22161	2.3857	2.09509	1.99867	2.00487	2.54072	2.60588	2.2771	2.19514	2.10633	2.3516	2.04858	1.78873
Zm00001d054076	5.46007	5.31686	5.91461	5.57326	5.77427	5.56706	5.79366	5.07149	5.47749	6.13862	6.14707	6.39549	8.88186	8.77097	7.93592	8.20023	7.73421	7.2521	5.73441	6.0991	6.2104	6.42698	6.22987	6.41026	7.45047	7.29878	6.9313	7.82198	7.02585	6.81311	7.61527	7.83002	7.51346	7.81499	7.51218	7.83911
Zm00001d054074	0	0	0	0	0.225986	0	0	0	0	0	0	0	0.704858	0.812344	0.912509	0.532682	0.702649	0.130151	0	0	0	0	0	0	0	0	0	0	0	0	2.02619	1.69849	1.07099	1.26488	0.484479	0.70739
Zm00001d054072	5.75508	4.36666	5.98162	4.58678	4.45222	4.32516	3.24055	4.29889	3.43444	3.52533	3.86292	3.7264	5.51746	4.28685	4.18341	3.7422	4.41249	4.84211	5.20191	5.48231	5.02471	5.88216	5.01219	4.87318	4.56747	5.31957	4.74748	4.55119	4.45021	4.92864	3.48269	2.76577	3.42082	3.12888	3.42593	3.06639
Zm00001d054071	2.32487	1.25035	2.09808	1.79887	1.78312	1.77601	0.494838	0.582133	0.598539	1.05422	0.701876	0.806941	1.8168	1.61374	1.33201	1.51311	1.68543	1.78688	1.54913	1.74099	2.01291	2.52503	2.03323	1.71729	1.40725	1.24451	1.09369	1.50336	1.06464	1.50957	3.80045	4.59489	3.86058	3.26858	3.57809	2.23264
Zm00001d054070	10.4613	10.7542	10.5758	9.63933	9.34302	8.7515	9.32551	9.80313	9.47446	8.91552	9.1229	9.15978	9.93682	9.58699	10.1708	8.60492	9.30234	8.26876	11.1239	10.5318	9.90641	10.5202	10.6887	10.6155	7.87682	7.82908	7.48125	8.51333	9.04387	9.06515	8.06925	8.06233	7.26708	7.24986	6.759	7.18997
Zm00001d054069	2.10082	2.11327	1.78139	3.97737	3.08927	3.08559	8.29655	8.66214	6.97903	6.74449	6.03099	4.8319	6.65164	7.7376	5.99062	6.16609	7.28767	6.02627	2.44579	2.18924	2.25784	1.9027	1.68262	1.90598	4.58006	4.49287	4.37266	3.26526	3.47503	3.86486	14.735	14.8942	18.5382	19.6198	17.2794	16.5774
Zm00001d054067	56.8916	55.7803	53.3513	84.8471	80.4816	80.6252	245.237	246.325	249.672	174.37	181.16	186.494	71.5452	29.2387	67.6164	52.3066	53.6952	27.0258	72.5682	64.185	62.9867	118.137	106.841	108.906	60.2688	60.9334	63.9229	140.082	105.308	114.697	173.82	126.313	170.71	244.275	144.653	153.929
Zm00001d054066	23.9377	22.0182	22.9054	22.6892	20.7744	19.1012	25.4892	23.4605	24.8379	18.218	17.2788	18.7712	19.2673	12.1718	14.9116	14.7167	16.6942	9.06474	20.2859	20.0874	19.8031	16.0053	16.0275	16.2707	10.1402	8.7876	10.0312	12.8298	10.5012	11.127	59.7158	46.3372	36.1881	53.1286	42.723	38.952
Zm00001d054065	44.0397	49.331	45.9923	37.6627	40.9004	41.5853	59.5722	55.6927	57.9109	55.6641	49.596	58.4615	47.677	52.6274	51.5681	52.0664	60.7734	62.998	54.0567	47.6901	41.8473	41.0852	43.661	44.9013	60.1787	65.1406	68.6219	56.0361	59.4405	57.7301	52.7276	49.1703	63.5082	56.593	66.8037	59.655
Zm00001d054062	0.211932	0.31457	0.209785	0.140296	0.333764	0.341266	3.4305	3.6132	3.14035	4.13263	3.14757	4.31551	0.722932	0.435211	0.70193	0.78673	0.691839	0.56065	0.0201365	0.181044	0.265335	0.265524	0.16264	0.320688	5.35856	5.76106	5.29834	2.80687	2.66764	3.38881	1.21126	0.633106	0.360756	0.389193	0.727464	0.460192
Zm00001d054049	1.51547	1.45761	0.756058	0.767462	2.29118	1.24025	4.80186	2.04531	2.67648	3.95461	4.87333	4.93743	2.71708	3.36103	2.67428	2.36279	5.46165	2.7628	1.29591	0.932106	1.47992	1.3101	1.25603	1.31114	6.64786	6.89133	4.3916	2.24085	4.82068	3.60414	3.7784	1.99878	1.71448	0.651224	1.07449	2.46536
Zm00001d054047	9.22383	8.17883	10.8374	8.3029	8.75786	8.91167	6.67001	7.60325	7.13093	6.36255	5.85251	6.2267	6.13955	6.63731	6.56688	6.58758	5.13189	5.85622	7.24738	8.47901	7.50623	7.36086	7.3632	6.51096	6.42602	6.77201	6.61155	6.43418	5.4959	5.20233	9.85311	10.2803	8.96375	9.52249	9.35616	9.67311
Zm00001d054046	0.417442	0.627353	0.464865	0.466325	0.986121	0.622765	0	0.251513	0.188074	0	0.303249	0.398449	0.897093	0.781935	0.871032	0.508469	0.30661	0.780905	0.446206	0.100294	0.293979	0.98063	0.450495	0.0836017	0.381496	0.346902	0.363487	0.393656	0.548063	0.423059	0.757847	1.00586	0.983879	0	0.105705	0.82682
Zm00001d054044	341.076	315.912	319.463	279.356	268.898	265.862	379.588	392.66	409.949	268.947	259.857	284.996	524.947	653.107	711.109	480.713	790.514	533.124	280.932	282.287	295.927	220.226	252.831	248.394	744.351	700.342	713.947	422.507	333.12	385.555	1150.67	757.841	800.947	619.114	883.854	826.353
Zm00001d054043	64.9595	65.172	69.5009	67.0276	62.7414	56.8726	61.4505	62.2797	59.5538	68.2344	59.7154	69.3641	19.4248	21.813	21.4546	20.1346	28.3188	30.612	75.1974	71.496	74.0666	69.4675	75.901	75.1405	66.6902	60.9711	68.9122	72.9235	59.3611	66.0585	81.9122	93.1366	63.0654	97.9511	104.181	80.4524
Zm00001d054039	22.5865	20.7224	22.0661	20.3693	19.9047	20.9911	16.5581	16.1872	17.0749	15.707	15.1484	14.9512	17.8211	19.8028	19.3199	17.0121	17.3467	13.2615	20.2473	21.9511	23.9406	19.2071	20.2221	19.9002	18.0157	15.6203	17.2539	16.7927	15.3625	15.85	21.5919	20.2215	20.5309	19.4165	20.4644	18.3461
Zm00001d054038	46.4703	46.278	44.4394	40.5246	37.4343	37.2061	26.2911	24.7311	24.1145	22.9988	24.7868	23.7213	22.0291	19.1804	20.0836	21.1261	18.977	21.5824	47.4678	45.5161	46.8866	39.6225	40.4496	39.2665	21.4787	20.9911	20.7708	23.532	25.0827	23.036	16.7189	15.9137	15.9489	13.7617	16.0034	13.9334
Zm00001d054037	3.07691	3.11701	3.38077	3.32265	3.12952	3.03836	5.04279	5.19084	4.73642	4.5235	4.27173	4.76433	5.49455	5.81478	5.80881	5.46117	4.9343	4.98849	4.6045	4.63266	4.35784	2.89124	3.27627	3.92325	5.34272	5.01166	4.71542	5.16482	4.69375	4.72944	8.06865	7.27096	6.78368	9.00541	6.83041	6.55485
Zm00001d054034	0.0621689	0.0276831	0.0553852	0.0308662	0.0652716	0.0529984	0.188684	0.14983	0.093365	0.342739	0.0802886	0	1.36147	1.18005	1.1366	0.9664	0.771196	0.507485	0	0.0796619	0	0.0194725	0.0715641	0	0.0946926	0.206654	0.173227	0.0938023	0.108829	0.126011	0.790053	1.1143	1.17222	0.856254	0.976028	0.766184
Zm00001d054033	37.4048	34.0769	36.4419	35.0984	32.7717	37.4136	21.6621	21.5082	24.9426	24.2429	24.1115	25.8232	65.915	68.0332	65.1983	63.1247	61.4548	61.8697	41.2988	40.1837	40.0531	38.7416	39.513	37.3387	28.7926	24.2208	27.727	25.5778	22.0802	25.0092	74.8895	60.0151	56.7999	65.0356	63.56	57.9342
Zm00001d054032	31.1358	30.8133	30.1758	25.2513	23.2628	19.4275	13.6228	11.8526	13.3881	9.64232	11.5063	10.6667	12.1638	10.9681	13.5035	13.7406	11.0742	9.77726	10.2176	8.75376	10.0163	10.6093	12.4089	9.79386	6.96333	6.10164	6.85174	8.36104	7.97691	8.51755	15.9496	13.5808	10.571	14.4535	9.24354	9.16476
Zm00001d054031	25.3872	22.386	23.628	17.6489	15.3151	15.5231	10.2841	11.745	10.463	8.48686	8.38408	8.09416	10.9213	9.74154	11.7368	10.8557	9.52372	8.25784	6.95056	7.12664	7.73131	6.44736	7.15407	7.65292	5.08881	4.22822	3.93402	6.19171	6.39497	7.22117	11.8976	9.58515	7.60386	11.9073	7.43091	7.74993
Zm00001d054017	35.1046	37.5577	34.4107	32.912	31.7123	32.499	23.5616	24.0351	25.6306	22.2632	22.8136	20.9697	12.2468	12.8567	12.4287	14.3175	15.6693	18.1105	23.2705	27.2027	25.52	21.7572	23.4342	23.4116	16.2628	16.5465	16.1535	17.6251	18.3081	17.3666	14.1694	14.6404	16.7603	15.9668	18.6216	19.5035
Zm00001d054016	5.0487	4.87993	4.86588	4.54795	4.66586	4.63901	6.03742	6.11213	5.06685	5.4908	5.73932	5.50192	4.38074	5.02864	5.18468	5.40086	5.51675	5.02475	6.27339	6.48866	5.99915	6.28751	6.09009	6.19179	6.55716	6.35112	6.2406	6.75855	6.40356	6.08004	5.55551	6.21104	5.30841	5.87099	4.57275	4.34325
Zm00001d054015	49.8579	42.563	44.6096	38.8965	37.1666	41.3398	12.8208	17.4295	15.6011	11.1558	11.412	10.5145	9.74855	14.4977	15.076	11.4509	11.1515	11.0447	66.348	67.5231	59.1607	59.0004	60.1631	60.9466	14.1159	15.1403	14.1626	19.7282	17.7863	18.1535	4.56487	6.5234	5.07974	6.47116	4.51153	6.90605
Zm00001d054014	5.59009	4.80062	4.98012	5.42695	5.16165	5.24773	6.30169	5.37291	4.43745	5.50328	4.93109	4.95462	4.69906	5.03612	5.03864	4.86362	4.92058	6.81311	4.41033	3.96525	4.12423	4.31477	4.02181	5.01126	6.41633	5.39759	6.11923	5.09585	5.89139	5.9126	6.90666	6.4648	6.58771	6.48937	6.08338	6.81907
Zm00001d054013	8.32769	8.67659	8.37413	7.11178	6.47895	6.44037	4.63118	5.34802	5.45942	4.51319	5.50623	4.22031	4.86831	4.4213	5.06876	4.25182	4.24871	3.95187	9.06142	8.4345	8.68581	8.08288	7.87848	7.96948	5.74212	5.5861	6.28737	4.79654	4.5829	5.22219	4.49633	5.19836	4.87755	5.37773	4.9751	4.60924
Zm00001d054012	2.15448	2.14767	2.39923	2.52832	2.8275	2.21236	5.55806	5.61197	5.89759	6.26878	4.75857	5.15151	5.07097	4.59007	6.55839	5.6121	5.69845	4.74094	2.49833	3.1999	2.5441	2.48457	2.87463	2.3666	4.86272	5.28442	5.45747	4.90073	4.86132	4.89625	8.54373	7.50968	6.53015	7.53981	6.55494	7.17256
Zm00001d054011	4.40688	5.12388	3.98418	4.72845	3.59864	4.32731	8.26278	7.77546	7.48596	6.26878	7.36708	7.16641	2.46533	2.22574	2.49102	2.61292	2.69338	2.95337	4.17319	3.04304	4.44452	3.11338	3.55101	3.43877	2.47611	3.11423	2.9675	3.70633	4.32254	3.95891	5.67936	4.80222	4.5586	4.04641	4.74468	4.65527
Zm00001d054009	1.36416	0.813544	0.868077	1.41506	0.575455	0.913735	0.975919	0.743644	1.00971	0.716253	0.707849	0.868062	1.07692	1.2168	1.45227	0.949502	0.954261	1.09368	0.708249	0.795968	0.731958	0.732481	0.58887	1.13184	0.756921	0.550626	0.509075	0.808613	0.80413	0.88876	2.18174	2.61975	3.04298	3.14039	2.81281	2.23877
Zm00001d054008	0.411212	0.329595	0.341919	0.367492	0.474908	0.373925	1.02339	0.616646	1.72916	1.51135	1.83217	1.50023	2.82785	2.5744	2.76204	2.3279	2.53709	1.86485	0.351637	0.44788	0.334639	0.360638	0.0710034	0.219611	2.55546	2.53332	2.2916	2.2543	2.32407	1.6855	2.83684	3.11507	2.90758	3.26225	3.59585	2.82353
Zm00001d054006	6.92386	5.97354	4.45492	3.22277	3.55898	2.29543	0.175117	0	0.779866	0.530159	0.279434	0.122386	0.41332	0.768562	0.974617	0.602405	1.45974	0.588745	5.2629	6.00714	6.4111	6.05424	6.89092	6.77918	0.615188	0.255727	0.602894	0.870577	0.865751	0.259889	0.69833	0.585387	0.509969	0.397344	0.584419	0.711094
Zm00001d054005	3.42722	3.4525	3.6664	3.66118	3.31807	3.38866	2.73684	2.73068	2.68318	2.92966	3.40121	2.41324	3.67396	3.68345	4.11153	3.40221	4.42932	3.86969	3.87957	4.57605	4.08858	3.88033	3.35904	4.06198	3.20912	3.31498	2.96468	2.54316	3.16133	2.79954	3.24698	3.50561	3.53399	3.30809	3.64919	3.53878
Zm00001d054004	0.502072	0.391242	0.298191	0.529706	0.230619	0.499347	0.53333	0.504173	0.565507	0.307548	0.607879	0.21299	1.2331	0.752368	1.12245	1.01925	0.962901	0.654608	1.07333	0.321672	0.66787	0.393146	0.361217	0.502753	0.611784	0.500677	0.757775	0.883798	0.784731	0.989385	1.01276	0.594277	0.419101	0.933532	0.741618	0.795555
Zm00001d054003	10.3264	11.5776	11.5869	9.70406	9.54755	8.9884	6.59423	7.09813	7.16765	7.50302	7.09676	7.27385	4.43945	4.80843	4.67029	5.02413	4.22605	4.17121	6.55439	7.49958	6.7268	7.15695	6.82581	7.62931	5.23431	5.56514	5.60839	5.90541	5.96776	6.40195	4.37908	4.95976	4.15363	4.68822	4.47474	4.44052
Zm00001d054002	7.00998	7.05129	7.01637	5.67816	5.69581	5.78548	5.56892	5.94556	5.6874	5.87649	5.62663	5.90019	7.40798	7.74247	8.00862	7.36737	7.61724	9.17613	6.94969	7.62255	7.34277	6.6657	6.51014	6.9356	6.63606	7.29686	7.49008	6.06801	7.10295	6.32122	5.27305	5.72362	6.4179	5.2621	5.57272	5.42843
Zm00001d054001	4.69355	4.77518	4.3077	4.04974	3.91114	4.40263	3.84017	3.77055	3.76846	3.74039	3.99197	3.40873	3.41348	2.91604	3.13018	2.9215	3.08171	2.68305	4.08284	4.0922	4.47848	4.27235	4.26196	4.75772	3.53979	3.61178	3.5799	3.53324	3.80615	3.80057	3.12526	2.65062	2.45531	2.62343	2.7488	2.41219
Zm00001d054000	8.336	8.83314	7.47675	11.9953	9.83491	11.2256	24.0307	21.7246	21.7448	23.7313	25.1532	24.2028	15.8235	18.2647	20.5694	20.573	20.7413	20.0873	8.31234	7.00639	6.07617	4.96531	6.34297	5.00273	18.9551	16.25	14.96	23.8335	22.2598	21.4975	31.601	26.9918	30.6864	42.7568	31.4551	18.3579
Zm00001d053998	0.0268399	0.0179273	0.0239112	0.0599659	0.0634038	0.0228808	0	0.0431236	0.0725545	0.0739846	0.077991	0	1.13711	0.871441	0.992071	0.803304	0.933123	0.985925	0.0918059	0.103176	0.100809	0.100881	0.0695162	0.0645032	0.122644	0.142749	0.0373933	0	0.0604086	0	0.503508	0.299537	0.569337	0.709761	0.299041	0.581231
Zm00001d053997	3.21562	2.88927	3.15185	2.7628	2.92119	3.06487	6.22085	6.54157	6.5049	9.14028	8.99704	8.76815	6.31899	5.86328	5.86644	6.44037	8.06225	7.24433	3.75412	4.21908	4.53249	3.90988	4.05607	3.96438	7.5137	7.47036	7.12408	6.27279	7.11918	7.28228	8.66353	8.1161	8.53266	8.40402	10.8012	10.6142
Zm00001d053996	19.6978	21.2401	22.4803	18.6646	19.0251	19.9019	18.0131	16.2379	14.0757	17.6654	16.7099	15.4563	15.6518	13.3119	14.9669	14.9649	13.0496	12.6112	14.5688	14.1049	12.5724	12.5007	13.4862	14.4733	11.1383	10.9841	11.8381	11.817	10.9144	15.3962	52.511	38.0969	29.206	50.4296	31.8833	27.5401
Zm00001d053995	19.0477	17.5845	16.6663	17.0733	13.5525	13.5703	10.1581	10.7114	8.94953	14.314	13.2441	17.3153	5.0541	5.3689	9.57121	12.9264	10.8926	10.8285	4.82828	3.53035	4.02424	9.14093	6.81282	7.57494	5.59528	5.38186	6.3026	14.1646	19.7511	20.499	19.1015	7.3504	2.52529	16.584	2.58389	4.38357
Zm00001d053994	19.9803	22.2762	20.802	20.2368	17.3829	18.0458	25.1151	23.773	25.3221	26.3571	26.2152	28.3697	12.8516	10.6816	9.88987	10.9752	10.725	10.1239	17.6028	17.375	18.7815	18.7137	16.6717	17.4421	24.3793	23.9528	22.4949	24.1012	23.7083	21.7888	11.3329	9.48908	9.04929	9.21065	9.39681	9.14992
Zm00001d053991	0.0983971	0.460059	0.175321	0	0	0.0838827	0.71673	0.711424	0.443317	0.632877	0.476534	0.626134	0.241666	0.344052	0.351968	0.342438	0.337272	0.133869	0.252425	0.283689	0.0923934	0.277378	0	0.0788245	0.269772	0.523326	0.959606	0.519626	1.03349	0.332403	0.23818	0.0998294	0.289893	0.731822	0.498322	0.0519715
Zm00001d053989	6.87534	6.50572	6.79829	6.71576	6.51886	6.41331	4.42286	4.26921	4.72871	5.18814	5.32431	6.13981	6.33225	6.15933	5.60871	5.50213	5.69235	4.36064	6.14199	6.32016	5.89446	6.15616	5.94295	6.11971	6.086	6.74031	6.72129	5.53766	5.18925	5.50359	7.02984	6.51208	5.41133	5.32484	5.67708	5.37697
Zm00001d053988	3.76693	2.80863	5.61918	5.02356	3.17315	3.58468	4.14769	5.91157	2.99961	1.93183	3.56378	2.56426	113.279	120.424	126.492	83.5964	95.9588	66.9219	4.79434	5.13557	4.1129	2.05792	2.94963	2.17551	4.9637	2.50431	3.35633	2.70965	2.82608	3.07777	71.3027	83.7234	104.321	85.7865	47.4269	49.7406
Zm00001d053987	9.29285	7.71644	8.14713	6.46457	6.83519	6.91381	3.48063	3.64786	3.65392	3.04674	3.53903	2.71477	7.71589	7.30038	7.49174	5.17451	6.14302	6.3933	8.07296	8.74807	8.34905	6.03307	7.62177	7.69815	5.13419	4.45098	4.4431	4.55693	4.88026	4.58051	4.78004	5.03547	4.92807	4.34587	4.84531	4.9864
Zm00001d053986	0.407942	0.272478	0.323047	0.405078	0.47589	0.386408	0.880436	0.655438	0.585417	0.694134	0.717088	0.846062	1.70697	1.47922	1.42318	1.49332	1.24292	1.48001	0.607242	0.609849	0.411425	0.539494	0.521769	0.496246	1.15987	1.05469	1.04196	0.843483	1.12219	1.03102	1.33491	1.29529	1.25528	1.23609	1.3161	1.37261
Zm00001d053984	7.47068	8.51222	7.28625	9.01824	8.4587	9.26166	5.20161	5.19743	4.77376	5.58569	5.53345	5.37526	6.8356	7.58529	7.49576	8.22459	8.33241	8.96812	8.83097	8.11808	9.49069	10.048	9.82219	9.48548	7.34055	7.49862	6.97277	6.57533	6.99678	6.35057	5.92443	6.15519	5.72542	5.3868	5.78645	6.69251
Zm00001d053983	20.0096	19.1821	17.3686	19.2837	19.0472	19.8048	23.81	25.2468	24.3419	28.0397	25.8265	26.2976	15.8127	15.6981	16.2025	17.5514	18.7043	20.9177	22.0423	20.1724	20.8715	19.5701	20.1577	21.0047	24.4319	25.3481	27.3894	24.713	26.9934	24.3252	15.1184	15.0776	16.234	14.6254	16.2233	16.5375
Zm00001d053981	48.2319	50.3683	45.9553	33.341	33.9436	33.9849	12.7383	13.5982	12.2569	10.5893	10.7066	10.2952	13.2169	14.3225	14.7818	11.9359	15.641	14.8501	50.744	48.296	50.0234	40.2972	41.0427	40.835	16.4061	16.1339	14.7632	14.3165	13.0109	13.7574	8.5333	10.2309	13.2223	9.29485	10.8313	12.0426
Zm00001d053979	5.16181	6.16285	6.38052	8.60136	8.63722	6.38058	7.1673	7.72329	7.32563	8.71503	8.93697	10.3466	29.7922	26.9118	24.2339	25.0148	27.5504	23.7454	8.82799	6.94495	8.42143	7.6999	7.68732	8.21842	16.5107	12.4826	13.3491	9.88141	9.77822	10.201	23.0762	20.2277	22.6972	20.1018	21.5014	22.9016
Zm00001d053978	23.3966	23.6967	19.2853	15.2259	18.9828	16.8697	4.2307	4.21585	3.89134	1.85845	1.95908	2.43496	0.604164	0.737253	0.716972	0.799023	0.642422	0.483417	33.049	36.1966	31.1571	26.3509	28.7416	26.1435	4.34633	3.08908	3.46524	3.54665	4.2652	4.83831	2.15024	1.60836	1.96483	2.34906	1.0797	0.548588
Zm00001d053977	1.79476	2.52375	1.76723	2.6029	1.98351	2.46951	6.16388	5.76728	5.81632	7.26181	7.62455	6.65204	11.252	10.4434	10.0616	8.35002	9.92927	10.6881	3.25797	4.66006	3.04529	2.54448	2.9087	2.87552	10.0427	9.8804	10.1992	7.10254	9.28369	8.16914	11.2612	9.96697	10.2228	10.1479	11.6727	13.6373
Zm00001d053976	9.12039	8.12242	8.56048	7.39872	8.03664	7.17341	6.82129	5.88765	6.11472	6.68418	7.25646	7.87633	6.46664	6.53528	6.34351	7.97291	7.6559	9.71245	8.35615	10.9563	7.69732	8.51902	9.88941	10.3505	5.25901	5.05281	4.99184	5.93858	8.34938	7.26244	9.29725	8.50959	8.79675	10.9465	9.34783	9.66312
Zm00001d053975	3.79813	3.61475	4.40054	3.57605	4.19947	4.24446	4.64083	3.99978	5.10701	4.80987	4.57473	4.95898	5.59456	4.40386	4.97448	4.68456	5.36744	5.89025	6.83231	6.44919	6.81863	6.842	7.42467	6.17984	4.76598	4.46136	4.46902	5.38926	4.88693	4.69353	6.65714	5.91988	6.00658	6.78155	6.39845	7.31759
Zm00001d053974	12.5333	11.4556	9.5202	6.9759	5.9907	5.92333	0	0.0353283	0.0792522	0.0404072	0.0425952	0.0559673	0.162011	0.0878663	0.104869	0.122436	0.107668	0.0598299	11.5072	11.0306	11.9337	5.70252	6.53027	7.08099	0	0.0877083	0.0306339	0.0663528	0	0.059424	0.0266123	0.089233	0	0	0	0.046455
Zm00001d053972	4.87661	6.53666	5.99953	5.28708	6.00815	6.1652	7.3097	6.66261	6.03829	7.28513	6.61926	6.16408	5.39783	5.63408	5.89368	5.95732	5.78296	8.01121	5.87219	6.40819	5.66931	5.61102	5.95727	4.94302	5.97256	6.88107	5.93904	4.85526	6.24698	5.98446	4.03516	3.60131	6.29422	5.15394	5.22503	5.97501
Zm00001d053969	3.36494	3.36014	2.94797	2.87231	2.64966	3.04966	2.94166	2.9457	2.55863	2.86586	3.56245	2.9593	4.02923	3.70786	3.49231	3.32254	3.3994	4.09131	3.69957	3.28754	3.9994	3.69763	3.8606	3.60907	3.08541	3.54511	3.27851	3.12049	3.24578	3.36112	2.64516	3.13038	3.62293	2.54053	3.30071	3.03499
Zm00001d053968	8.33481	7.86656	8.44767	6.20722	7.29232	6.65912	4.98595	4.90052	5.04316	4.99457	4.87503	5.99551	8.72716	8.89984	8.84571	7.98731	6.91055	7.5186	10.3466	9.42244	11.1723	8.11562	7.43914	7.93486	8.40825	7.36137	7.54502	6.75874	6.827	7.11394	6.5058	6.577	6.2516	5.45695	6.58651	6.26317
Zm00001d053967	23.6424	24.9452	21.6266	20.1058	19.19	20.8025	19.3365	18.9168	19.7066	12.5049	13.9178	11.8422	8.72551	11.4776	10.5853	9.69292	12.5842	12.3151	26.3609	27.3141	23.6561	24.4165	23.9091	24.9993	17.8175	16.4332	15.8079	20.2717	23.9347	22.3247	7.71863	9.10334	5.98635	6.04177	5.35359	5.73388
Zm00001d053966	10.1126	9.93996	8.13897	8.98613	10.2705	10.0414	7.53351	7.75469	6.36823	7.70803	6.90105	8.92126	9.84303	14.0634	13.3936	12.4778	11.7324	17.5105	14.7893	12.4243	13.4341	12.6879	11.1614	11.8755	10.6596	11.4597	12.8081	11.357	10.0439	11.491	9.31859	10.0558	11.4095	9.87633	9.68999	11.411
Zm00001d053965	17.1761	15.385	17.2477	20.7032	20.7174	23.0216	21.4244	26.8789	20.2184	20.617	20.4832	21.9858	43.1602	43.4931	42.0248	34.8288	45.4071	23.5031	24.7907	24.5216	22.0013	15.7664	25.3719	20.2813	13.5194	15.7752	13.9013	15.2049	14.3013	14.8917	88.44	86.1734	67.5685	101.245	53.7505	57.8935
Zm00001d053964	10.2877	8.22066	9.12324	10.8102	8.69266	10.6924	11.7622	15.3593	13.7991	17.6968	15.6066	17.1581	14.6236	15.6744	14.6748	18.7025	18.7699	21.5058	10.2835	9.25475	8.99831	15.4052	11.7613	11.9292	19.4046	20.3932	19.6012	17.2588	16.9869	16.9483	23.7937	22.8527	26.4339	31.0558	26.7641	26.1515
Zm00001d053963	2.91829	2.26362	2.51599	2.86275	2.44621	2.6082	3.34284	2.84858	2.89822	2.8256	3.26735	3.25475	3.28506	3.1427	3.23639	3.25434	3.05772	3.57544	3.09925	2.59348	2.93175	2.41785	2.77685	2.42578	3.46997	3.18138	3.78159	2.8171	3.26056	3.38158	3.13324	3.02444	3.74417	3.07288	3.70279	3.80375
Zm00001d053962	15.0421	16.0077	16.0392	15.6137	14.5449	16.2118	12.4896	12.2406	12.2197	11.8877	12.6824	11.9523	6.46037	9.18769	7.89895	6.97083	9.08296	8.35027	14.3291	14.3436	14.8195	14.7569	15.8126	16.1707	14.3166	16.2438	14.4959	12.8179	11.9283	12.8749	9.59796	9.38989	8.10552	9.40339	10.0454	9.46808
Zm00001d053960	2.82357	3.52426	4.03999	4.03569	3.66069	3.89021	9.29672	10.5625	8.55794	23.3496	15.2767	16.9873	9.52653	8.41965	8.2806	25.4695	8.33752	55.5461	9.60923	7.89395	8.54304	7.31635	7.80559	8.61357	14.831	14.4484	15.1391	10.8228	9.5646	10.3671	14.1355	13.5276	10.0496	12.7273	14.4297	15.5764
Zm00001d053957	9.59461	8.34448	8.28055	7.2943	7.03043	6.6173	2.42666	2.48898	3.60229	4.01001	2.74281	3.56147	2.4751	2.62927	2.91959	2.342	3.03422	2.74214	10.9964	11.3658	9.66611	9.79824	11.1309	9.98126	3.89707	3.45509	3.71311	3.54376	3.47413	3.21872	2.64101	2.75466	2.43412	2.86318	2.76698	3.30808
Zm00001d053954	2.55722	2.64371	2.90635	2.73064	2.64289	2.0678	2.11436	2.22049	2.18565	1.75361	2.15818	2.17763	1.64519	1.56382	2.01777	1.89115	1.96574	1.75873	2.00183	2.22266	2.17166	1.9877	2.24022	2.28202	2.10503	1.84383	2.1481	1.837	1.99609	2.20415	1.923	2.21767	2.0663	1.81024	1.9807	1.85221
Zm00001d053953	26.6465	28.455	29.1608	21.1512	21.1982	22.7159	10.8829	10.8354	10.6714	7.50636	10.4619	9.28048	5.62204	5.47744	6.66813	4.92294	6.25546	5.55724	51.1984	43.2073	47.3642	36.3214	40.9453	42.2531	9.11947	10.0968	11.6489	11.2508	11.5175	11.2614	8.69299	8.76115	6.39668	6.11672	6.99733	5.73393
Zm00001d053952	7.37851	5.33906	8.72238	4.4383	6.89015	4.75791	8.74226	8.96727	9.7172	12.6032	11.6822	14.3866	9.20612	12.8997	13.3093	24.8554	15.3321	27.0589	9.46432	7.091	8.48274	7.51104	8.45275	6.7444	8.55862	8.11268	6.19419	8.49242	7.73565	10.0343	16.3148	14.9478	13.9626	24.8198	15.2824	13.7651
Zm00001d053939	31.8802	28.9148	32.0488	25.0918	22.8838	24.3168	19.9218	17.6311	18.6269	16.4039	17.3572	20.4146	18.0499	20.1151	18.5658	18.2656	17.2867	18.6732	23.4736	24.2523	22.8766	19.1721	18.4263	20.5385	14.7208	13.7429	12.4831	13.671	10.5741	13.5131	27.9028	25.9094	29.067	37.6598	31.373	25.8782
Zm00001d053936	17.3207	15.8939	16.5555	11.3803	11.9053	12.9717	11.4374	11.0016	11.0564	10.4711	9.75243	9.60023	9.70071	11.3525	11.0402	10.4108	11.0971	10.0866	14.5068	11.7609	15.5038	12.2598	11.8232	10.9706	6.86424	6.71531	6.20192	9.42776	6.87374	7.63395	9.87427	10.4123	14.7842	12.735	12.3462	9.79825
Zm00001d053935	4.82563	4.45537	5.22253	4.87607	5.04034	4.76782	6.02544	5.65973	6.07385	7.0922	6.61404	6.82711	6.91479	6.64043	7.01068	6.79505	6.50383	5.86811	6.2098	6.39921	6.08742	7.36845	6.40094	7.01839	7.38049	7.9464	7.44513	8.01888	7.1001	7.71173	6.00349	6.15846	5.8352	5.4784	5.69153	6.71228
Zm00001d053932	55.3947	57.184	59.7671	54.4252	51.4169	51.3976	54.4297	53.3075	54.7549	68.6596	68.272	73.9867	42.3588	45.9405	44.7662	41.1507	44.552	36.5886	66.4608	65.0352	71.2973	67.9491	66.1217	67.5298	85.6879	81.3308	82.3174	72.086	71.659	69.7923	50.2832	49.6578	43.384	52.2995	51.5743	43.714
Zm00001d053931	10.7123	9.69848	10.573	9.12538	9.28688	9.9784	9.14655	9.0699	9.35889	9.81564	10.7203	10.0693	12.5635	14.047	15.034	12.1587	12.3699	13.1126	11.9097	11.9466	12.3403	12.725	13.5208	11.7031	12.1188	12.3029	12.0551	11.9937	11.516	10.9315	8.59857	9.2673	9.47238	8.86469	9.25948	9.69614
Zm00001d053930	16.8596	17.8077	17.8924	19.8194	17.1157	18.147	9.68368	9.97443	9.14975	10.0376	10.115	9.96273	13.2575	17.5001	14.7659	12.8514	15.0893	12.2108	21.4952	20.18	21.1781	19.2639	18.8904	19.5714	13.7365	14.7918	14.9179	13.0096	13.0457	12.0087	10.4938	12.5887	10.5297	11.4137	9.68383	9.76066
Zm00001d053928	1.5213	1.68887	1.54223	1.72679	1.66056	1.5026	1.3947	1.51713	1.30463	1.79307	1.45319	1.66905	1.8424	1.98622	1.99529	1.86946	1.95222	1.87703	1.05866	1.29061	1.19204	1.39006	1.37681	1.27752	1.70671	1.72283	1.71019	1.60676	1.5585	1.40354	1.47298	1.71375	1.79279	1.52595	1.64716	1.59042
Zm00001d053927	4.94544	4.84902	5.14829	5.00647	4.583	5.18479	4.0325	4.01164	4.19555	3.48715	3.76271	3.50635	7.25299	7.47624	7.99084	6.84603	7.25471	6.49869	6.314	5.89789	6.49987	5.09359	5.79192	5.20872	4.16708	4.46921	3.96317	4.47917	4.44401	4.03006	4.97678	5.96431	6.55042	4.85523	4.75449	5.40972
Zm00001d053926	97.8504	101.14	102.757	131.985	125.003	123.774	166.938	159.324	148.166	123.964	118.922	106.86	427.816	529.73	580.617	463.433	495.307	409.64	62.1714	54.7414	51.227	66.2626	68.5267	56.8412	102.514	97.5422	95.5036	98.3165	106.63	127.421	372.818	279.356	255.299	293.452	210.015	227.116
Zm00001d053925	275.195	259.664	268.075	184.759	175.752	178.826	41.6939	42.9435	45.7136	27.8757	26.1951	29.6629	16.7999	18.5076	19.6724	12.2554	16.4992	10.2541	319.87	295.454	289.151	269.48	289.371	282.659	29.3463	31.5379	30.2221	48.9284	40.7694	43.0917	57.1469	63.3263	33.5876	47.1058	30.7928	30.1746
Zm00001d053923	30.2242	30.8349	30.7958	23.5769	23.4596	22.4071	25.8841	26.2489	28.1877	26.3384	25.7285	24.7517	13.6854	12.5242	13.7029	13.4982	13.9067	12.8701	31.9288	30.6386	31.4782	26.752	28.2212	27.7698	18.4101	18.1961	18.7169	21.4362	20.5654	20.9285	19.4865	19.6188	17.4973	16.8084	18.1199	15.6771
Zm00001d053919	12.8145	13.7304	12.8274	13.3077	12.3189	14.7022	10.7116	11.3954	12.3968	12.5594	12.7741	12.4127	18.7197	19.1051	18.8762	15.8814	18.2231	17.7853	15.6304	13.8717	15.0408	15.4696	13.8906	14.4002	12.5894	13.0155	13.6998	12.8765	13.4861	12.7344	10.8458	10.464	11.6721	10.2808	10.9244	12.0703
Zm00001d053917	7.06634	7.00401	7.1636	7.19612	7.17201	7.3563	5.61537	5.92648	6.04176	6.19173	6.59213	6.11659	9.51849	9.19989	9.02157	8.07649	9.00625	9.12794	5.7552	5.55554	5.27817	6.31623	5.91933	6.3675	5.59016	5.98817	5.71842	6.03457	6.66931	6.29569	7.10328	7.62953	8.20859	7.44345	8.30627	7.89511
Zm00001d053916	5.0419	7.54355	7.60602	29.4382	22.3387	21.5864	11.1197	10.423	12.9429	9.49187	8.89892	8.92629	0	0.0223864	0.0267185	0.015597	0.0658358	0.0914602	2.33777	2.73498	2.10412	1.76872	2.03135	2.15413	0.450535	0.625693	0.53073	1.13265	1.63072	1.19606	0.474617	0.204612	0.369705	0.44443	1.9406	0.260386
Zm00001d053913	10.2441	8.45092	8.2937	8.00388	8.57597	9.03941	5.69457	6.32377	7.38457	8.35579	6.23193	7.36493	9.6887	9.85698	9.7501	10.0324	9.27552	11.5164	8.2067	8.29045	8.77526	11.5511	9.12345	11.3162	9.03347	8.7938	9.74003	10.0603	11.3259	11.3412	5.67718	4.99603	7.22217	5.94072	6.38944	6.79664
Zm00001d053911	2.78236	2.9371	1.95874	1.40556	1.57807	1.2772	0.248021	0.265723	0.280517	0.178779	0.18846	0.297148	4.67118	5.02471	5.90425	4.61808	3.8205	3.20303	1.89675	1.7016	2.39335	1.18839	1.47823	1.26253	0.853517	0.323383	0.487935	0.264216	0.145973	0.341793	2.24892	2.72416	2.13243	1.62397	1.33027	1.57236
Zm00001d053910	38.422	34.9954	34.42	30.313	27.2236	26.1306	18.6276	17.8096	15.6084	13.4271	11.4615	12.6102	11.0735	10.8245	14.5765	12.9001	13.7876	12.3652	16.885	13.4957	13.4538	15.9418	18.2781	15.8179	11.6611	9.09897	10.3285	12.4764	12.3003	15.4118	33.7335	20.8647	17.6831	33.1061	23.61	25.4143
Zm00001d053909	8.47729	8.17883	8.71774	8.06703	7.76722	8.40898	6.67042	7.52486	7.42651	5.38516	5.55006	5.62747	11.4063	10.8999	11.1217	9.41527	10.1982	9.29076	7.27151	6.86457	7.51782	7.05607	7.11551	7.27311	6.83867	7.42746	6.92593	6.57304	6.3992	6.09879	6.28588	5.9727	6.5676	5.12438	5.67131	5.58311
Zm00001d053908	183.013	185.938	191.843	194.678	194.673	170.36	155.731	161.661	158.488	153.646	145.1	144.742	481.379	497.379	556.529	455.839	447.105	374.285	188.917	172.281	192.129	150.775	184.771	157.439	166.65	139.693	141.1	147.601	106.05	133.38	1373.11	1370.7	1438.51	1736.36	1272.92	1124.46
Zm00001d053906	0.443926	0.963669	1.33477	0.978047	0.873904	1.4507	0.555773	0.56466	0.216673	0.0679828	0.752473	0.918077	0.238502	0.545124	0.606502	0.102996	0.0634012	0.176156	1.43936	0.924362	1.09421	1.65117	1.46917	1.27432	1.2002	0.368911	0.721557	0.907034	0.804867	0.812318	0.246256	0.234577	0.0544948	0.27514	0.243557	0.312632
Zm00001d053901	10.9032	10.7013	10.4259	10.2443	10.5797	10.2039	12.9615	11.7573	11.9385	12.1738	12.8846	12.5869	10.312	12.6901	13.1433	12.0051	11.8918	11.0437	17.0514	16.5245	18.2981	17.8102	18.6192	18.8996	12.8878	12.3882	14.8374	13.3941	13.5399	12.1576	6.69486	7.24838	8.13664	7.20375	7.53341	7.05425
Zm00001d053900	15.0605	13.8517	12.8581	16.3345	14.1886	13.3739	11.6449	12.795	11.7667	12.5752	11.6932	13.1963	16.3295	17.7772	17.6366	18.6358	18.0707	17.4611	16.1238	13.928	14.6467	14.4325	16.253	15.5837	14.9379	14.1247	15.5702	12.8723	11.1195	13.648	15.0632	17.7506	16.5157	16.5696	18.6898	17.0458
Zm00001d053899	6.11846	5.12655	5.54759	6.0126	4.5898	5.70975	5.37312	4.79892	4.24093	4.85677	6.03151	5.11438	9.00292	9.00592	8.24496	7.78654	8.56253	9.99886	6.28465	8.55913	7.98881	5.17092	6.12626	5.9745	8.37086	6.28198	6.07792	6.09075	6.54589	6.62885	7.16419	5.98714	7.38103	6.34267	7.42571	7.20909
Zm00001d053897	34.5269	28.5432	37.7051	41.8661	47.4974	42.5767	26.153	29.9975	25.4068	29.8933	30.9443	30.7365	29.5141	35.7228	40.0145	35.3338	37.4874	39.5171	30.8281	32.1112	32.0349	36.7949	35.9322	33.435	15.268	15.7054	18.2938	25.6054	28.7178	30.219	61.0502	57.5102	59.9967	64.864	55.3667	53.44
Zm00001d053894	11.9796	13.1385	13.4695	11.9673	11.6346	10.6444	11.9537	12.0152	11.4141	12.246	11.6296	12.2751	22.0777	19.3844	19.4243	17.3502	17.9701	13.0546	14.8089	14.8692	13.3726	14.2409	13.8577	14.0398	16.6866	15.5494	15.5995	14.512	12.7549	14.6043	13.9021	15.9727	14.2881	13.0924	12.2988	14.3465
Zm00001d053891	2.77541	2.70375	2.49211	1.91989	2.37548	1.41213	1.37838	1.33072	1.48272	2.39896	1.90196	1.80099	3.25332	2.92612	2.17127	2.57316	1.70281	1.59694	2.86112	2.80432	2.34855	2.48424	2.67079	2.76819	3.12792	3.12141	2.86564	1.92002	1.61309	1.67505	1.76584	2.18142	1.18289	1.82215	1.90003	2.02796
Zm00001d053890	0.537132	0.64331	0.643529	0.455196	0.656309	0.805273	1.19736	1.35403	1.13489	1.51465	1.48903	1.41433	8.34742	6.84634	7.05592	7.52881	6.62072	6.45093	0.934468	0.712003	0.521751	0.487316	0.687599	0.563827	2.13279	2.04405	2.16758	1.45321	1.83423	1.92716	4.79723	4.90456	5.72965	4.66836	4.70885	4.11859
Zm00001d053889	17.7788	18.9234	17.0319	18.4687	19.4	18.318	11.5511	11.2912	11.5243	13.2931	12.1598	12.512	33.4898	34.2875	27.2963	23.3048	28.6825	21.9254	27.889	27.3121	26.879	34.3522	33.265	32.4696	20.4174	20.0091	19.8278	19.2417	16.6838	17.5407	29.6135	23.637	16.7977	20.5543	21.0189	15.5159
Zm00001d053888	2.50465	2.85921	1.94736	3.34059	2.36669	3.00868	1.8244	2.61574	3.40585	1.50635	1.9849	2.20233	1.64972	1.56956	1.95473	1.94935	1.63897	2.07553	3.07639	3.50117	2.28769	2.01118	2.12306	1.73284	2.14332	2.33118	1.80818	1.80366	1.74241	1.5384	1.7086	1.94049	2.64306	2.72837	2.53691	1.73181
Zm00001d053887	93.4807	89.1062	98.0072	77.5376	83.1248	81.3397	56.5085	56.0707	50.5226	55.9597	59.1772	56.2246	34.7236	41.5276	43.2241	46.8312	47.0997	62.5381	87.0469	79.0613	74.8873	83.9337	83.1263	78.0611	60.8707	60.9262	62.5596	61.3341	58.093	61.0689	47.0929	44.8216	51.3792	55.7611	50.8183	49.9875
Zm00001d053886	11.2597	11.3882	11.4084	12.2089	11.3125	11.6752	14.8867	14.8336	15.0479	13.6291	13.2229	14.4597	18.1524	17.8346	18.8772	17.4	15.1049	12.382	15.4653	15.9931	14.2156	16.1033	15.2992	16.2055	16.7681	16.542	16.388	16.2407	14.0935	15.8948	19.1528	17.8974	16.7582	17.8864	15.6593	17.672
Zm00001d053885	36.5307	37.6743	35.5466	29.5726	28.1322	26.2129	12.7607	12.0894	13.4566	10.9423	12.017	11.0137	8.60525	8.98981	10.387	8.82201	9.26266	7.71028	24.5257	25.208	27.6859	23.28	23.439	21.9942	9.76355	9.90283	10.1896	12.8552	12.9851	13.1169	11.1228	8.33322	5.88891	7.15153	5.64326	6.39116
Zm00001d053884	3.72873	1.10691	3.44489	1.33703	1.95741	0.94184	0.754453	1.44226	1.49328	0.126893	0.66882	1.40605	3.30701	2.20745	3.3756	1.53797	1.96108	1.50309	2.59806	1.9908	2.85285	1.68698	1.6692	2.10199	0.757256	2.20348	1.25061	1.04186	1.96855	1.4929	2.00573	1.261	2.60395	0.79887	1.32886	1.75062
Zm00001d053883	13.689	13.4546	15.1283	13.453	15.657	16.0274	14.3177	14.1986	15.1843	13.4536	13.7206	12.184	23.8854	24.6246	24.457	20.9254	22.5272	15.9717	15.8917	13.8217	15.1316	14.2062	15.1094	15.3038	16.6275	18.374	17.0496	15.5561	14.8524	13.4048	23.8817	26.392	29.8389	25.0231	22.8162	24.9398
Zm00001d053882	10.6534	10.0847	11.3815	10.2618	10.5566	10.0231	12.8202	14.2486	13.2042	12.8189	10.9855	12.4816	14.7905	16.1077	15.284	12.3452	12.9257	11.3045	14.9095	16.6596	16.3986	14.2142	13.0969	12.6004	13.7065	13.2118	13.404	12.1043	11.9942	12.0707	14.2474	16.5182	18.6461	16.6597	15.6558	16.5855
Zm00001d053881	27.9229	26.5082	28.7473	29.5685	29.052	25.3675	25.9957	26.5598	28.5105	27.6303	26.5019	28.9339	28.8115	25.857	27.9055	27.5314	25.396	27.2443	31.1822	31.9478	31.7578	35.3203	33.7642	33.7118	34.08	32.1842	33.4582	31.3863	27.5556	30.5089	33.5052	31.8831	29.1579	31.595	37.3112	33.546
Zm00001d053880	2.30222	1.41169	2.05101	3.06369	2.52609	2.18784	1.16837	1.12182	0.680157	0.936311	1.13324	1.05671	1.55262	4.01551	3.28503	1.89139	3.38196	1.3607	5.19604	6.05721	6.16631	7.94391	6.71225	6.80266	5.69109	5.46984	5.78393	6.15009	4.87015	5.73737	2.80922	1.89539	0.444767	0.966852	0.66898	1.03658
Zm00001d053876	0.242331	0.236566	0.36535	0.360945	0.381638	0.317823	0.118808	0.0149751	0.0335937	0.119896	0.0541663	0.0237236	0.263249	0.270027	0.277828	0.467088	0.292089	0.507218	0.589789	0.913639	0.75265	0.770704	0.756393	0.895975	0.0511071	0.0495708	0	0.0421888	0.0978949	0.0125944	0.868601	0.709207	1.13133	0.539156	0.726916	0.846735
Zm00001d053875	6.12661	6.29946	5.73927	6.45691	6.66628	6.47321	8.92532	8.08368	8.48157	6.75524	7.12104	7.74988	3.65918	2.61516	3.87386	3.54068	2.90908	2.10907	4.58811	3.8182	4.46277	3.17502	3.22171	3.034	3.41033	3.48061	3.25904	4.00574	4.27603	4.6411	5.38153	5.67897	4.10226	4.11171	3.39423	3.6282
Zm00001d053874	2.16433	1.74547	2.27095	2.02974	1.70426	2.06375	1.59111	1.36521	1.51685	1.39944	1.4131	0.958966	2.44127	2.40245	2.77178	2.16482	2.43361	2.51925	1.97416	1.74104	1.9269	1.80776	1.55022	2.13195	1.89005	1.69468	1.7422	1.31834	1.01034	1.40814	1.64931	1.74854	1.63426	1.19238	1.88368	1.80366
Zm00001d053873	1.90134	2.02707	1.85675	2.55968	1.64114	2.49366	2.29715	3.78922	2.83346	2.51975	3.29368	3.07125	4.31053	4.31035	4.94826	4.09745	4.70882	3.83042	1.78222	1.75698	2.163	1.75225	1.95719	2.28471	3.57548	4.37552	4.45736	3.17223	2.13967	3.06332	5.19982	4.19191	4.1366	2.77988	4.24053	3.97839
Zm00001d053872	3.49022	3.35025	3.28889	3.30137	3.62097	3.30667	2.50954	2.46856	2.19175	2.60523	2.4675	3.07727	4.36557	4.00083	3.7368	3.85184	3.90789	3.69596	2.95996	3.29198	2.39882	2.89417	2.60321	2.91127	3.57113	3.1241	3.43388	3.20313	3.09899	3.04854	3.45777	3.93894	3.45161	3.13998	3.1853	3.73256
Zm00001d053868	76.3588	70.7361	76.9317	56.1604	59.0314	64.5559	23.4439	23.0226	23.7141	17.8455	17.954	16.4247	6.17621	7.96335	7.20369	5.28401	6.97002	6.45524	79.1995	87.367	77.9371	65.8659	69.4741	65.0216	14.8586	16.2345	13.353	19.043	13.3844	13.7205	6.20199	7.09236	7.26896	4.60061	5.67091	7.85242
Zm00001d053867	1.75326	1.78796	1.3667	0.944309	1.06008	1.7215	1.88142	1.84862	1.62214	1.45274	1.45559	1.91255	2.40293	2.51783	2.46378	2.35349	2.3609	1.97001	2.14179	2.48228	2.55762	1.67688	2.29752	2.21963	1.65951	2.05019	2.1155	1.97222	1.79686	2.13645	1.44938	1.69937	1.69719	1.44886	1.22882	1.49654
Zm00001d053863	89.2105	91.7708	95.232	79.4301	81.7102	92.6152	137.204	125.164	130.688	104.577	103.422	100.674	152.951	175.632	185.088	163.043	198.18	200.266	97.3766	90.5905	99.0747	84.449	80.9663	83.3681	117.867	126.015	136.65	110.732	120.499	123.271	99.4897	96.3375	121.33	94.9487	106.475	110.856
Zm00001d053862	0.116742	0.116964	0.156006	0.043471	0.13789	0.149283	1.38183	2.57908	1.6831	1.07267	1.52652	1.41145	0.143361	0.37904	0.38279	0.0406283	0.200076	0.158828	0.299488	0.953643	0.383667	0.329093	0.554338	0.374082	2.0271	3.64776	2.60232	2.33391	1.75168	1.93245	0.176617	0.562598	0.378335	0.0964737	0.147807	0.0616611
Zm00001d053861	75.677	75.3534	76.9656	50.9613	52.5178	50.4466	14.0928	14.3136	14.6432	9.99936	9.61016	9.51685	8.55449	9.67205	9.17767	7.22574	8.10065	6.79192	90.6664	95.5523	94.0073	72.759	74.6585	75.9847	13.1334	14.8587	14.0558	15.963	13.712	14.1126	5.27103	5.93376	5.41544	4.64332	4.26312	4.02691
Zm00001d053859	110.391	116.268	112.965	129.567	122.533	117.952	176.405	160.438	159.12	126.19	120.922	111.064	198.19	182.516	215.834	206.107	197.729	131.604	51.1855	39.4252	46.2248	34.6934	47.0088	37.8678	33.5717	33.5336	28.5771	59.9987	55.6791	70.9307	505.652	341.244	346.875	637.036	303.236	362.988
Zm00001d053857	16.5159	15.7311	16.6932	14.7682	16.0086	15.8159	20.2471	20.8094	21.4389	19.5137	19.046	20.1709	31.2639	31.5011	31.9562	26.9735	28.0425	26.8405	18.0498	21.0504	17.0903	16.6502	16.4329	17.2799	24.8911	25.8129	26.5181	21.0923	19.2529	20.2033	23.4515	24.4112	23.1618	22.3088	25.3742	23.9991
Zm00001d053855	4.31023	4.94001	3.92718	5.0703	5.01388	6.97307	9.54366	9.95502	10.2392	13.1413	13.853	13.8384	19.3977	17.5665	18.1334	15.4094	16.7167	15.2932	11.4762	9.83791	12.2797	10.8157	8.96473	10.6332	18.5763	18.4304	19.6868	13.598	13.4492	13.8327	11.7968	12.299	10.0723	9.3095	11.981	10.6586
Zm00001d053853	1.33258	1.1126	1.24654	1.81944	1.32914	1.11708	0.869552	0.606633	0.980622	0.591808	0.537805	0.423984	2.23646	2.58489	2.51575	2.10239	1.99019	1.2842	0.854644	1.53679	1.54324	0.918259	0.901208	1.08531	0.527729	0.664441	0.618851	0.418884	0.599849	0.660251	3.15846	2.43357	2.40795	3.13849	2.44079	1.83
Zm00001d053852	12.9886	12.0743	13.4939	11.9586	9.93137	10.0261	13.5749	13.4883	12.9882	11.9708	14.134	14.2119	9.20292	7.63515	7.2004	7.66235	7.40713	7.82532	10.7005	11.0173	10.058	9.15358	9.14523	8.46988	8.88449	7.68724	8.81334	11.7555	11.824	12.5078	18.4879	18.6516	14.8165	19.5199	16.5551	11.9324
Zm00001d053848	8.46252	8.50774	8.75159	6.35431	5.66067	5.57801	3.65401	3.40618	2.67282	2.82169	2.92379	2.8868	5.05677	6.21428	4.57699	4.90648	4.75042	6.21954	7.52	7.98186	7.43828	6.59103	5.99549	6.35987	3.14136	3.4568	3.22097	2.67217	2.81444	3.0651	9.09128	7.62977	8.05017	10.5548	8.81893	7.82437
Zm00001d053845	3702.72	3806.96	3548.98	2483.01	2391.3	2586.23	710.875	656.514	632.649	271.216	247.064	212.356	389.161	1009.61	1046.89	458.257	790.197	490.276	5231.8	4836.58	4548.53	5210.79	5386.61	4948.22	841.42	748.996	832.199	884.095	853.187	1043.99	260.187	430.176	454.704	261.883	270.02	272.868
Zm00001d053843	3.52507	3.59373	4.79327	2.3489	1.7531	1.89795	2.70282	2.9809	0.835884	10.0578	7.90694	6.37518	2.50616	2.40952	1.65911	3.87405	2.18034	7.57241	3.17302	4.10091	3.13577	1.56901	1.76194	2.08075	5.59528	7.03055	6.33275	2.9393	5.84601	6.89429	20.9952	18.4466	16.9446	39.7095	45.8523	39.7853
Zm00001d053841	10.6874	10.7287	10.8926	11.5301	11.2373	11.0363	12.9822	12.3565	12.5408	11.2692	12.9183	11.7708	13.651	12.7757	13.4501	12.8927	12.147	12.051	12.6134	12.0413	12.9143	10.7775	11.1332	10.8863	11.0586	11.0058	11.2507	10.2711	11.0946	10.8013	11.4307	12.5839	14.0667	10.6566	11.6174	12.6693
Zm00001d053839	1.53876	1.6151	1.10974	3.54705	3.23112	4.18521	1.46777	2.178	1.5186	3.56835	2.20017	2.79762	0.899819	1.13464	0.786311	0.867025	0.825239	0.548295	2.81964	2.60551	2.13291	2.06558	3.09979	3.34585	0.937507	1.55884	1.02086	4.25651	2.25389	2.8714	3.28131	2.00721	1.33844	2.54321	2.33787	0.851449
Zm00001d053838	699.721	660.788	683.819	641.467	715.669	680.77	690.131	719.969	669.248	683.716	639.719	671.712	731.056	704.912	751.314	788.666	663.206	709.299	899.121	825.287	874.071	1108.4	1060.6	1039.97	877.697	836.867	897.998	1109.75	1075.89	1125.15	715.204	627.01	563.424	740.553	592.423	555.218
Zm00001d053835	2.76294	2.47222	3.25098	3.14472	3.20186	2.39982	2.13595	3.01531	2.11383	2.49079	2.07024	2.0567	2.68873	2.65607	3.72946	3.04793	2.52714	2.58873	2.2735	2.90578	3.42651	3.47794	2.43037	3.54971	2.0486	3.08451	2.43306	3.73619	5.47544	5.03668	4.13267	5.13031	5.40621	3.4464	3.64336	5.50692
Zm00001d053834	351.367	334.602	353.513	299.672	306.079	300.395	334.526	338.798	338.78	386.184	371.793	384.144	381.307	376.737	367.351	406.639	322.922	426.005	295.35	278.726	291.495	324.952	313.625	311.709	419.173	401.127	416.86	407.742	387.583	402.16	290.123	235.604	234.559	289.604	265.143	292.134
Zm00001d053832	1.4856	0.902077	0	1.10638	0.212693	0.460532	0	0	0	0.248187	0	0	0	0	0.402578	0	0.198395	0	0.461955	0.519169	0.126814	0	0	0.324571	0	0	0	0	0	0.0912479	0.0817286	0.0685104	0.159157	0	0.0683971	0.0713335
Zm00001d053831	1.98121	0.951134	0.882512	0.829954	0.926289	0.897262	0.28186	0.447637	0.278941	0	0	0.0787944	0.190074	0.030926	0.332194	0.215467	0.0606331	0.126349	1.27064	1.42801	0.988298	0.465414	0.53452	0.843156	0	0	0.215642	0.0934158	0.232245	0.125492	0.0749332	0.188442	0.328328	0	0.0940652	0.130805
Zm00001d053828	357.72	390.122	345.588	339.847	338.315	374.274	65.0547	61.4094	61.9706	35.9381	39.6114	36.463	71.6081	79.6032	69.6696	71.1622	78.5002	28.6686	227.871	222.275	230.348	232.97	243.866	233.184	29.5518	31.6141	28.2809	38.4758	43.3018	42.4501	96.9063	72.5793	70.54	58.8966	54.7885	31.239
Zm00001d053827	10.889	9.68835	10.1767	8.18081	8.8871	7.65974	11.5357	11.1574	11.6014	12.1195	10.9052	12.8296	12.1019	10.4267	11.5789	10.2294	11.8108	9.28001	9.48712	8.60868	8.20539	10.6566	9.34181	10.0177	9.78861	9.70684	8.8924	11.2734	13.2764	11.873	9.48222	11.8674	11.7831	9.1456	8.317	9.86774
Zm00001d053826	5.50846	6.02928	6.22922	4.75739	4.89721	3.57495	4.46541	4.10403	4.63531	6.20428	6.0153	7.05566	6.11529	5.07701	4.27446	4.8668	4.50275	3.28781	4.4597	4.68759	4.04612	6.01925	5.27728	5.8291	5.01789	5.68807	4.57987	6.34074	5.10579	5.96075	4.48403	4.85401	3.12011	4.29512	3.55462	4.50029
Zm00001d053825	25.2167	26.2759	25.8215	20.2945	19.3104	21.2015	19.4876	17.584	18.2653	19.5385	19.3876	20.1203	17.1153	17.5951	18.4232	18.4204	19.3082	20.6756	16.8199	16.393	17.1455	15.2682	15.1657	14.7016	12.6105	11.7551	13.6374	13.5312	12.8493	12.8366	20.0295	15.6411	16.0706	19.0814	21.5499	20.4241
Zm00001d053824	1.26051	1.5636	0.481272	1.34107	0.850771	0.614043	0	0.578645	0.32452	0.992748	0.523253	0	0	0.359792	0.322062	0.125337	1.05811	0.734969	0.461955	0	1.35269	0.50762	0	0.144254	0	0.718291	0	0.13585	0	0	0.217943	0.730777	0.742732	1.19047	1.00316	0.856002
Zm00001d053822	21.4374	23.4545	21.4026	18.8839	19.0407	21.7832	15.0228	16.6865	18.222	14.476	16.5506	17.9557	22.379	27.5829	26.5887	27.7692	28.6897	33.3512	15.416	15.8564	17.1854	17.3082	16.5454	18.272	16.6187	15.6328	15.2882	16.2318	16.6711	16.4433	17.1707	15.6063	18.1276	16.1609	18.7562	19.8926
Zm00001d053819	4.43982	4.08941	4.49718	3.78207	3.83927	3.42197	5.46381	5.88753	5.10581	5.39273	5.03674	6.25673	14.2403	15.0026	13.9777	14.6399	14.8757	14.77	3.90928	4.44216	3.99759	5.01961	4.84824	5.31065	7.27201	7.23762	6.1926	6.13304	5.36898	6.58153	21.9173	18.0332	16.9507	18.747	17.5824	14.3753
Zm00001d053818	151.411	157.786	150.269	161.9	169.011	165.088	110.046	109.075	103.938	63.5852	63.6232	65.2525	16.6212	8.5493	20.286	19.3311	18.8636	5.33679	69.6981	68.3724	69.3056	38.1983	40.7671	40.5546	8.79312	9.71792	9.2416	37.494	42.0615	38.8043	27.0188	13.8729	6.95587	17.6607	7.01867	7.16362
Zm00001d053817	5.44375	4.41324	4.51655	5.16826	5.9554	6.0932	0.945911	1.6024	1.42289	1.14548	1.36851	0.740405	1.30128	0.768019	0.470706	0.578478	0.630794	0.367485	0.319815	0.359425	0.663337	0.624763	1.04042	0.632498	0.531678	0.856424	0.868422	0.721049	0.40529	0.53345	8.17286	7.98936	3.47697	6.42169	5.40863	3.07283
Zm00001d053816	25.6904	29.0611	26.062	27.8001	28.0086	29.5344	24.6646	24.3528	24.0026	14.6523	16.4944	14.5536	16.3003	18.5222	18.1934	16.6725	16.5668	15.558	26.096	24.4942	25.7113	19.0323	18.1293	19.4057	10.9455	10.0017	10.307	14.1063	16.8201	15.2696	12.1206	15.3091	17.0646	12.5815	10.8289	13.5096
Zm00001d053815	35.2887	32.5543	35.3034	40.0673	43.8448	50.3032	10.4029	9.52715	9.51328	1.99331	3.08184	2.94496	0.79921	0.866902	1.03466	0.402657	0.424909	0.196763	5.31794	7.22749	5.02465	4.89234	4.49502	5.90873	0.66086	0.576895	1.41044	1.30929	1.95305	1.368	5.95138	6.52952	5.45394	6.33435	3.22274	1.83333
Zm00001d053813	22.9478	21.6255	22.315	20.3219	21.028	18.3164	14.1541	13.6925	13.9825	14.4621	13.7216	14.8262	15.0332	14.4947	13.8131	13.1322	13.1896	13.9359	23.9435	24.2323	22.6163	21.5369	21.3536	21.7929	18.7984	19.07	18.3896	16.9072	14.0645	15.8544	14.01	14.2085	12.0985	13.3281	16.3781	14.7451
Zm00001d053807	35.7781	37.2368	33.0266	28.6323	31.1333	29.2943	13.9139	15.2967	14.6441	13.8926	13.666	14.8692	5.58509	7.75441	7.37506	5.23381	6.53263	7.09518	41.9684	41.6882	38.9476	43.7239	44.3263	43.3645	10.7144	12.5514	12.6727	14.182	11.0704	12.1275	6.75223	6.72658	5.59793	5.04466	6.96115	5.65853
Zm00001d053805	21.7348	24.7702	21.3112	20.3229	19.2497	21.0639	8.76004	8.67761	8.5905	8.07672	7.6669	8.34845	6.8472	6.70627	7.22186	5.35726	7.77331	5.56302	31.9365	28.1587	27.5127	25.7654	25.3341	27.501	8.87251	8.80933	10.5709	8.347	7.8414	9.78004	7.83349	7.52048	6.64821	5.99913	6.31207	6.88334
Zm00001d053802	17.5925	15.0377	15.949	12.236	12.7544	11.8592	5.504	6.47497	6.704	4.45061	5.74254	5.42473	7.37573	6.81329	7.13836	8.09137	7.91236	8.32965	17.3633	19.3276	18.6294	12.2343	14.4189	13.5343	7.43676	7.26474	7.04521	6.22674	7.29694	6.41431	6.68312	7.3124	7.90009	7.33309	7.57505	6.2629
Zm00001d053801	29.4946	30.8488	33.4055	29.0889	26.9158	26.8981	16.0298	16.7147	14.3529	18.6974	16.9417	18.0895	16.6358	18.9395	18.8333	18.0626	17.9878	16.2532	38.1256	39.2587	45.1922	37.4186	38.0315	36.9679	20.0594	15.935	17.0951	17.9677	16.1242	17.6105	15.8655	14.7687	11.6535	14.5487	14.6671	11.8751
Zm00001d053800	1.50707	1.71965	2.01394	1.894	2.89262	2.516	4.83129	4.18702	4.92271	7.12573	5.96061	7.07263	7.94261	8.01415	6.8134	7.91101	8.84017	11.1916	2.55062	2.83635	2.59438	2.80276	2.33118	2.96793	6.71433	6.82561	6.84574	5.16369	6.07728	5.17602	7.44806	6.06826	6.4381	6.22709	7.91863	7.5455
Zm00001d053799	0.762938	0.737768	0.750701	0.508824	0.636628	0.300931	0.0829446	0.0731827	0.0923462	0.104629	0.0441181	0.0434761	0.776087	0.745125	0.644923	0.388366	0.368009	0.302098	1.49956	1.46642	1.93532	0.7704	0.629185	0.684156	0.312198	0.196829	0.237968	0.13745	0.0683441	0.169258	0.58573	0.681621	0.483095	0.442276	0.57669	0.324782
Zm00001d053798	2.3825	1.92235	1.76594	2.27114	2.97166	2.5835	6.52519	6.76781	7.09307	9.08926	7.90147	9.29043	5.65252	4.98881	5.15879	6.52706	5.17049	5.17326	3.47161	3.26048	3.40043	2.81184	2.53412	3.3133	12.7157	11.3155	12.4805	10.7987	10.4815	10.8301	7.70482	7.5996	6.80581	8.88346	9.60445	6.4933
Zm00001d053786	13.1984	14.3176	12.2029	16.2659	17.5179	18.5397	24.0628	19.4762	22.9983	25.3151	26.4744	27.8364	15.3456	18.5312	16.8344	17.7215	20.8856	20.0364	17.423	15.3828	17.1686	21.9892	20.2034	20.5711	36.6988	39.6821	40.1665	44.0181	40.3799	41.1292	22.1672	15.274	17.6864	19.0032	18.2511	16.7769
Zm00001d053783	14.2594	15.4465	14.6111	14.2813	14.4007	14.0355	12.4922	13.1245	12.9917	11.7175	12.6286	12.4751	13.8683	13.1837	11.8201	12.0005	12.9084	15.2566	14.3637	15.6091	14.2978	14.7254	14.3922	13.3543	12.7706	13.4658	13.6455	13.2344	10.7454	12.3347	9.27217	9.04384	9.6918	8.92624	9.92053	11.469
Zm00001d053782	33.3355	29.3738	29.8955	27.663	27.2175	28.9165	32.903	33.4993	33.325	21.9076	21.6494	22.2898	17.2507	16.289	17.038	13.8318	13.4613	9.76159	33.5041	33.6248	32.2289	25.7561	26.1004	30.079	10.3146	10.7058	10.5999	12.9849	12.5803	12.4188	14.2211	16.0618	22.7062	15.8558	12.1668	16.2553
Zm00001d053781	1.33929	2.49199	1.10793	2.20857	0.903944	1.5495	13.1525	11.2971	7.84425	10.8995	9.17328	12.0531	9.63307	11.564	11.8056	16.9792	14.9898	17.8307	2.45413	2.20647	0.449134	1.88771	1.98218	1.7626	14.6002	9.5398	13.6611	11.7637	11.4832	10.6	15.92	5.38663	4.00213	12.3326	9.25355	7.73077
Zm00001d053778	44.6722	45.0707	45.2355	55.673	55.9862	53.979	61.042	61.0515	66.5747	65.9147	66.6904	67.0538	27.4496	25.4971	23.853	31.4668	29.248	36.8446	32.2637	31.9085	32.2156	38.3839	34.369	33.61	51.7061	53.422	54.294	56.1689	53.9956	52.5015	33.1829	28.7859	28.575	35.2811	35.4642	37.4828
Zm00001d053776	4.08827	4.4157	4.54548	4.95968	4.86078	4.7645	8.36801	8.33456	7.58696	9.37623	8.94899	10.3647	11.9534	10.9319	10.315	9.90304	12.1185	12.0567	4.55032	4.67734	4.38722	4.90867	4.82516	4.8411	8.28049	8.80094	9.41948	7.04359	5.83002	6.18751	8.75233	6.72779	7.02605	6.6832	9.37458	10.7325
Zm00001d053775	1.25314	1.00442	0.893121	1.62653	1.6352	1.31247	3.22738	3.33652	3.38753	3.75038	3.08648	4.32883	6.6831	6.93916	6.21147	6.25512	7.27577	8.84112	1.56146	1.65163	1.2103	1.31209	1.02007	1.20465	3.56658	4.59398	3.19245	3.61948	3.38453	2.63676	4.6367	4.26821	5.06324	3.66889	3.39079	3.76329
Zm00001d053772	0.192329	0.449622	0.257014	0.214852	0.454338	0.491877	1.13826	1.62233	1.21313	0.618519	0.931445	1.10147	1.65328	1.9214	1.43326	0.803206	1.41266	0.915825	0.0822328	0.924175	0.541783	0.361447	0.415116	0.462217	0.703072	1.27863	1.47374	0.943125	1.15433	1.68928	0.69833	0.731734	1.47324	0.874156	1.26624	1.3714
Zm00001d053766	0	0.0185414	0.0494607	0.206734	0.262303	0.402299	0.0252751	0.0446009	0	0	0.0537751	0.0353284	0.6136	0.610107	1.15845	0.618287	0.788383	0.528733	0.0712132	0.213422	0.0781969	0.18259	0.287591	0.200139	0.0761071	0.0369097	0.0386743	0.10471	0.291564	0.150042	1.46148	0.929394	0.572484	0.986414	0.787273	0.571818
Zm00001d053765	97.4792	98.0984	98.3539	97.1837	94.1083	92.6589	134.017	139.004	140.791	130.369	125.862	128.838	88.08	117.911	104.949	87.8925	100.415	110.283	91.271	90.8415	93.7876	85.4425	82.0068	86.8149	145.315	146.425	153.016	133.532	123.992	130.23	68.7477	77.4916	77.1849	73.76	84.1056	85.7423
Zm00001d053763	1.83577	2.49128	1.79122	1.49737	1.675	1.5153	3.71441	3.23044	3.25584	3.13259	3.69736	3.3747	4.22244	4.27927	4.23875	3.85356	4.03798	2.9733	1.84391	1.87626	1.94265	1.25952	1.61006	2.12422	3.72821	3.87444	4.18147	2.83582	2.49218	3.62251	4.33788	3.84325	2.74716	3.29898	3.02524	3.09356
Zm00001d053762	8.11761	9.47771	9.02534	10.0597	8.53979	7.41845	8.27809	6.9908	7.19757	7.75713	7.95702	7.43834	7.53621	7.49331	6.69783	7.48078	7.39334	8.17258	7.4969	8.08215	8.07966	7.41419	8.40995	7.33528	6.67675	7.29635	7.26066	5.90358	6.35807	5.76975	8.90124	7.2969	7.40431	7.43274	7.79461	8.28359
Zm00001d053761	0.0931373	0.0933143	0.145205	0.0693626	0.0550044	0.0694739	0.106003	0.0841744	0.0314715	0.663231	0.654039	0.666747	0.886397	0.825782	0.839825	5.32389	1.06034	6.43863	0.109511	0.0671311	0.0983863	0.634499	0.321638	0.466319	0.489424	0.534052	0.567694	0.895868	1.1966	0.825916	0.345218	0.25395	0.370436	0.615736	0.807759	0.903929
Zm00001d053759	6.89563	4.43834	5.02625	5.88239	6.66389	7.69545	5.13697	7.10075	5.30972	10.0224	12.2045	12.0468	5.58113	7.17068	5.30688	7.54845	6.29267	12.068	9.59541	8.55477	8.18191	8.95352	9.30879	10.7969	13.4058	13.2112	13.3624	14.1877	11.8046	11.1391	4.77987	4.7382	5.24512	6.32007	6.95269	5.66188
Zm00001d053757	0	0.199349	0.0664722	0.111135	0.117507	0.159019	0.373651	0.989025	0.47063	1.85107	0.903382	1.1395	2.54264	1.93806	2.40206	2.46686	2.79499	3.34991	0.15951	0.322679	0.105092	0.24539	0.483131	0.478177	1.70472	1.66175	1.97509	1.3791	1.65135	1.76442	1.12882	0.473125	0.659472	0.647426	0.699067	0.65026
Zm00001d053754	9.47319	9.22755	9.07246	9.46547	9.88381	10.9696	14.4476	10.0836	9.17628	11.5332	11.0108	9.84591	10.0821	13.3677	8.23612	12.8027	10.2051	11.7069	10.1259	7.51085	8.37629	8.45646	9.13278	11.6362	11.9761	10.9689	10.7234	9.29073	12.4966	12.3208	8.26465	8.20947	8.79148	8.54608	10.5147	11.5499
Zm00001d053753	2.0445	2.21654	2.27676	2.42027	2.1986	2.07459	2.68811	3.00911	2.66027	3.77115	2.68965	3.24275	6.80599	7.78891	7.89991	7.41256	6.40643	8.79612	2.39413	3.10855	2.62176	2.85302	2.15369	2.33451	5.77964	5.41657	5.53736	4.79986	4.4642	4.46874	3.69323	5.03473	7.61917	4.73449	5.30458	6.40265
Zm00001d053751	7.74368	8.60229	8.42368	7.64884	10.1413	8.09542	9.6854	8.57825	8.29973	13.444	9.35586	12.0855	9.83465	10.3012	9.54895	8.65214	8.32202	9.78672	8.53865	8.42114	8.03658	7.35299	8.19847	7.50932	9.27442	10.242	11.5834	9.77757	9.63164	9.88555	9.00223	8.82811	7.22845	7.84748	9.45337	9.14883
Zm00001d053750	4.81477	3.81149	5.56033	5.04658	3.51046	4.25657	3.73442	5.73027	4.49916	8.35643	6.21808	4.99286	10.2923	14.8755	8.07969	12.9085	10.8276	19.1663	3.35478	2.22789	2.84655	2.01077	2.15538	1.28568	8.96331	8.2987	8.69546	4.30499	2.80949	3.85545	7.2302	10.222	10.8227	7.95768	15.7141	10.8316
Zm00001d053749	9.81002	10.2396	10.8134	10.4759	11.6263	11.7648	8.47792	8.28158	7.43124	8.24994	8.40679	9.7763	9.14742	7.93997	6.95864	9.05013	7.50668	8.41511	13.5074	13.6463	14.6447	14.1239	13.7233	15.078	9.69466	11.6509	11.5825	10.7375	10.5283	10.3127	7.42571	6.37655	6.93643	7.63965	6.93861	6.48123
Zm00001d053748	27.7173	31.1937	31.0352	23.6111	24.4042	24.8426	18.7547	20.7034	19.4586	14.609	16.7333	16.9126	9.41268	7.96564	12.6478	11.9255	13.5025	5.74681	19.5215	16.4658	15.8652	11.2831	13.9726	13.6874	6.11577	5.33243	6.74452	16.3273	20.0823	16.8028	14.217	6.98204	4.72618	8.19719	4.66302	4.51226
Zm00001d053747	25.7398	26.08	26.0988	25.6479	25.7096	25.7939	24.3729	24.4148	24.9668	23.0343	23.9567	22.37	19.1685	18.5542	18.4517	19.3789	17.882	17.6768	24.7644	23.7052	25.8701	23.6402	26.0064	26.1912	21.8066	21.0074	21.5288	22.9108	22.5153	22.3163	14.4397	15.1559	15.1667	13.4537	14.7684	15.2017
Zm00001d053746	36.1883	38.0462	33.6031	39.4353	37.8222	35.6657	33.7792	34.3123	35.8594	30.07	28.5567	30.9356	79.0337	94.0044	130.011	120.386	115.565	50.2506	6.85599	6.19913	5.68048	5.92425	8.08603	6.27677	14.3879	13.2528	13.6833	40.7178	39.8632	41.1195	250.751	93.5993	31.8882	171.391	36.5067	44.8495
Zm00001d053745	1.55218	0.895378	0.785687	1.33986	1.25001	1.74424	0.642396	0.736828	0.858252	0.291723	0.273351	0.269374	13.516	12.2819	16.5514	6.89963	8.93057	5.90328	0.603321	0.508533	0.662488	0.795554	1.12687	0.989091	0.225674	0.0938101	0.19659	0.15968	0.158795	0.214509	36.9744	37.8482	29.1838	37.4896	16.5614	16.0613
Zm00001d053743	13.8036	15.5125	12.9101	10.5302	9.96254	10.4175	6.10209	5.88505	5.96683	4.73234	4.29143	5.31296	3.02486	3.19583	2.9942	2.68305	3.15635	2.67661	17.6578	18.1078	16.3406	15.6158	15.5214	16.6701	4.60453	5.07224	5.12533	5.68345	5.68795	5.07916	1.84875	1.78505	1.59277	2.10164	1.855	1.65585
Zm00001d053741	7.63927	7.55239	8.17982	8.94539	9.11395	8.68667	6.10413	6.88827	6.08469	9.89838	9.38742	8.42389	7.39752	8.03823	7.67497	8.77464	7.7371	9.04658	8.31885	9.03402	7.64073	11.2296	10.9468	11.3249	10.3001	10.4884	10.0423	11.5172	10.3417	10.6181	7.05564	6.76472	5.69639	7.6177	7.32556	7.01782
Zm00001d053740	0.615982	0.374032	0.573711	0.667262	0.462996	0.525119	1.91201	2.40676	2.39679	4.37354	4.14933	4.27603	13.4095	9.79009	10.5495	15.883	8.47292	18.6465	0.0957711	0.457439	0.34178	0.315715	0.265902	0.358876	2.68676	3.20165	2.55505	1.73209	1.30237	1.24854	33.43	24.6997	18.4942	28.5754	19.9086	22.2569
Zm00001d053739	4.39712	4.00498	4.13647	4.46548	4.552	4.48248	3.21969	3.18659	2.96468	2.51456	2.82942	3.60027	3.75715	3.01045	4.10629	3.44579	3.65879	2.36363	2.41908	3.16195	3.20489	3.92953	3.66349	3.621	1.40506	1.45141	1.5208	1.97179	2.65293	1.72434	15.5934	10.0765	8.17136	13.6454	8.37803	5.74935
Zm00001d053738	9.43454	9.49114	10.4161	9.35394	8.86473	9.35045	9.72329	10.2064	10.3528	8.05722	9.86706	9.17102	12.6875	10.4227	10.9731	10.7365	10.3732	9.17399	10.1218	9.98474	9.42956	9.92579	9.61939	10.1776	10.738	10.428	9.75734	10.5235	9.37958	9.65925	8.77415	9.64528	9.60057	9.27931	10.157	9.5383
Zm00001d053736	0	0.0766765	0	0	0	0	1.93368	2.39776	2.58602	3.69178	3.33574	3.7255	0.0352429	0.028671	0.136876	0.199756	0.14053	0	0	0.110323	0.0538961	0	0	0	0.157367	0.0381592	0.0399836	0.173209	0.344497	0.155122	2.7093	0.524104	0.913163	4.93302	1.74413	0.666968
Zm00001d053735	0.477403	0.939838	1.0297	0.617514	0.771629	0.771124	0.343168	0.545003	0.203768	0.16161	0.413735	0.319776	0	0.0125509	0	0	0.0246071	0	0.472698	0.821012	0.589835	0.590256	0.477241	0.644111	0.206666	0.183749	0.0525092	0.132691	0.339313	0.509291	0.0304106	0.0127461	0	0.0207641	0.012725	0
Zm00001d053734	0.192329	0.321158	1.37074	1.28911	0.832954	1.22969	0.0875587	1.08155	0.95317	1.41376	1.02459	0.734314	0.472366	0.288211	0.0573304	0.401603	0.32962	0.261664	0.493397	0.184835	0.361189	0	0.415116	0.385181	0.175768	0	0.0669882	0.217644	0.216438	0.194917	0.69833	0.829298	0.906611	0.397344	0.633121	0.761886
Zm00001d053733	25.8863	24.2495	21.1957	40.1167	39.0758	40.6561	7.04156	8.84465	8.51722	9.32661	8.94732	9.36393	3.9571	3.94352	2.78555	3.62598	5.39108	6.1011	6.29177	4.95488	6.90879	4.08768	6.02768	4.86161	3.58294	2.57073	2.54398	7.33351	5.47971	6.45886	7.99506	7.87348	8.89231	16.865	10.7979	18.2113
Zm00001d053732	2.62072	2.57334	2.75381	3.30295	3.42176	2.807	1.91711	1.70947	1.99817	1.64651	1.43193	1.05476	3.12201	2.88668	2.9779	2.6816	2.8956	3.0322	1.62811	1.72212	1.85087	1.55753	1.23765	1.65083	1.80141	0.967941	1.51352	1.26738	1.26035	1.13504	3.56496	3.28382	3.52397	3.77612	3.41452	3.62026
Zm00001d053731	5.68672	5.10813	7.62842	10.7581	10.4999	11.256	31.7215	29.9835	30.5095	32.6123	33.7452	34.3564	22.1943	17.7291	20.4974	18.9718	20.3563	18.1859	6.87507	5.52795	8.46994	5.28214	6.99758	5.70753	16.4274	14.8617	17.4846	18.0975	19.4193	19.2549	22.8235	24.7359	26.5367	24.3613	24.9598	24.2016
Zm00001d053728	10.682	12.1505	10.5058	11.9329	12.5338	11.135	13.3372	16.3981	15.7246	17.9781	15.4686	17.0943	22.5988	21.2638	19.168	21.0169	21.7511	23.9577	15.827	12.4003	14.2013	12.1741	14.4269	15.2505	19.2344	18.6328	20.7024	16.8355	16.5438	15.8278	18.6567	21.0312	23.4318	20.7576	21.5053	23.6575
Zm00001d053727	5.63347	5.04555	6.65841	7.36586	7.39748	6.41241	8.62658	10.337	8.43628	5.98504	5.53405	6.6807	38.2454	32.0968	28.0702	23.7939	17.6639	9.28648	6.19956	6.0138	4.85394	2.51142	3.20557	2.69235	6.34771	5.6391	5.13945	3.06674	2.53345	2.55187	31.3308	29.7708	22.0194	25.3005	17.7259	16.23
Zm00001d053726	4.16808	5.22166	5.79199	3.78731	3.54904	3.82527	3.23216	2.86778	2.92913	3.20676	2.97476	2.99493	2.30208	2.09195	2.60377	2.332	2.08002	1.76361	8.35631	7.32136	8.27695	7.60824	7.93732	6.75785	3.15304	3.16875	3.30635	3.35509	2.55848	3.05864	2.19647	2.10426	1.98592	1.49972	2.06038	2.24364
Zm00001d053725	3.63312	3.01497	2.55012	3.60762	4.03117	3.56648	9.94902	9.52987	8.55633	11.4816	12.2633	11.9097	43.1956	46.4006	42.991	38.6213	40.1626	41.4714	4.26004	3.54446	4.75535	3.25871	4.46733	3.10888	16.1989	15.8279	15.9902	12.2094	10.593	11.8642	38.9417	30.7167	32.3545	35.3231	36.7434	41.0539
Zm00001d053724	3.56895	2.49218	3.13134	3.94661	4.25803	3.31909	6.00675	6.2555	7.45503	4.86924	5.23767	3.99153	10.9236	10.5072	10.7997	9.52241	10.3002	8.57079	3.2831	3.42988	2.64033	3.81089	3.31465	2.72908	6.07848	6.21932	5.95163	5.26255	4.94939	4.27459	5.75934	7.48867	9.973	6.3008	7.6406	7.16891
Zm00001d053722	91.7603	90.3529	90.1179	67.9929	68.0099	75.1392	53.3265	53.5156	49.9638	28.4463	28.1964	27.4431	10.4739	11.6175	10.5828	6.6736	9.95552	3.53617	138.856	130.445	146.001	113.722	123.07	113.115	50.6742	40.9336	38.8939	47.3219	37.2374	42.1202	16.8474	15.1579	10.7319	13.9375	8.50246	6.79298
Zm00001d053719	1.43389	1.50503	1.32957	1.52553	1.45169	1.84604	1.51872	0.987354	0.92289	0.833529	0.907009	1.22899	1.36555	1.12552	1.69224	1.30356	1.5762	0.855968	0.750707	0.815562	0.851805	0.769922	0.960035	0.84392	0.962756	1.24509	1.12115	0.772678	0.768394	0.771077	2.53233	1.7665	1.31045	1.64441	1.14114	1.43743
Zm00001d053718	5.35221	5.80154	5.99107	4.87079	5.05013	4.40538	2.81471	2.7985	3.32604	2.5543	2.54737	2.4369	1.59357	1.46926	1.451	1.42911	1.2878	1.20054	5.15877	5.05497	4.79819	7.31624	6.45318	6.0063	2.66704	2.7837	2.49092	2.78468	2.09424	2.38479	1.15874	1.52137	1.40013	1.22966	1.35528	1.72419
Zm00001d053716	7.39574	7.76265	9.05047	8.74601	8.44748	9.24936	5.7719	6.9207	6.66414	7.84095	7.16347	7.70569	8.80761	7.87563	7.97033	7.91952	7.76023	7.93344	12.5096	11.911	14.1942	15.0444	16.8047	13.5094	9.91553	11.2654	11.4077	10.6684	9.54225	10.433	9.81177	9.56477	9.29025	8.59669	8.68461	8.34917
Zm00001d053715	114.237	102.676	109.905	77.4863	69.6596	68.7894	65.9268	60.3177	61.3789	140.841	115.444	139.834	66.3383	66.6586	41.1558	199.599	78.4139	305.529	150.544	143.786	152.57	300.191	271.539	257.508	266.932	250.41	244.3	248.342	245.535	239.624	92.2042	70.9871	64.3311	165.237	210.14	182.777
Zm00001d053714	1.28145	0.855924	0.380541	1.59057	0.672702	0	0.388923	0.6863	0.192448	0.196241	0	0	0	0.320048	0.127327	0	0.209161	0.145285	0.5479	1.02626	0.601631	2.80962	2.95022	1.88201	0	0.567951	0.297552	0.322248	0.480693	0.288598	0	0	0.377535	0.705978	0	0
Zm00001d053713	301.471	295.746	303.756	196.702	208.365	208.461	50.7286	55.5297	58.7543	43.3732	41.7486	41.5308	13.9468	18.1353	18.7612	18.3243	20.2063	21.6571	398.211	380.807	407.656	376.651	386.604	384.523	46.217	47.1343	48.748	67.9439	59.8506	61.4695	11.1892	13.9761	18.7593	14.9256	10.6663	12.6441
Zm00001d053709	8.65608	9.44878	8.46129	9.63988	8.70942	8.77992	9.88827	8.62792	7.4387	8.87409	8.15133	9.23126	7.8247	8.70763	7.66906	8.25638	9.14435	8.58711	8.36155	6.66273	8.20319	9.26343	8.7533	7.41581	9.92501	10.2039	9.93803	8.25354	9.47053	9.9368	8.8274	7.29807	8.14652	8.17985	7.12364	8.25497
Zm00001d053707	9.49132	6.80917	8.29906	9.09744	9.4114	11.2379	5.28117	6.56583	6.33512	5.81399	6.98005	6.71072	8.36387	10.755	9.16875	8.80837	10.1558	6.99451	13.5271	11.4018	12.7081	15.7727	16.0092	17.6004	10.2803	10.5166	11.3867	12.1329	11.9997	12.3503	8.40279	10.3874	8.85491	9.15069	7.21016	6.68419
Zm00001d053706	2.63781	1.92282	2.49685	2.78615	2.58638	2.19466	3.37168	3.01561	2.69684	2.61016	2.59182	3.24408	0.560642	0.557451	0.551916	1.39466	0.670662	1.00934	2.17975	2.35221	1.97673	5.23135	4.91598	4.99833	4.93724	3.84455	3.76333	4.75496	4.5954	4.71255	1.45046	2.05219	1.31516	2.39992	1.35516	0.797096
Zm00001d053705	6.30573	5.31336	4.062	5.41857	5.57644	6.11989	5.34393	5.45536	5.33229	5.48196	4.41633	5.55583	4.88437	4.60351	5.34975	3.81505	5.29659	4.68543	5.88992	4.66155	6.37644	4.74017	5.52776	5.78971	4.34422	3.57944	5.06834	6.22087	5.31301	5.11246	4.1388	5.33947	5.51613	5.17086	4.39716	4.7909
Zm00001d053704	3.80726	4.26124	4.90439	5.09605	4.53744	3.46496	2.52964	1.8186	1.94712	2.03277	2.19268	3.01199	4.48582	3.57223	4.53954	4.18984	4.73629	4.6548	3.38767	4.49947	3.38172	2.94903	4.3086	3.04994	3.10326	3.31782	3.26141	2.717	2.70194	2.15519	4.85701	3.81048	3.8804	6.0374	4.82037	5.05449
Zm00001d053702	0.0668312	0.037199	0.00992313	0.124429	0.0964792	0.104451	0.466519	0.357925	0.431578	0.603837	0.561014	0.722958	0.389831	0.372775	0.298821	0.744269	0.343612	0.977433	0.0761987	0.149863	0.115048	0.0837312	0.0769311	0.124921	0.285023	0.177722	0.232773	0.201674	0.493034	0.323601	0.761677	0.966208	1.45702	1.66605	1.54563	1.47668
Zm00001d053699	2.98471	2.14694	3.27265	7.86536	4.15814	5.67606	20.2775	20.2888	15.5161	58.4356	48.4794	63.1143	18.3263	16.1704	14.0983	47.7816	33.0526	69.8129	1.57065	1.98582	2.15585	1.51017	2.77505	1.83924	77.8443	64.1075	76.9284	88.856	126.775	98.0368	52.102	16.7713	68.4534	98.8502	71.2766	103.683
Zm00001d053698	6.57087	6.18822	7.05853	6.57719	6.49675	7.03353	6.10787	6.44137	5.9875	6.88205	5.61755	7.04496	3.68429	4.20038	4.0874	4.0809	3.84345	4.47703	6.3145	6.04072	6.38818	7.03798	6.94978	6.66019	7.06704	6.86164	7.30743	6.43953	6.00756	5.97408	4.77548	4.54438	4.78679	4.84514	5.25378	5.11665
Zm00001d053697	2.1218	2.00205	2.05298	1.86021	1.77229	2.00573	1.14937	1.16082	1.67957	1.5498	1.43081	1.70908	1.4941	1.41672	1.49553	1.60023	1.28885	1.23873	1.56177	1.53321	1.45769	1.52435	1.66953	1.80302	1.55127	1.81772	1.86346	1.61288	1.66035	1.78198	1.28076	1.31886	1.14578	1.1142	1.15074	1.1207
Zm00001d053696	0.375741	0.125485	0.251056	0.461715	0.769262	0.656647	0.975027	0.920644	1.0665	1.19109	1.31018	1.02811	3.89895	3.62234	3.84169	3.34756	2.8242	2.14702	1.17276	0.794419	0.70563	1.27104	1.13538	1.3244	2.38653	2.16075	2.19862	3.08976	2.42428	2.75442	5.45712	7.07145	10.9149	11.9545	10.9512	12.0068
Zm00001d053695	72.3651	71.4785	72.2465	85.2965	85.7465	82.8586	44.7892	49.452	47.9355	64.6057	58.2586	62.7932	20.1967	20.7543	30.6534	30.6067	32.395	28.7182	32.6748	28.997	29.6787	30.4435	30.2771	31.6402	36.1634	32.9005	35.7828	63.3253	65.8873	62.9119	47.8777	23.649	18.93	50.4611	22.4075	21.2402
Zm00001d053689	0.638868	0.746763	0.996024	1.66525	1.00613	1.22542	0.145424	2.18124	1.00742	0.73377	1.08291	1.2196	0.0980673	0	0.476092	0.222337	0.469247	0.325943	0.546312	1.68843	2.09961	0.150079	1.10313	1.79126	1.6056	1.48655	1.44636	0.240986	0.359475	0.971195	0.289959	0.405105	0.28233	0.659936	0.727983	0.168719
Zm00001d053688	3.10628	3.61415	3.40033	3.19528	3.67256	3.2072	3.75723	3.76143	3.77578	4.56165	4.11163	5.22851	2.17016	2.10219	2.18314	2.29523	2.08753	1.69168	2.999	3.16909	3.01084	3.78336	3.05928	3.12327	4.53709	4.99621	4.85435	4.74183	4.61987	4.63441	2.2436	2.38442	2.1309	2.52181	2.22362	2.12182
Zm00001d053687	12.2201	11.5242	11.5095	9.81922	9.82067	9.60702	6.81085	6.44732	6.52613	5.67839	6.29736	5.58738	5.02218	5.01455	4.87629	4.67127	4.49809	4.60339	8.16608	8.39813	8.29735	8.0668	8.4015	8.28847	4.85558	4.55471	5.42502	5.03144	4.88816	4.97837	5.3305	6.10679	5.06669	5.37276	4.87169	4.88883
Zm00001d053686	2.00596	1.72266	1.86001	1.92073	1.70849	2.12885	4.7711	3.3874	3.98392	4.58906	4.67896	5.15793	6.03267	4.02842	4.00257	5.49937	6.79554	7.12909	2.80056	2.63596	3.88244	3.23127	2.75679	3.04991	4.82624	6.45021	4.962	4.20024	5.25191	4.59141	7.01093	4.50641	6.12695	5.54817	7.94057	8.17335
Zm00001d053685	3.15409	3.77323	3.81646	4.21585	3.51229	3.61186	4.4256	4.93529	5.07968	4.9419	4.76493	4.77798	6.19288	4.92048	4.40624	4.57092	5.27878	4.5073	4.58916	4.7843	3.79046	4.30187	3.82041	4.18601	5.60364	4.47544	4.74679	5.34497	4.4942	4.52443	5.7261	5.30746	4.71556	5.7576	6.07352	5.24644
Zm00001d053684	1.42098	1.08094	1.14285	0.543824	0.79257	0.521563	0.107818	0.126838	0.106701	0.072536	0.0573479	0	0.0484716	0.10844	0.0823612	0.0412104	0.0676476	0.0402759	1.0801	1.25181	1.22309	0.853064	0.664512	0.837934	0.234473	0.537947	0.206219	0.223335	0.236903	0.213348	0.0955451	0.0300346	0.0348868	0.0978559	0.00999499	0.0416964
Zm00001d053682	0.41601	0.580994	0.404308	0.422477	0.804057	0.612568	0.688691	1.18489	0.851947	0.590743	0.54947	0.770097	1.18428	0.906766	0.992049	0.7897	0.888897	1.28632	0.93786	0.436145	1.02983	0.92396	1.11013	0.666519	1.03687	1.43313	1.44896	1.39803	1.19167	1.22649	0.938336	0.47962	0.53482	0.562554	0.612898	0.659186
Zm00001d053680	2.11814	2.48099	2.1058	2.94915	2.19968	2.25058	1.56523	0.961776	1.18942	0.987218	1.60561	0.976699	0.980126	1.24204	1.13466	0.918765	1.21756	1.35734	2.25753	1.53408	2.24832	1.61534	1.82868	1.84436	0.981901	1.12246	1.02643	0.810558	1.08243	1.0785	0.74307	1.1212	1.10337	1.09082	0.839512	1.2809
Zm00001d053677	0	0	0	0	0.389142	0	0.112491	0	0	0.227041	0	0	0.0758592	0.18514	0.0736555	0.0859935	0.120994	0	0	0.118734	0.232019	1.04483	0.213329	0.296917	0	0.164273	0.430317	0	0	0.166947	0	0	0	0	0	0.261023
Zm00001d053676	0.141424	0.247963	0.188988	0.342301	0.306245	0.346618	0.225343	0.0994112	0.127434	0.259892	0.513684	0.24748	0.890062	0.609292	0.600728	0.479875	0.484753	0.300637	0.166286	0.135913	0.199193	0.182724	0.106835	0.184101	0.145402	0.176289	0.123145	0.200048	0.0795758	0.107495	1.34793	1.27341	0.479156	0.73044	0.841567	0.999081
Zm00001d053675	1855.74	1698.81	1778.14	2205.99	2246.85	2001.53	1777.22	1888.44	1863.64	1205.97	1136.71	1285.13	214.453	282.887	250.048	197.666	202.231	102.05	1731.59	1641.9	1589.17	1340.06	1446.35	1488.49	1174.32	1100.7	1138.7	991.806	806.69	834.895	480.9	667.816	343.54	485.143	537.719	195.475
Zm00001d053674	5.97586	6.3083	5.84442	5.50337	5.80404	5.25508	4.79741	4.77798	4.67128	4.87595	4.75654	5.26612	3.28146	3.37578	3.63568	3.43118	3.26771	3.24437	5.03757	4.74659	4.73504	5.02185	5.06971	5.29308	4.0572	4.15456	4.13652	4.28784	4.455	4.5215	4.34641	4.11681	3.61002	4.66572	4.13387	3.87822
Zm00001d053672	6.42355	5.72587	6.17003	8.57612	10.668	9.01054	16.8549	16.8321	16.2383	15.614	17.4324	17.3608	11.3662	10.7518	11.1822	9.61673	9.3561	7.24563	9.7175	9.00172	9.52995	9.48189	9.53865	9.47765	18.5932	17.1207	19.664	23.2873	22.7727	20.4374	15.4004	14.6397	12.8138	17.4595	11.522	12.393
Zm00001d053671	259.842	264.496	257.12	269.369	271.866	287.978	264.539	299.546	278.697	285.134	288.133	277.075	132.73	124.917	143.73	130.258	124.908	136.041	266.351	257.74	272.933	277.111	273.901	262.895	205.186	195.802	201.495	223.742	205.349	210.792	197.817	178.464	192.765	189.254	193.846	177.745
Zm00001d053667	0.347771	0.800103	1.03274	0.748214	0.425982	0.428237	0.45738	0.651889	0.522281	1.3847	0.523987	0.786838	0.75923	0.579049	0.621991	1.02203	0.700087	1.02514	0.627818	0.928388	0.689387	0.65357	0.733934	0.681008	0.918159	1.61842	1.77655	1.0203	0.869697	1.17483	0.514443	0.411639	0.364297	0.383189	0.547944	0.46942
Zm00001d053665	8.67998	7.94589	7.93997	9.75414	10.2523	9.81108	10.3729	8.21823	9.35767	9.29288	9.0079	10.0111	5.92438	5.71	6.58393	6.8507	7.53287	7.85518	10.9349	8.82588	10.8793	10.6686	12.5454	11.4235	11.9696	9.42871	11.0402	10.4656	10.7274	9.89636	7.19901	5.26807	6.46163	6.43647	6.12284	6.2629
Zm00001d053664	5.95344	6.25931	6.7771	6.32217	6.38946	5.90233	5.48088	5.65065	5.64267	6.19961	6.30039	6.31395	4.83332	3.77782	4.11451	3.72941	4.28641	3.62985	7.61754	7.37432	7.57781	7.7697	7.78594	8.03701	5.13852	5.90758	5.16091	5.45617	4.48301	5.10988	5.81774	5.5815	3.85874	4.79226	4.36625	4.46053
Zm00001d053661	0.629741	0.57836	0.981795	0.293119	0.247939	0.87238	0.71673	0.758852	0.496515	0.940274	1.44866	1.20218	1.78833	0.865044	1.1263	1.42454	1.50327	1.55288	1.14433	0.983455	0.517403	0.739675	1.69901	1.32425	0.719393	0.941988	0.932189	0.534472	0.826792	0.478661	1.00036	0.998294	1.06681	0.585458	0.518254	0.831545
Zm00001d053660	8.80159	9.60875	7.47877	8.26241	9.52235	8.44907	6.73438	7.30841	8.39743	5.57272	6.69834	5.60074	12.784	10.086	10.1638	10.3991	10.1589	11.5218	8.88627	8.42308	7.63951	7.57547	7.88614	8.44321	6.82699	6.85944	7.31619	7.28173	6.74196	6.29648	9.08602	9.07978	8.8034	7.76244	8.39053	8.75075
Zm00001d053658	21.0352	20.2473	19.5286	20.993	23.563	18.6569	19.7654	19.4874	22.0177	18.905	23.05	18.7937	13.4376	14.9472	16.6152	15.1342	16.352	15.5378	18.8356	18.9904	21.9464	16.4716	17.6409	16.7375	18.4148	21.6831	18.7234	17.686	16.8972	17.8011	18.0656	18.6827	17.5903	17.9392	24.9648	20.1072
Zm00001d053652	7.15139	7.28746	5.75845	3.17505	4.22342	3.79077	0.292178	0.368273	0.206537	0.0842432	0.17761	0.116684	0	0.0686958	0.0546595	0	0	0	3.92008	4.93427	4.17538	3.44607	4.11607	4.62717	0.125684	0.152383	0.0319336	0.103752	0	0	0	0	0.189082	0.0757664	0.0464326	0.024213
Zm00001d053650	6.73759	7.51	8.14339	7.47864	7.87361	8.74366	12.2302	10.8253	12.4129	9.1087	10.8489	10.4863	12.7797	10.9325	11.0269	11.1116	11.4105	15.91	7.74314	9.11457	8.22042	8.14565	7.96576	8.8696	12.4717	10.9556	11.7186	9.58313	9.49781	9.04634	6.93394	8.70786	11.4801	7.19916	9.88881	12.6934
Zm00001d053649	19.3965	20.0999	19.7526	21.2731	21.7069	19.6989	29.1316	28.6341	29.2795	33.1517	32.6211	31.5909	31.3441	29.6114	30.3591	28.2385	25.7907	32.1802	23.9197	25.3838	23.103	26.1377	24.8496	26.9797	37.2195	37.7316	40.3827	35.571	33.0109	32.0883	28.552	26.402	25.0446	28.1408	33.8441	30.6688
Zm00001d053648	4.66031	5.37879	4.63696	6.19007	5.46233	5.78426	7.30781	7.20799	7.47347	6.93991	6.45962	6.70365	2.24203	2.04692	1.65529	2.66583	2.42188	3.12767	3.82482	3.17457	3.78915	3.50663	3.66889	3.50445	2.21926	2.66496	2.41923	3.98054	3.8915	3.80616	4.02499	3.48271	3.97696	4.10204	4.49426	4.63534
Zm00001d053642	17.2509	15.0028	16.0483	18.8483	17.8774	19.9891	18.5706	18.1192	17.1877	17.6291	18.818	19.9179	24.5208	25.7301	22.6657	20.841	19.3364	20.3304	16.4703	18.2419	17.9807	16.6296	16.1948	18.3663	24.2349	23.4198	25.058	19.2618	19.504	19.2495	25.3946	35.3722	37.7094	32.6638	28.1228	30.8536
Zm00001d053641	18.7477	17.127	18.6461	15.4026	14.3329	13.8682	15.67	14.782	17.6082	12.8512	13.6432	12.7504	21.7738	20.2901	26.7001	21.4377	21.4202	18.2862	14.8865	13.632	12.7139	14.7735	14.9868	13.906	15.2296	14.2772	15.3399	18.5961	21.3582	18.1957	14.0464	15.3725	15.8103	13.5254	10.0974	14.3818
Zm00001d053640	1.11174	0.780649	0.939638	1.61344	1.21212	1.43377	3.01079	2.26713	2.90254	2.04302	2.45737	1.95906	4.09569	4.14357	3.60283	3.13492	3.32212	3.78131	1.75509	1.64372	1.68631	1.07144	0.935202	1.73553	3.38669	4.24509	3.63389	2.30108	3.16516	2.67711	3.1741	3.80312	4.28316	3.81623	4.2155	4.29108
Zm00001d053639	5.84966	4.5825	6.17643	3.81861	4.0944	5.17148	2.03841	1.39239	1.88715	1.45985	2.16845	1.74628	1.90672	1.47902	0.861084	4.07156	2.29857	7.22158	2.53197	2.49854	3.52621	2.3751	1.68342	1.67773	2.30998	2.4966	2.26381	3.54135	1.89631	2.0981	1.22368	1.02577	0.893615	1.61135	1.06065	1.10618
Zm00001d053636	24.801	24.4053	22.7073	22.0545	21.1146	23.5709	25.801	23.0406	32.0389	24.4126	25.4016	23.0006	50.5689	47.2964	48.8949	50.0436	53.9153	56.4924	26.7094	24.8257	29.052	23.2582	28.8741	25.1002	28.904	23.1812	27.8474	26.3055	18.8644	20.6054	37.2979	39.2876	45.3452	40.0973	50.191	42.9817
Zm00001d053635	15.7517	8.53166	11.8897	6.27067	11.7719	13.3305	8.60523	11.2737	10.9935	10.8944	14.5358	12.028	19.5543	18.3113	17.2106	12.08	14.4164	20.3782	8.66957	14.1471	10.972	7.31986	9.98919	13.4903	10.1553	9.97693	11.212	9.33382	11.7315	7.81735	12.4438	13.1335	12.1164	11.5496	9.45671	16.7605
Zm00001d053634	35.9746	38.6765	35.823	37.8576	36.641	39.1684	36.7308	37.2508	34.8529	32.965	34.8763	32.2642	42.7567	41.0176	40.1159	35.2458	37.6563	33.1388	37.1159	35.387	37.0535	31.9053	32.4369	28.6882	32.2217	32.1918	30.9616	28.836	27.6738	28.4888	34.7059	35.9032	38.6122	36.8109	39.3754	41.8059
Zm00001d053633	21.3346	23.2655	23.4458	20.2841	22.8184	22.2293	19.6896	19.743	18.7882	17.7361	16.7753	16.3158	29.7043	29.6748	28.553	31.7533	32.6434	33.9292	24.656	26.3149	27.4828	24.1385	28.2761	23.3691	19.6744	15.9203	17.2881	17.5185	15.4978	15.8199	22.5717	21.9151	25.7121	24.7467	26.093	28.363
Zm00001d053632	18.3511	17.3372	17.1355	14.361	15.0684	13.5527	14.8771	11.786	10.8322	14.5624	10.7409	11.2403	28.6513	26.2987	22.9046	26.4339	26.1648	30.8078	16.4477	15.184	16.5864	15.2612	17.1565	13.6395	18.3404	14.5488	16.7141	10.957	10.6386	12.2992	24.8827	22.0034	28.0445	30.2084	34.7396	24.2836
Zm00001d053631	5.47146	6.41709	4.91281	5.3261	4.64764	5.69274	4.8249	3.84173	4.61965	3.3252	4.50677	4.16704	6.18997	6.58513	5.65057	5.09775	5.84358	4.65978	6.44714	6.62458	6.43214	3.60295	3.31035	4.38311	5.86651	6.50169	5.34198	5.59034	5.39774	5.7925	4.4582	5.5074	7.48871	5.41158	6.06557	6.07567
Zm00001d053630	11.9831	12.8264	10.5862	10.3805	12.0416	10.8139	11.2303	11.9628	10.2104	9.67455	10.3927	10.72	14.4384	14.2504	14.1983	14.4478	16.0074	17.7015	13.7199	13.7809	13.4176	10.6004	13.4189	12.7324	14.9377	13.9665	14.0055	10.0994	9.74246	9.85777	14.1088	14.0906	15.6875	12.4715	15.4638	12.791
Zm00001d053628	5.13161	5.1863	4.72577	4.33697	4.8883	4.44019	4.30488	4.50847	3.89661	3.63788	3.94657	3.27765	4.61416	4.96337	5.61446	4.33429	4.44206	4.81127	5.14418	4.98707	4.43952	5.3818	5.50889	5.7121	5.55039	4.59987	5.10094	5.03132	4.44109	4.63579	3.45432	3.20763	4.1675	4.38362	4.10755	4.29404
Zm00001d053627	5.45038	5.95525	5.38893	5.37301	6.89664	5.90871	5.27815	5.89712	6.04675	6.51331	6.01158	7.37757	5.01018	4.70538	5.35297	5.56986	5.32229	4.73633	5.73838	6.41882	4.76283	6.18722	5.87513	5.12337	7.25563	6.34634	6.97895	4.5872	5.95631	5.78978	5.62427	4.63473	4.97509	4.37392	4.62707	5.0254
Zm00001d053626	19.6233	20.0014	18.7058	13.7666	12.1762	14.7547	6.7538	4.6032	6.78995	3.78644	4.63772	3.34652	2.96402	4.48933	5.28787	4.94438	3.86277	2.82995	10.4039	7.88294	7.73893	7.63383	7.35269	8.04863	4.33993	5.0879	4.97573	3.70104	3.38608	3.10243	4.65504	7.62515	8.2095	8.04333	3.87583	3.98004
Zm00001d053625	21.0663	24.9872	20.0366	21.7745	21.7832	19.6845	20.3415	21.561	20.9414	21.8364	19.3155	19.273	19.9777	16.1774	18.4588	15.2891	20.2638	17.6453	19.617	18.012	19.6402	16.5546	20.647	20.119	21.3762	21.5311	22.3516	17.5895	13.6111	13.676	20.6877	20.9166	23.1473	22.6129	27.1087	26.1343
Zm00001d053624	35.5827	36.4555	35.1676	36.5371	38.9749	37.9112	32.3719	33.1123	32.848	31.1734	33.6493	31.7919	25.2367	24.9995	26.3565	25.0296	26.3986	26.8332	33.5573	34.0845	36.9573	47.0008	43.936	43.2109	27.9263	28.6767	31.4641	33.1991	37.1555	33.0882	20.0915	21.0121	21.0178	18.3631	20.9185	20.5278
Zm00001d053623	6.61109	7.15315	6.62258	6.98425	6.34822	6.51571	7.53111	8.39908	8.20786	9.84017	10.4165	9.51778	11.5257	11.5655	11.6367	11.7329	12.2531	12.8099	6.67652	6.48285	6.86781	6.84461	6.71487	7.21317	11.5642	12.8474	12.3155	11.7692	14.5093	12.6927	8.62596	8.2931	8.55766	8.18256	8.46876	8.84814
Zm00001d053622	15.5911	15.4289	15.3885	12.9252	14.6031	14.5505	19.6127	17.7988	16.5628	21.7902	19.7511	19.1113	6.37364	5.51302	5.50359	8.36743	7.05181	11.2478	7.47314	6.15117	7.82076	10.9492	10.6621	9.30164	12.4863	14.184	12.5185	16.7147	16.9914	13.2506	9.1867	8.42938	11.4351	12.8164	15.2932	16.925
Zm00001d053620	6.62844	6.67215	7.17806	7.38845	7.03425	7.04349	6.98549	6.43784	6.76761	6.76401	6.98587	7.45544	9.88677	8.77545	9.09958	8.05977	8.28007	6.87126	7.01213	7.45672	7.09898	5.90156	5.62608	6.33511	7.21015	7.12833	7.15323	5.94728	6.46427	6.30419	8.35699	8.65353	8.47755	7.58242	8.50079	7.68124
Zm00001d053617	0.109853	0.0733747	0.0978663	0.163623	0.103802	0.0374596	1.90042	1.90621	2.47466	0.888248	0.872506	1.20234	0.323763	0.153643	0.340554	0.412892	0.441089	0.343748	0	0.0422291	0.0206301	0.0412897	0	0.0176004	0.281103	0.248309	0.367313	0.3315	0.181314	0.282039	1.15671	0.300921	0.67318	1.4888	0.700988	0.348135
Zm00001d053616	18.837	18.9553	18.1014	18.5714	19.0986	18.0147	18.9629	18.3063	19.3685	18.8162	17.6406	17.8552	17.2109	17.2878	17.3689	16.2955	15.9586	17.6056	20.1568	19.6244	20.3606	20.6345	20.1248	19.1738	18.9139	19.8903	20.0824	18.758	18.8502	17.2801	15.3894	16.54	15.9174	15.5786	17.1673	16.5542
Zm00001d053613	11.6665	14.2996	12.2303	12.54	12.1766	11.9816	12.1399	12.9611	11.782	11.2564	9.85223	11.5894	9.47372	9.67249	10.0589	9.35208	8.95184	9.37378	13.8111	12.8797	13.9717	11.4146	12.683	11.9335	10.6305	11.2629	11.3106	11.0698	10.7893	11.1212	8.8484	9.58761	8.40301	8.02233	7.74442	8.66678
Zm00001d053612	1.157	0.985324	0.987808	1.24223	1.19956	1.03565	0.333596	0.30208	0.356205	0.478395	0.214795	0.294496	0.171682	0.1493	0.189687	0.248305	0.254945	0.229557	1.08008	1.05633	0.68806	1.41334	1.47337	1.24354	0.634425	0.589715	0.564178	1.06198	1.2948	1.03577	0.221718	0.185859	0.23861	0.318709	1.11331	0.37685
Zm00001d053611	4.40969	4.08014	4.52948	4.51208	3.56085	4.1213	2.87764	3.77333	2.99417	3.85666	3.54521	3.44991	2.6769	2.95146	2.56189	2.79106	2.70368	2.92321	4.71087	4.21385	4.04679	4.98874	4.45417	4.76342	4.06422	4.18566	4.52501	4.09009	4.10491	3.81491	2.29811	2.61715	2.51	2.16787	2.72038	2.7382
Zm00001d053610	3.37113	3.47249	3.50986	4.45656	5.04254	4.30501	6.64428	7.20008	7.30743	8.81985	8.58932	8.42557	5.30358	5.76857	4.35045	4.80592	4.13013	6.00472	3.25321	3.29181	3.7375	3.42213	3.38967	3.3513	7.13914	7.37157	7.08269	6.91472	7.15064	6.91529	6.17747	7.38983	8.06515	8.16732	8.6872	9.432
Zm00001d053609	5.66266	5.59406	5.97195	6.81096	6.82072	5.88226	11.1549	10.9678	11.2757	14.2463	12.954	12.6717	12.5189	10.7698	9.30694	10.6492	11.5206	13.0501	7.09874	7.36365	7.37168	7.66187	6.72125	7.43792	15.278	14.53	15.0249	13.1375	11.6629	12.8674	11.1977	10.7003	12.569	11.8512	15.6961	15.0065
Zm00001d053608	8.7199	10.9671	9.66919	9.81011	11.2491	12.653	12.2472	9.53888	12.8726	10.9102	13.3879	11.5698	15.037	13.206	13.7153	14.0757	13.3546	14.2614	10.3123	12.3027	13.7626	14.7312	16.0176	13.302	9.9189	10.7308	9.30527	10.2875	12.6663	10.9055	12.1255	10.635	14.4302	11.3456	10.2886	14.993
Zm00001d053603	0.0268203	0.0313499	0.0119469	0.0349545	0.0211192	0.0171481	0.299146	0.220847	0.229588	0.215631	0.233802	0.162133	0.588726	0.57942	0.847441	0.658042	0.814245	0.798199	0.0229347	0.0128876	0.00629597	0.00630047	0.0173664	0.00537135	0.238981	0.173848	0.242879	0.19222	0.115699	0.113255	0.758769	0.656459	0.912644	0.825603	0.964384	1.03766
Zm00001d053595	14.9527	14.8346	14.6702	14.0815	14.4522	14.0098	10.3974	10.2041	10.2151	10.3709	10.668	11.7738	16.5838	16.0086	15.3966	15.4818	16.2563	17.3711	16.9684	16.7478	16.9619	19.8509	19.489	20.1319	13.892	13.0875	13.8746	13.0347	13.0059	12.5234	14.0311	12.1858	10.3855	12.5686	12.9493	12.1067
Zm00001d053593	302.109	281.373	298.576	484.623	494.939	493.637	667.754	687.853	647.082	911.891	874.397	950.357	842.974	874.04	779.662	824.094	872.117	882.483	358.597	357.161	330.824	384.855	336.404	359.058	864.035	883.629	913.994	965.109	929.962	901.639	899.528	741.4	614.713	802.984	783.12	733.145
Zm00001d053591	6.99452	7.28199	9.2153	8.80405	9.23122	8.2303	9.1791	9.62886	10.0901	10.4398	10.5281	10.7405	10.283	10.7111	10.415	10.4683	12.5582	14.2517	6.51472	7.06912	8.26365	6.54159	6.74744	7.12897	11.644	11.6142	12.5812	8.64598	9.8545	9.54025	10.6911	12.0938	8.8426	9.98635	12.6891	11.2913
Zm00001d053589	3.07772	3.07944	3.04471	3.22641	3.30432	3.19273	4.09089	3.70376	3.642	4.11129	4.59132	3.82253	2.47791	2.7413	2.70437	2.82615	2.77504	2.98488	2.63184	2.55392	2.52434	2.6481	2.65713	2.67841	3.63731	3.58686	3.90472	3.89778	3.74634	3.49076	3.07049	3.0755	3.49224	3.43713	3.28637	3.45684
Zm00001d053586	0	0	0	0	0.028359	0	0.229541	0.347187	0.389423	0.0661832	0.139534	0.137504	0	0	0.0214708	0	0	0	0	0	0	0.0338414	0	0	0.789922	1.74784	1.05369	0.24453	0.135097	0.291993	0.217943	0.255772	0.0636627	0.178571	0	0
Zm00001d053580	8.25025	8.59967	7.49493	10.6616	9.7905	8.32105	10.157	10.7539	10.9103	12.3212	11.3001	14.2265	7.12053	6.12937	5.70828	6.34096	5.90616	7.47771	11.6258	10.6313	11.3039	11.0499	9.61076	10.8911	11.8513	11.1243	10.9438	11.9573	12.1351	10.4103	8.88832	7.61583	6.46347	7.7013	8.87437	8.11378
Zm00001d053576	22.2157	23.9043	21.8208	23.423	22.7757	24.3649	25.0571	25.3918	24.9101	27.2933	26.8975	26.4465	15.7671	14.8686	14.3976	14.6593	15.5229	16.2372	31.0038	29.7161	29.5031	30.4331	29.1737	29.0196	29.3705	30.0572	34.5806	27.7761	23.4086	24.8546	17.5412	14.91	15.3147	17.9976	22.6598	19.8587
Zm00001d053575	8.4036	8.33109	8.19474	6.41024	5.99137	6.13892	7.90515	7.77704	8.16608	6.84141	6.71836	6.14724	2.52362	2.47721	2.88367	3.10192	2.71447	2.7543	6.22178	5.94775	5.56889	5.8729	6.22879	6.05173	3.46437	3.97898	3.33159	4.84839	4.91325	5.18206	4.11112	4.44561	4.45129	4.56423	4.38321	4.63598
Zm00001d053572	12.6762	13.2671	12.5156	11.6714	11.2482	11.9889	9.48602	11.5112	10.1856	10.7254	10.0626	10.0664	18.3573	17.0201	16.4692	17.0709	16.3596	16.1217	13.5023	12.3383	14.5078	13.6862	13.9761	14.0795	12.704	11.4392	12.2225	11.8231	10.8497	10.6882	11.2699	11.3785	14.0863	13.4997	13.0039	11.7383
Zm00001d053569	3.89453	4.56983	5.2278	4.58576	4.24776	4.71089	3.16265	3.17094	2.53711	3.09487	2.37038	2.51171	3.05371	3.73298	2.03942	2.28946	1.79105	1.61104	3.33031	3.11055	3.78045	2.76937	2.61261	2.44529	1.51505	1.55698	1.68641	0.595559	0.552774	0.640043	10.0322	11.7469	9.79932	11.0251	9.80842	5.89309
Zm00001d053568	51.738	46.34	53.059	24.9877	26.277	26.7428	3.97395	3.21406	1.9664	1.16967	1.05687	0.578605	16.0233	22.7097	20.4908	15.0628	14.5594	16.3913	66.5581	65.1018	64.8034	40.3282	47.8078	47.4924	5.56758	4.65467	4.87721	3.01829	1.9783	2.88741	5.77764	8.39489	9.26892	5.78588	4.3747	7.73227
Zm00001d053566	12.8945	11.1909	10.2416	7.24911	8.08319	8.27415	3.13251	2.76384	2.92364	3.41818	2.73632	2.70541	11.2319	12.1693	10.1553	17.2102	9.92982	22.2617	33.3423	32.2839	35.3777	19.7384	20.4295	18.1945	6.31386	6.4154	6.1181	6.01394	4.74251	5.31035	11.8486	11.8478	15.9373	23.0221	19.4634	21.082
Zm00001d053565	5.47958	5.76013	5.70689	5.41682	5.30616	6.03375	7.41846	7.17422	7.37102	6.92891	7.20302	7.08991	6.65689	6.50387	7.03519	6.21132	6.54819	5.79092	4.56858	4.44481	4.74097	4.48078	4.59559	4.90696	6.43255	6.03681	6.09822	6.12699	5.90216	6.07778	7.3504	7.26685	7.55293	6.20474	6.72295	6.47063
Zm00001d053564	30.0833	29.5323	29.1172	27.394	27.5305	27.6632	22.7801	22.2271	22.0966	21.5299	22.3184	21.0579	29.48	32.1455	31.6949	27.7243	25.4509	27.3474	35.0272	36.0335	34.2649	30.812	29.2261	32.1506	24.2709	24.7845	23.9138	23.3124	25.2948	24.9576	22.3716	24.1087	24.7728	22.639	25.4449	28.1833
Zm00001d053563	7.11551	7.24356	7.02646	8.36375	7.57752	7.58239	2.63442	2.87533	2.56851	2.61914	2.34579	3.02765	4.7506	6.56254	4.99591	5.51951	6.4542	6.4149	6.87272	7.62094	7.46622	7.00836	7.53089	6.59293	6.01313	5.24344	4.73271	5.83695	5.77243	5.66184	6.21252	5.46868	5.36713	7.06679	6.16515	4.72049
Zm00001d053562	0.125518	0.0279459	0.0745478	0.218114	0.29651	0.0356676	0.571425	0.705842	0.452405	0.230661	0.0810506	0.21299	1.00189	0.752368	1.57143	2.3006	1.82337	0.967681	0.0715556	0	0.117859	0.157258	0.108365	0.100551	0.267656	0.111262	0.0874356	0.820669	0.941677	1.63955	12.1785	0.50938	0.24653	7.77943	0.254269	0.906049
Zm00001d053561	1.19463	1.37145	1.34143	1.30672	1.36204	1.48519	0.872443	0.929714	1.08767	1.24632	1.08479	1.02942	1.07734	1.39858	1.0683	1.06536	1.06635	1.02428	1.11733	1.55469	1.26196	1.64873	1.45037	1.29594	1.46705	1.55532	1.59501	1.4833	1.24168	1.4293	1.05428	1.12996	1.12919	1.19289	1.26674	1.07136
Zm00001d053560	8.86401	8.30647	8.72183	12.2667	11.4073	11.7859	16.6233	18.0148	16.6896	22.7927	23.3862	23.2353	28.4313	29.4075	29.1828	40.6552	41.2662	51.6128	10.8606	10.8708	12.2363	12.245	11.7075	11.4991	23.3954	21.7246	19.4456	15.7697	21.6375	19.352	17.7735	16.0063	20.502	18.3126	23.9864	20.8585
Zm00001d053559	17.4022	17.7546	17.0366	13.428	12.3693	12.8091	8.86348	9.26148	8.96041	7.66439	8.20291	6.99995	9.61152	9.12922	9.14229	8.41727	8.77541	7.45828	19.5922	22.6576	20.2224	15.4194	16.1011	16.4063	7.3152	8.30611	7.15542	7.99662	9.55095	8.95813	5.78073	7.271	8.22029	5.76438	5.77397	6.74333
Zm00001d053557	0.612248	0.545255	0.181814	0.303975	0.642805	1.21785	0.557457	0.983697	0.367789	0	3.16277	2.5973	1.87962	0.611647	0.60834	0.852291	0.699526	0.416483	0	1.37291	0.958153	0.767071	1.23336	0.980927	1.86509	2.44219	1.99029	1.53963	1.37799	1.37886	0.247002	0.517634	0.360756	0.16865	0	0.323378
Zm00001d053556	2.26304	2.65988	1.87544	1.6331	1.98919	2.25824	3.01889	3.29778	2.68728	3.17547	2.76969	2.76846	2.9083	2.76906	2.81335	3.13809	2.9722	2.85213	2.83526	2.54576	3.34393	2.45616	2.9231	2.895	3.75156	3.55715	3.80054	3.03074	2.92181	3.31874	1.84721	2.24259	2.39815	2.14558	1.84796	1.97363
Zm00001d053555	9.32554	9.84339	10.0059	8.51656	9.91603	10.155	7.8402	8.28457	9.26174	10.6952	10.0546	10.0924	6.54095	5.93324	5.15379	6.58565	5.43301	6.89936	8.14912	8.83133	8.94829	10.3938	10.5781	11.9692	7.86933	7.60262	7.80013	6.82992	9.03905	7.97932	7.45583	7.87289	6.55777	7.67833	8.3425	6.74121
Zm00001d053554	0.0910783	0.0912514	0.48684	0	0.0358589	0	0.290246	0.182919	0.123103	0.920548	0.264654	0.231825	0.083884	1.00088	0.244341	0.0316968	0.557474	1.51792	0.662008	0.700235	0.72693	0.38512	0.275211	1.05794	2.37221	1.90733	2.88675	1.6147	0.649134	0.984573	0.578719	0.854738	0.563494	1.05372	0.57657	1.17859
Zm00001d053553	7.19041	7.60229	8.0314	7.95169	7.46865	7.23866	7.68194	8.20016	8.77448	7.38702	7.62954	7.77145	12.3131	11.0999	9.82279	10.1101	10.0054	8.39383	9.42388	9.16734	9.09272	8.35227	8.57861	8.62573	8.60205	9.38041	9.8163	8.05505	7.49535	8.84955	9.52253	10.7135	8.27136	9.37585	11.4552	8.54991
Zm00001d053552	7.0712	8.20638	8.75646	7.13566	8.01804	6.5556	6.08427	6.10669	6.99294	6.54602	7.67102	7.46941	7.67407	8.19454	7.5776	7.24735	6.9943	6.9868	7.25611	7.16943	7.02154	6.86045	7.76846	7.90217	8.95029	8.93198	8.62014	8.66876	8.51461	7.93075	6.33314	6.75266	6.85401	6.53013	6.68777	7.53512
Zm00001d053548	10.2386	11.84	12.1987	12.9857	13.7953	12.925	15.9892	15.2207	14.7426	15.0522	15.3063	15.3995	16.5356	18.7627	18.6325	17.8952	17.2079	20.6975	14.5568	14.9881	16.7612	17.7839	14.8395	14.6973	15.4626	16.7488	17.4199	16.2442	15.9834	15.3165	13.7687	13.462	14.808	12.5975	13.513	12.7276
Zm00001d053547	42.4452	38.4445	39.5148	37.1768	37.6327	40.6025	45.4024	48.2547	46.1611	44.3139	43.8072	45.2007	65.8575	57.1194	59.1957	57.4157	70.0723	64.9094	50.8516	45.6674	51.3305	44.3952	43.0505	43.3987	48.6623	52.9544	57.1203	45.8094	44.0819	42.2053	66.1293	59.696	71.8475	71.5044	74.0476	67.5445
Zm00001d053545	246.994	254.129	251.381	205.208	208.327	200.44	80.4391	82.6702	83.303	58.4788	58.1601	56.3883	19.6061	25.1976	21.5126	18.7611	19.8678	13.5316	200.7	196.195	203.045	165.175	168.31	175.22	50.6495	50.271	49.3361	62.8942	54.9513	54.0658	11.9461	14.4666	11.4634	12.0474	11.4877	11.2082
Zm00001d053544	23.1805	22.486	21.3232	15.5001	14.627	13.9282	14.3549	15.3198	13.9484	13.9603	14.0107	15.7935	7.04459	7.70624	7.46035	7.93138	8.42064	8.97266	14.3716	15.2515	13.8756	11.612	14.083	12.8799	9.65304	9.82411	10.0582	13.9941	13.5847	13.8862	13.4924	7.69412	6.36177	12.1256	8.14255	8.18981
Zm00001d053541	9.18857	8.60396	8.47089	11.1524	10.0746	9.59317	8.23389	6.42388	6.52413	7.8283	7.49177	8.99254	7.0166	6.92824	7.83554	7.75158	5.79502	6.76482	9.94604	10.3395	9.9112	14.372	13.6817	13.7899	8.9554	10.033	10.1885	11.078	10.8203	10.0195	6.00039	5.90021	6.15093	6.56001	6.14079	6.95733
Zm00001d053538	5.76497	5.10431	3.34431	3.19507	6.43978	4.22883	2.31935	1.29245	1.32887	0.862314	0.259717	1.02375	1.89334	1.60725	1.4387	1.39975	1.64122	1.73281	4.35654	3.99419	2.51778	5.03915	5.44014	5.04784	0.612622	0.713048	0.747138	1.01144	0.201166	0.271746	0.892452	1.36021	1.65895	1.55109	0.61108	1.133
Zm00001d053534	3.4111	3.7681	5.02585	4.98302	6.92163	5.1448	0.358365	0.316188	1.18218	0.843836	0.88953	1.66969	0.886108	0.786404	1.87716	0.913169	1.47757	2.58814	5.38507	5.04336	5.29722	6.90364	6.2297	4.09887	1.31889	1.2211	0.639737	0.989763	1.27956	0.886409	1.2703	1.33106	1.6234	1.30102	1.32886	0.970135
Zm00001d053531	0	0.24646	0.109575	0.183199	0.0968511	0.209707	0.223978	1.28452	0.775805	0	0.238267	0	0.226562	0.614378	0.146653	0.171219	0.180681	0	0	0	0	0	0.212376	0.0985306	0.337215	0.0817698	0.171358	0.185581	0	0	0.52102	0.124787	0.507313	0.203284	0.311451	0.454751
Zm00001d053528	6.97159	7.07439	8.1219	9.18582	8.65675	8.22907	12.8174	15.294	10.5102	12.8115	10.6484	12.4556	10.0429	10.0453	9.03184	9.51829	11.1603	12.2209	6.07622	5.92687	5.91677	10.8342	10.3015	9.98827	8.20913	9.44789	7.65817	7.38349	7.74489	6.5219	10.2226	9.52144	15.0095	11.6332	12.629	13.1004
Zm00001d053526	15.5925	18.0935	18.0113	16.4343	16.8563	12.6166	18.1675	22.8232	21.1942	13.2343	16.7667	10.4266	3.24539	3.8283	3.93889	3.49501	3.81756	4.31464	3.50288	3.04778	4.71494	4.96664	6.16044	4.86935	2.77751	2.28406	2.39326	2.39252	2.87494	2.76764	6.87696	5.89879	16.3508	8.18986	10.2389	10.1899
Zm00001d053524	15.9945	15.9446	17.3461	15.2579	15.5211	16.1573	15.4891	16.2954	17.5446	14.7813	13.0743	13.3665	13.2154	13.134	13.063	11.4158	11.2092	11.006	15.717	14.8381	15.7478	13.3787	15.1657	15.1533	13.147	12.4527	13.1253	12.3594	11.2505	12.2182	11.8387	13.6666	15.2425	12.4841	15.4513	14.0442
Zm00001d053522	6.34419	6.69798	6.01657	11.7737	10.8775	10.8167	12.9038	12.0428	13.1851	10.8124	12.1908	11.2646	3.7383	3.78233	3.26368	5.30605	4.45937	8.38766	6.03758	6.49034	6.10122	4.7114	4.81465	6.3528	9.63198	8.60549	7.02107	9.57231	9.74955	9.02211	7.77127	9.68076	13.5359	15.1363	13.9141	12.2686
Zm00001d053519	0.434733	0.653338	0.629356	0.647521	1.3265	0.833863	0.791655	0.305586	0.587592	0.998623	0.473714	0.207476	0.500491	0.570026	0.259174	0.378236	0.425747	0.443591	0.557626	0.522241	0.25513	0.919123	1.12597	0.95771	0.595947	0.86705	0.416397	0.655938	0.570764	0.587442	0.756352	0.964821	0.832513	1.07777	0.495373	0.51664
Zm00001d053518	25.2949	25.3983	25.135	30.0761	29.6162	28.1281	10.6109	10.3432	10.3518	10.3847	8.60124	9.35202	4.79155	4.72522	5.44215	9.73956	7.90599	11.1803	13.2756	13.2687	13.3724	9.68636	9.73963	11.0271	6.7156	5.35319	6.22915	8.29215	8.153	6.79691	10.4094	6.66779	5.46419	9.11738	7.65266	8.25453
Zm00001d053515	4.47241	4.70914	4.47935	4.07967	4.05544	4.2579	3.99123	3.8964	4.02499	3.61936	3.87992	3.78281	2.70857	2.54761	2.42784	2.70305	2.63342	2.35075	5.14047	4.74131	4.63252	4.95951	4.40804	4.70436	4.00098	4.38796	4.41972	3.89798	4.23066	4.00144	2.20217	2.14193	2.09513	2.01554	1.99771	1.87806
Zm00001d053514	2.04083	1.66606	1.7508	1.43544	1.48797	0.934331	2.03024	1.88238	2.14543	1.14595	0.695517	1.10626	1.18347	1.60463	0.766057	0.578716	2.14669	0.951225	1.68053	1.67074	2.66154	1.31396	1.43565	1.6046	1.31247	1.53265	1.23735	1.34005	1.50274	1.76187	1.76103	1.2845	1.26933	1.15557	1.22496	0.73858
Zm00001d053513	5.39362	5.74465	5.77908	4.17966	3.81665	3.60385	0.862731	0.966131	1.37921	1.00457	0.847172	0.834845	0.268518	0.291261	0.325896	0.329756	0.249831	0.297488	2.46193	2.24149	2.46382	2.22587	1.82486	2.10199	1.2656	0.50879	1.19316	1.04475	1.01162	1.10801	0.683666	1.23862	0.901889	1.08418	0.461409	0.404223
Zm00001d053453	2.11048	2.19402	1.9314	2.51969	2.93573	2.40122	8.29954	8.16058	9.23473	10.8278	9.92668	11.1095	7.19523	8.05624	7.87723	6.39028	10.4589	6.60289	3.00553	3.1489	3.01497	2.9091	3.28256	3.08532	17.081	15.5812	17.0241	9.51589	9.48778	10.1423	17.4181	15.4591	8.27426	12.3984	17.2011	11.017
Zm00001d053452	33.0983	34.1336	34.33	42.2032	42.1268	41.1143	19.5651	20.4158	20.7739	24.6886	23.4193	24.9314	10.6818	12.2064	11.3603	11.4931	10.5581	13.7899	27.2473	26.0171	28.6735	25.5596	25.2817	25.4368	22.063	22.09	20.5015	22.6619	21.9418	22.1881	18.7804	15.5747	13.4976	15.7166	16.4449	15.5157
Zm00001d053450	4.39119	4.25762	4.40711	4.33331	3.94682	3.86885	3.65097	3.71585	3.78498	3.51918	3.28231	3.82738	4.17814	4.04943	4.29711	3.69728	3.87359	3.36143	3.75967	4.01589	4.18465	3.63987	3.73937	3.70103	3.90851	3.61475	3.67751	3.34155	3.29033	3.34967	4.18711	3.87473	3.35787	3.18758	2.76466	2.98119
Zm00001d053448	1.47083	1.47363	1.58199	2.07053	1.82201	2.03372	3.446	3.31421	3.4588	3.34568	3.31836	3.40134	4.26219	4.3992	4.98316	4.51947	4.61113	4.73423	1.79459	1.89618	2.12216	1.41578	1.62601	1.60933	3.31127	3.49395	3.27366	3.27472	2.61064	3.10243	4.08132	4.36754	4.17476	4.19485	4.03329	4.22539
Zm00001d053447	0.692144	0.873246	0.582363	0.171821	0.45418	0.393365	0.84027	0.741377	0.692973	0.918621	1.63877	0.68512	0.519421	0.480184	0.435559	0.32117	0.564865	0.706247	1.38103	2.10638	1.98584	1.0117	1.65988	1.17054	1.54622	2.37743	1.68751	2.05965	1.47126	1.94849	0.814434	0.604689	0.498462	0.413093	0.817901	0.507747
Zm00001d053446	1.49152	0.91205	1.19777	1.61143	1.95194	1.70132	1.14764	1.29947	1.19254	0.424653	0.467995	0.561444	0.245075	0.293815	0.313099	0.146218	0.113152	0.0142903	1.92214	2.30152	1.83448	1.20412	1.2877	0.959237	0.556755	0.530708	0.351209	0.237724	0.204886	0.369027	0.228828	0.170505	0.0990255	0.260402	0.0744728	0.0554786
Zm00001d053444	0.662288	1.13245	0.755227	0.631333	0.83441	0.790433	0.289449	0.170255	0.0238709	0.17039	0.384893	0.236004	0.0325319	0.052931	0.142141	0.055317	0.0778319	0.0180209	0.498378	0.814696	0.522378	1.21975	0.937723	1.14599	0.121052	0.123284	0.147632	0.17987	0.337872	0.26848	0.0801569	0.0403157	0.0312192	0.0218921	0.0268327	0.083954
Zm00001d053434	5.74764	9.26378	7.01282	5.11795	4.82103	6.60409	0.568833	1.60604	1.0133	1.37769	1.08922	0.636072	0.690474	1.74756	1.19185	2.34815	1.10129	3.48485	10.8984	12.4883	13.375	9.97975	10.8952	12.712	2.1696	2.3259	2.69821	3.11068	1.78107	1.94166	1.13419	0.633837	0.368118	0.929298	1.77181	1.18792
Zm00001d053433	0.706441	0.943711	0.629356	0.676428	1.19201	0.688268	1.74588	1.21611	0.363747	5.65648	8.6998	5.26594	15.1196	14.3166	10.7696	21.2839	14.6275	49.0854	1.63969	1.5518	2.55859	1.99143	2.26535	2.18283	8.9463	7.44734	7.94399	6.01471	9.61562	6.81853	16.3062	10.2901	14.45	56.3774	68.3851	88.4849
Zm00001d053432	1478.36	1473.67	1436.83	996.368	1035.1	1082.62	217.905	232.324	244.83	159.123	161.958	161.904	44.0188	51.9607	55.1495	56.5184	61.6208	68.9293	1450.67	1394.25	1441.88	1224.63	1315.92	1304.83	148.562	157.349	156.665	221.999	195.085	199.246	76.1538	73.8603	87.1313	90.9839	103.544	112.007
Zm00001d053427	4.58082	4.22287	4.82297	4.72957	4.67281	4.98628	5.94608	4.96495	5.96125	5.41783	5.40869	5.76964	4.91633	5.22873	5.76094	5.34915	5.49181	4.66128	4.24091	4.29318	4.1769	3.70854	4.24898	4.17762	4.84373	4.52405	4.47003	4.40548	5.08402	4.63606	6.93595	8.27236	8.5492	7.37548	6.22637	6.13875
Zm00001d053425	14.6084	12.799	14.3212	15.8866	12.3694	13.4957	22.5673	22.3173	22.0306	23.2511	23.2077	24.3091	20.2099	15.6626	20.0418	21.6335	22.4174	16.7563	9.6434	8.98741	9.58472	10.1085	9.92078	10.0133	12.2053	11.6827	13.5399	17.8915	16.9669	17.4892	53.9109	22.9292	16.9993	48.3895	27.3488	28.4422
Zm00001d053424	0.449357	0.787869	0.450365	0.934235	0.604472	0.462879	2.16505	1.80495	1.75459	1.56553	1.94046	1.97776	0.103465	0.177696	0.156271	0.221544	0.220034	0.43304	0.48032	0.575796	0.281293	0.404647	0.210139	0.194985	0.427774	0.597478	0.704298	0.508502	0.646151	0.784304	1.16703	1.03527	0.981873	1.70198	0.929252	1.1076
Zm00001d053416	19.1272	20.1187	19.3492	16.7408	17.1024	19.4298	16.3575	18.202	16.7921	11.6618	13.3754	12.8538	10.235	9.64349	10.9501	10.1715	9.2565	9.21126	12.7257	10.3935	12.2951	9.99432	9.37556	8.44886	6.49379	6.3283	5.79032	7.31606	10.1924	7.97121	9.62766	8.5693	9.08472	5.79813	6.78978	6.68001
Zm00001d053415	6.26163	6.22706	6.94198	15.1297	16.6545	11.8622	1.77373	3.01816	3.76148	1.02283	1.07822	0.354177	0.854374	0.139011	0.746599	0.871662	0.47695	0	5.71144	6.28509	4.70366	3.66102	3.96436	3.12113	0.381496	0.0925072	0.678509	4.30397	2.40104	2.53835	0.0842052	0	0	0.114989	0	0
Zm00001d053412	56.0846	59.0586	55.9228	37.971	39.0877	40.5016	18.1573	16.9955	19.8686	10.6574	10.9993	10.8006	5.50899	6.67018	6.78324	5.31551	5.51739	3.88122	84.981	88.379	89.7398	69.6136	70.963	71.4684	16.6312	16.2144	16.4515	15.902	14.6051	14.92	3.86679	5.03846	3.47244	3.18284	2.87276	2.47148
Zm00001d053410	385.717	417.432	372.888	363.65	403.986	392.381	34.2978	34.2627	38.4308	12.586	17.4891	17.2346	19.0192	11.6628	14.662	10.1842	14.939	7.20021	194.334	192.225	179.483	89.367	93.5319	103.746	8.10841	6.62289	6.72266	11.3907	11.6779	8.41337	33.8162	17.8452	12.015	23.9255	12.2187	13.7299
Zm00001d053409	55.7314	55.1231	57.3834	62.7417	60.6922	60.8807	16.571	16.3725	17.6463	20.9225	19.8215	21.1875	13.7496	15.1446	14.6002	17.4253	14.1274	23.3915	32.5963	32.3615	30.3984	25.6916	25.886	25.6318	19.4302	19.5431	21.792	16.609	17.7439	19.7479	31.645	26.8248	24.5363	32.0205	28.8192	22.26
Zm00001d053406	8.543	9.79557	10.5283	7.95284	9.52995	8.37526	4.79672	4.00342	3.46406	4.70978	4.13735	5.79861	3.84667	6.82769	5.68727	3.66683	6.48398	5.3271	6.5748	5.74708	5.74892	6.02061	7.74432	8.44053	8.5881	9.18188	8.92657	7.19688	4.05919	6.06056	4.13585	4.62259	2.85249	1.88261	3.31699	2.48174
Zm00001d053404	27.9345	27.2654	27.5046	22.6119	22.0352	22.6911	8.51101	8.26737	7.83831	7.54124	6.92139	7.56811	7.03098	6.69201	7.47131	6.08888	6.2521	5.18857	20.1388	22.0757	22.4645	17.1698	18.5164	17.6693	7.16826	6.56725	6.88807	7.69706	7.10133	8.11524	7.27457	6.56174	5.67582	6.08387	6.06306	4.73992
Zm00001d053401	4.39137	4.2385	4.37694	3.96624	3.80737	4.18832	5.09013	5.35425	5.69691	5.68042	5.25649	5.49957	3.90107	3.59754	3.65777	3.56597	3.37033	3.62811	4.21458	4.45222	4.7668	4.33123	4.37608	4.34743	5.42925	4.83986	5.41295	4.86952	4.69649	4.75031	3.64692	3.57055	3.59685	3.526	3.67112	3.49561
Zm00001d053399	5.68559	5.12853	5.15987	5.44121	5.87869	5.0734	6.45887	6.44573	7.49321	6.8109	6.63931	5.91717	7.69975	6.96729	7.2068	5.7881	6.55679	6.48821	3.52146	4.21293	4.06638	3.99439	3.28006	3.68202	6.09438	5.59914	5.18206	5.09103	5.78037	4.97226	7.54047	7.78997	9.69031	8.32112	9.20333	10.258
Zm00001d053397	7.1029	8.60815	8.18706	7.25299	8.44722	7.89667	8.90079	7.94148	7.02709	8.94859	9.14945	8.43388	8.36276	8.77846	8.6655	8.63901	8.99988	9.98728	5.8547	5.98166	7.76964	7.53437	7.27018	6.98055	7.66237	6.74239	7.44731	6.3529	7.9383	7.24794	10.8566	11.9238	12.4047	13.3127	13.7954	13.4594
Zm00001d053396	14.7481	15.3861	14.1634	14.7621	12.0925	14.0433	7.66888	8.04349	8.74769	7.73905	7.96154	6.75871	19.6478	28.7914	25.8931	21.4485	20.903	29.0847	16.4007	15.3437	16.4209	13.9217	15.3902	15.2559	17.9914	16.5061	15.8108	17.3528	16.5206	16.8205	14.8201	13.5386	17.9581	12.9423	10.0729	17.2766
Zm00001d053394	610.651	562.81	542.311	486.175	494.051	517.943	579.076	558.868	549.045	592.984	594.67	681.214	112.32	184.106	115.563	226.895	193.695	400.004	484.078	481.867	491.958	679.658	647.167	652.743	793.8	794.455	786.302	860.078	878.956	878.68	156.932	134.441	141.604	185.398	204.671	259.715
Zm00001d053393	26.1856	26.4046	25.5357	28.7277	27.2042	27.0996	13.4593	12.961	11.6708	20.2055	18.7088	22.002	18.5676	20.8998	25.2798	30.4943	28.6638	30.818	19.2378	17.1557	19.9347	19.8431	20.468	20.4581	17.858	17.1652	17.574	27.1469	30.9466	28.25	19.2881	12.3978	15.2469	21.9651	11.921	16.1507
Zm00001d053379	4.99299	5.20955	5.72738	5.77211	5.74327	5.48056	6.87866	6.10842	5.98406	6.44684	5.92669	5.91833	7.89475	7.37617	7.56813	7.93865	7.42257	7.52554	7.10209	7.80921	7.43087	6.24026	6.48008	6.601	7.11298	7.77784	7.35404	7.1889	7.98147	6.92328	5.3617	5.9265	6.49937	4.96213	5.37957	5.4123
Zm00001d053378	48.5878	46.4139	47.4507	34.0287	32.631	31.8561	18.0693	19.1894	17.6104	21.0335	21.2085	22.7231	39.685	47.5759	48.6192	50.8226	44.5265	56.5637	40.9812	41.6512	46.1613	41.0647	41.5834	40.1069	33.5717	32.362	30.2326	28.396	28.6006	27.4889	43.0002	45.5773	49.866	48.4018	47.1057	46.3084
Zm00001d053377	39.8214	40.0678	34.8183	32.6178	34.1299	33.221	11.8962	12.2759	13.9229	11.5353	12.3801	13.2301	4.39483	4.93732	4.94448	4.34932	6.1752	6.02826	51.3941	51.3721	48.9666	56.7415	55.174	53.4706	11.2655	10.9899	12.0297	13.1996	11.0381	10.0173	4.64083	4.61068	3.71541	4.64745	4.48798	5.52077
Zm00001d053376	47.7035	49.073	44.5947	38.5712	39.2121	41.4829	25.2399	25.1051	24.8347	21.9159	22.7743	20.0508	9.24505	9.16475	9.0597	8.73113	8.89625	7.59708	42.7707	40.8233	41.1226	35.4926	37.5	37.6235	13.6692	15.3664	13.3227	12.2769	12.149	13.8515	18.5976	11.9174	11.5512	13.3492	13.3319	10.8179
Zm00001d053375	14.0562	12.6486	13.6095	15.1934	13.2205	14.5208	13.8648	13.4093	11.4344	12.6015	14.3239	12.4228	10.9381	10.1418	9.98022	11.3123	10.5394	13.1806	13.0632	13.4616	14.0693	14.538	14.6214	14.1926	13.1135	13.0762	13.2594	13.4394	12.0833	10.7829	15.5946	14.2856	13.919	17.1011	16.1405	14.8485
Zm00001d053374	16.1966	16.0438	15.3335	14.4872	14.0524	13.5912	16.8649	18.0395	15.7757	14.9598	14.7459	13.7778	6.02402	4.66833	5.52128	5.47481	6.60566	4.63149	14.9712	13.4115	12.1508	14.4245	13.6912	15.685	10.9759	9.83998	12.1368	11.4214	11.4215	10.0573	6.26983	7.22939	6.45373	4.68286	7.23886	6.34348
Zm00001d053372	10.19	10.0101	10.2687	8.86846	8.66283	8.56482	9.01733	9.73899	8.23583	9.18754	8.45998	8.1091	8.27881	8.09393	8.86347	8.58751	8.56544	8.34408	9.34633	10.4122	10.1285	9.4854	9.18893	8.77481	9.85777	9.39223	10.8221	9.3078	9.36363	8.38422	5.61772	6.60975	6.91826	6.42902	5.98245	5.87375
Zm00001d053371	37.3804	39.6445	34.6516	41.0993	38.119	40.1919	40.0909	40.5465	36.9826	38.9493	40.0798	37.2332	38.925	37.3647	36.5645	37.8257	41.6578	39.1729	42.4758	46.968	51.9379	40.9393	44.992	42.4219	43.9715	44.8326	42.2256	40.3315	38.7184	35.8924	43.6622	39.9958	47.7471	44.7355	46.4532	43.7561
Zm00001d053369	3.58078	3.52954	3.0352	4.76387	5.44762	4.71225	22.2842	23.9904	23.3064	14.8536	15.6243	15.3085	2.45478	2.17067	2.77725	3.50864	2.51943	1.63177	4.48898	3.80877	4.1784	2.71137	2.76129	3.23056	5.08341	4.96912	6.24803	8.36646	11.3195	10.0061	10.5611	7.54798	4.09691	8.84856	2.62334	2.91959
Zm00001d053366	0.434561	0.928826	0.542	0.0647266	0.342187	0.666827	1.10788	0.0698208	0.861461	0.399291	0.926009	0.663662	1.33412	0.564375	1.13992	1.33086	1.02139	1.00508	0.445925	0.0835256	0.408046	0.32667	0.375176	1.11399	1.90628	1.38673	1.33195	0	1.4345	0.880816	1.36747	1.27857	1.12665	1.79557	0.528189	0.321338
Zm00001d053365	3.69589	3.59071	4.19059	3.58654	3.35121	2.57786	0.81579	1.79945	3.93579	6.58604	3.1459	0.142534	4.26353	12.3075	8.21258	6.08037	5.15504	8.22807	3.06468	3.01371	2.10326	0.736669	1.93383	1.8841	0.307058	0.446742	2.3405	2.36578	1.09231	2.57275	6.43862	14.7715	0.461943	3.14677	4.08381	4.31829
Zm00001d053364	0.100369	0.603356	0.178833	0.448488	0.2371	0.342253	0.365545	0.403155	0	1.01445	0.583299	0.127736	1.91044	1.20324	1.7951	1.25748	0.589764	2.04827	0.0858277	0	0.188489	0	0.0866526	0.964846	0.0917259	0	0.62925	0.151439	0	0	1.82215	3.46221	2.06991	1.24414	1.01661	1.80244
Zm00001d053358	0.27144	0.906521	0.362732	0.471685	0.641221	0.732768	1.68885	1.45374	1.42677	1.99528	1.79659	1.72727	3.44443	2.91512	3.15557	2.61355	2.7026	2.58506	0.618974	0.652158	0.212399	0.297571	0.351519	0.362411	2.64604	2.85724	2.30053	2.11605	1.52733	1.61999	2.76508	2.43262	2.63902	3.32731	2.19949	2.60455
Zm00001d053356	2.69237	2.65177	2.76447	2.85472	3.32382	3.79295	3.53171	3.15272	2.81667	3.35438	3.66862	3.57168	3.54443	3.32797	3.18301	3.04919	3.56405	3.7561	1.9316	1.84192	2.48525	2.31551	2.24565	2.46755	3.31546	3.88323	2.54306	3.13282	2.77309	2.20446	4.08704	3.32186	3.1863	2.75288	3.52436	3.44669
Zm00001d053354	6.61559	7.82492	6.67954	5.13215	4.90544	6.10971	4.69335	4.42885	4.64474	4.05244	4.48548	3.54318	18.753	21.4933	19.3257	14.4472	13.3491	12.2632	5.28001	5.2187	4.14129	4.9213	7.11561	5.10092	7.75894	7.86168	8.12233	6.05147	4.73575	4.9912	5.53808	6.01274	6.04207	4.00914	5.47231	5.45974
Zm00001d053352	1.15175	0.850274	1.3501	2.30239	1.52746	0.878507	5.74015	4.77239	3.76893	5.73697	6.04763	4.3974	3.53592	2.5132	2.05992	2.44717	2.40431	1.19584	0.725711	1.10688	0.5692	0.569607	0.99436	0.194243	0.609387	0.846303	1.90021	0.823169	1.36434	1.84303	17.8282	7.56463	5.07201	9.71827	5.40314	4.19431
Zm00001d053351	1.06102	0.448838	0.69318	0.632143	0.640535	1.02511	1.15928	1.44903	2.0396	0.94241	1.30175	1.39534	0.890348	0.741985	0.780143	0.566188	0.917863	0.433056	0.786331	0.509839	0.730607	0.73113	0.793889	0.793304	0.614116	0.446742	0.985475	1.28072	0.716412	1.17088	1.71221	2.29646	1.35457	1.5198	1.2538	1.00874
Zm00001d053349	0.970967	0.972812	0.937102	0.482075	0.700855	1.03468	1.25244	2.40507	2.18729	3.12257	2.27281	2.36846	27.0268	32.7784	28.9913	26.0756	28.2496	27.3007	2.90604	3.26596	3.49494	2.88919	3.28325	4.40769	9.76093	11.8882	12.062	5.06654	4.2493	5.79485	6.36547	4.63818	4.48163	5.14867	3.93389	3.71814
Zm00001d053348	0.722316	1.14871	1.19507	1.30641	1.30005	1.43679	5.04217	4.80796	5.05193	4.3298	5.56373	4.59634	3.25238	3.77984	3.42447	3.44747	2.86323	3.3225	1.29417	1.28917	1.45338	1.4221	0.950258	1.29504	4.11787	3.84165	4.217	4.74864	4.6449	4.11333	4.01725	3.76884	3.34408	3.92254	3.53615	3.92414
Zm00001d053346	2.81437	1.87981	1.7155	1.32376	0.816466	3.15687	3.10198	3.09389	1.33472	1.36103	2.15209	2.26216	5.72982	5.25326	5.03352	7.73248	5.14974	14.2074	2.5333	4.12823	1.80813	1.94861	2.9413	2.01723	4.19646	3.64359	2.88914	1.89971	3.33384	3.30259	2.33058	1.87851	2.79295	2.32574	1.80039	1.4865
Zm00001d053342	153.563	159.578	144.532	118.991	118.339	135.801	32.0797	32.4181	33.7778	18.8844	19.907	19.3783	8.76226	12.9264	13.5961	8.83975	12.5045	7.571	124.309	135.374	144.514	116.579	127.036	125.971	23.3379	21.2443	21.3087	25.7044	26.0742	22.0976	8.4706	12.5733	11.3859	8.57672	5.53279	8.58335
Zm00001d053334	42.0702	43.6268	46.0951	54.7091	59.0469	56.9599	55.3507	56.9169	56.0123	59.4685	58.5562	59.4319	55.6636	50.4501	50.316	49.5477	48.405	41.9512	52.0723	54.2226	56.402	65.5052	64.6054	62.6394	44.8042	43.0449	45.4991	58.678	55.2488	56.2543	66.2367	67.631	65.8045	69.6389	71.0025	76.4818
Zm00001d053327	34.5401	28.0086	33.1381	20.9628	16.3733	18.4483	4.1371	4.20701	3.85137	0.849143	0.447562	0.44105	0.283717	0.288513	0.114781	0.294818	0.377103	0.157163	36.7143	34.7484	35.5782	21.0221	19.9132	22.5181	1.40762	1.68957	1.85081	1.45248	0.866658	1.09268	0.139812	0.195334	0.113445	0.222746	0.0975053	0.0610148
Zm00001d053322	0.107412	0.215232	0.239229	0.0599951	0.274884	0.206028	2.46944	1.66107	1.93573	1.18433	1.09241	1.94797	0.31327	0.36216	0.480268	0.261668	0.328725	0.292268	0.275552	0.180647	0.428648	0.126163	0.115917	0.215116	1.79147	1.62456	1.98281	0.729299	1.02745	0.671286	0.845006	0.994402	1.20252	0.732298	0.70717	0.73753
Zm00001d053316	6.2685	6.19466	6.94361	5.37706	5.45935	5.8074	5.10238	6.51618	5.56674	4.96864	4.90119	4.97886	6.90019	7.21301	7.84338	7.29634	7.74393	7.16172	7.05241	8.92749	7.43199	7.2386	7.72006	7.46585	6.59838	6.07535	6.1238	6.29021	6.41399	5.35782	5.41129	5.86169	5.85634	4.93053	4.64335	5.90378
Zm00001d053313	34.3067	37.2464	36.3068	27.8967	27.6997	28.9737	15.3524	14.6256	14.7862	13.5385	13.2896	13.254	9.453	9.71602	9.71056	8.37632	8.37513	5.03777	54.404	57.467	53.5098	59.5749	54.9935	55.8393	23.8795	22.6464	22.6467	25.0002	22.4391	24.4372	7.90949	8.69314	6.47412	7.32212	5.49748	6.09439
Zm00001d053308	21.0072	20.3828	21.2456	29.5724	27.8325	25.3788	42.0139	42.1175	44.3082	49.744	48.6134	49.0208	25.9821	23.1356	22.6579	27.8641	25.6572	27.9601	26.9263	26.4016	26.3053	46.7787	40.1759	40.9486	37.3842	35.6911	37.6389	45.822	41.7579	43.1956	38.3154	37.2327	34.0708	39.2342	37.3734	40.8285
Zm00001d053307	0	0	0.0190492	0.0318484	0	0	0	0.0687099	0	0.0196469	0.0207108	0.0544253	0.249449	0.683564	0.35693	1.22039	1.54959	2.44362	0.0182846	0.0205492	0.0401554	0.0803683	0.055381	0.0513873	0.0195411	0	0.104265	0.145181	0.208543	0.17336	0.87989	0.650809	0.982733	3.79905	1.51604	1.79571
Zm00001d053306	0.227965	0.348035	0.319141	0.557827	0.282082	0.277626	1.00817	1.43892	1.14445	1.73555	1.76644	1.69929	0.879823	1.07364	0.893094	1.58671	1.29168	1.88303	0.278483	0.281677	0.0305794	0.275411	0.14058	0.365239	1.3393	1.40729	0.839372	1.42498	1.39265	1.03414	1.3007	1.05729	1.20891	1.34561	1.50086	1.42768
Zm00001d053305	0.834884	1.33216	1.48757	1.8653	1.97224	1.97703	1.98488	2.34746	2.34047	2.8554	2.38107	2.47924	3.44597	4.51785	3.98186	3.84177	3.49763	3.94396	2.14179	1.4264	2.30828	1.87409	1.48163	1.59772	2.54331	2.31268	2.10015	2.69436	1.77468	2.78905	4.49094	4.72929	2.84232	3.29635	3.40604	3.28278
Zm00001d053301	5.91908	5.55671	5.45442	5.72604	4.64485	4.73384	5.66717	5.19627	6.04835	6.42923	4.64959	5.87627	8.38024	8.21964	8.06404	6.69657	6.8027	6.8768	5.77469	5.86437	5.46243	6.61312	4.91703	5.57271	5.14914	4.46247	5.48346	4.57286	4.94427	4.45266	6.53611	7.28471	7.33496	7.0934	6.95332	7.38076
Zm00001d053300	9.04752	9.00371	9.37082	9.65947	9.0549	9.40141	6.63579	6.4959	6.48043	8.16302	7.9159	8.45537	7.26136	7.56901	7.45739	7.83659	7.36336	7.32532	10.2115	9.87771	9.74137	11.9708	11.3307	11.2376	10.7112	10.5533	10.7564	10.5104	11.0292	10.7121	6.06859	6.44789	5.98825	5.97501	6.36906	6.12958
Zm00001d053298	16.975	14.837	16.7768	14.79	12.6095	13.7079	12.7088	11.5327	12.6369	11.8807	10.2762	10.8017	11.0538	11.6423	10.4757	10.3383	10.1303	10.2392	17.3508	19.4042	17.6515	13.2403	14.6552	15.431	11.9379	11.197	13.3259	11.8307	10.3473	11.0657	10.0317	11.2347	10.1389	10.1373	10.5949	8.94836
Zm00001d053296	48.6662	48.7964	46.5749	42.256	45.7899	42.8352	37.7825	38.6877	36.5264	41.3445	37.8962	39.3746	48.7046	53.892	45.4048	52.4212	49.1532	51.9238	42.3881	44.5996	49.8848	42.9178	47.621	40.3879	37.9229	41.6248	41.2159	41.783	35.1556	40.1282	32.8328	31.0739	33.3329	22.4412	31.3085	34.6505
Zm00001d053295	43.68	45.5409	45.101	43.7672	43.0007	44.1192	39.5142	40.4147	40.0262	43.6657	45.5863	43.2517	40.825	44.9578	41.6987	42.5982	39.9633	43.263	38.829	40.3517	44.5569	39.2553	42.0937	38.7476	41.5296	44.9063	45.9972	44.7882	44.9102	43.5174	35.7133	34.5513	37.4743	35.0476	37.7436	37.4275
Zm00001d053293	0.38418	0.183291	0.0977883	0.572224	0.388948	0.701807	2.74842	2.29268	2.52214	0.907712	2.02005	0.628628	0.168492	0.0822434	0.130878	0.152801	0.241868	0.298673	0.328522	0.158233	0.103068	0.103142	0.189531	0.219829	0.902824	0.656764	0.726395	0.621067	0.864673	0.852859	0.0996372	0.139204	0.129355	0.0453542	0.0555897	0.0289881
Zm00001d053290	22.0821	23.0524	21.7132	14.9886	17.1247	16.1042	6.30361	6.78158	6.51661	5.15524	4.18798	5.24069	4.25088	4.73091	4.48029	3.92309	3.99496	3.48398	24.9572	25.1791	25.3506	23.8693	21.8197	23.9986	6.51519	6.5703	7.09956	6.17435	6.87384	6.83375	3.0682	3.94282	3.09363	2.06303	2.58075	2.90905
Zm00001d053289	5.28868	5.46581	5.76216	6.14751	6.27485	5.90986	10.0537	9.04274	10.1106	9.94873	9.7606	10.369	6.20934	7.74674	8.47888	7.61093	7.3666	8.26483	6.56982	5.80379	5.93906	5.57395	5.95425	5.26723	8.45823	9.64523	8.6377	8.57281	9.00785	8.57092	10.0987	8.17539	8.92765	11.3987	11.3651	7.85168
Zm00001d053286	3.58796	3.25346	3.3708	3.53038	3.57011	3.82801	4.11823	4.41092	4.79076	4.42564	4.10714	5.18895	4.65307	4.81183	5.06886	4.79035	5.04177	5.37696	3.37497	3.4377	3.14444	3.94357	3.45434	3.41428	5.33583	5.05979	5.44559	4.51955	5.18784	4.64997	3.88195	4.15864	3.88232	3.20762	3.65069	4.16347
Zm00001d053284	7.03998	7.52181	6.81409	6.05103	6.09576	5.78718	20.5673	20.9638	20.7716	22.0686	22.2254	20.6137	3.6157	3.72144	3.2661	5.91323	4.40624	8.40767	6.91401	6.88011	6.85894	5.67013	5.24392	5.24739	8.51385	7.32833	8.01976	8.58555	10.5335	8.99436	5.56555	5.98785	6.28463	8.02669	7.82762	8.29647
Zm00001d053282	7.3437	9.1518	9.33056	9.39658	9.33375	9.83183	28.2044	26.35	24.6925	16.4616	16.3266	16.4027	9.00302	6.4502	6.53775	6.79241	6.45582	8.58297	8.55567	8.76272	9.09389	7.75733	8.38259	7.1069	8.46799	6.91371	7.41592	8.73789	7.54318	7.2094	9.1267	8.8132	12.0376	10.1824	10.5708	11.4021
Zm00001d053281	1.83495	1.42989	1.60267	1.23257	1.38823	1.11953	1.01554	1.1128	1.26439	1.23972	2.02126	1.51106	1.87778	1.85112	1.22264	2.87993	2.09652	6.68167	2.58441	2.80077	2.61826	2.58633	2.40735	1.90229	2.08795	1.77005	1.89227	1.87289	1.55209	2.07842	2.20995	1.60614	1.82321	3.0922	3.91759	3.54418
Zm00001d053275	4.3586	3.89949	2.42243	4.1394	4.28225	3.95429	6.40792	6.23199	6.1614	5.8052	6.08082	5.95418	5.40153	5.77248	5.72139	4.84285	4.89509	5.95709	4.68458	4.41934	3.98002	4.13316	4.45343	4.38855	7.71077	7.97522	7.82727	6.78756	5.66995	6.9163	5.00905	6.57222	6.78577	5.58455	7.20939	6.88529
Zm00001d053273	5.49587	5.49432	6.46423	5.85856	5.60045	6.46126	4.54614	5.59822	5.72902	5.51189	5.84515	5.7601	5.24922	5.56224	6.10322	5.70046	6.77181	6.8907	5.25255	6.59352	5.32918	7.0544	6.82262	6.07164	7.2549	7.97612	6.85612	5.04044	6.09045	6.0188	5.91259	5.66698	5.8417	5.49158	5.71218	5.84358
Zm00001d053268	0.0307834	0.0822452	0.0822733	0.0229255	0.145439	0	0.616628	0.890273	0.832148	0.876835	0.775233	0.626833	0.378025	0.369039	0.183521	0.257116	0.37684	0.314107	0.28956	0.266255	0.231241	0.0578517	0.15946	0.197281	1.09717	1.14606	1.32951	0.766375	1.06236	1.3519	0.0745145	0.203005	0.217663	0.152633	0.218259	0.21137
Zm00001d053266	20.5837	16.8815	14.9298	17.1947	15.2042	16.8486	7.0903	8.01185	8.7403	9.20548	11.0713	9.15708	3.55109	4.049	3.50223	3.42325	4.32599	4.8016	26.4024	25.6461	28.0082	32.5213	31.5314	29.1481	9.19753	9.32473	8.78714	10.5815	10.2153	8.49194	15.901	9.54072	5.20561	10.8006	7.44929	6.03729
Zm00001d053265	26.5973	27.285	28.4441	22.1899	21.3191	20.33	9.98824	9.46633	8.64603	7.65639	9.56562	7.17695	9.04401	7.89006	8.29622	7.01057	6.31955	5.40113	30.4213	30.4681	30.0062	28.604	29.4783	28.7685	8.8459	9.438	9.49834	10.1809	9.99812	9.76223	7.40251	6.88843	4.74456	5.40214	4.74573	4.1048
Zm00001d053262	5.93886	6.50335	6.56933	5.39499	4.92288	4.78626	3.94432	3.94617	4.07543	4.12069	3.61555	4.498	5.95016	4.43452	4.24822	4.59323	3.70048	2.53403	5.12089	4.88581	4.41532	5.21825	4.73185	4.84009	3.70435	3.8442	3.08414	3.93903	3.92865	4.34259	2.89868	3.84133	3.05631	2.81345	2.34467	2.92714
Zm00001d053260	3.18774	3.70075	4.21478	2.20445	2.70934	2.41557	1.75069	1.46335	1.77815	2.58033	2.03391	3.12319	3.24662	1.93351	1.34237	1.90181	1.28838	0.877711	2.20669	2.94196	2.4231	2.99538	2.59922	3.36434	1.64159	2.52292	2.07959	2.90112	1.44252	1.41874	1.69941	1.70691	1.0286	1.88164	0.999389	1.42981
Zm00001d053259	3.15329	3.31397	3.19012	2.95867	3.25455	3.4703	2.88731	3.06272	2.93767	2.86462	2.22598	2.90212	3.48943	4.71194	5.93175	3.89979	4.49695	3.69623	3.07731	3.72382	3.09471	3.15552	3.3376	3.26104	3.74466	3.71895	3.66096	3.46081	3.88937	3.56283	2.64671	2.59821	2.80801	2.42179	2.20144	2.23479
Zm00001d053254	0	0	0.0612092	0.0341119	0.234439	0.0390476	0.145967	0.165585	0.123819	0.168346	0.15528	0.320614	0.815597	1.61301	1.01036	0.717327	1.41301	1.40212	0.0391682	0.0220097	0	0.0215201	0.0197723	0.036693	0.690689	0.517671	0.287164	0.207332	0.171819	0.139261	1.17803	1.42898	2.38854	1.30588	2.27331	1.17336
Zm00001d053251	3.04094	3.31354	2.92982	3.43625	3.45768	3.3949	8.12595	8.05522	8.38221	9.13357	8.13445	8.86735	8.14552	7.44021	6.88613	6.72914	7.38457	6.71137	2.73808	2.65461	2.7449	2.45589	2.56656	2.71886	6.5883	7.09023	6.16081	6.6114	6.35637	6.80812	6.4052	6.66367	6.97385	7.31374	7.52775	6.90882
Zm00001d053247	6.6099	6.88142	6.7775	6.76406	7.0878	6.88297	6.01836	6.28145	6.24919	6.1083	5.58298	5.45861	5.40692	5.84502	6.12267	5.97828	5.48821	4.79885	7.95679	8.13454	8.17702	10.3279	9.06785	9.27402	6.12496	5.94446	5.96425	6.95425	7.75779	7.23554	4.02952	4.54134	4.54654	3.85363	3.29808	3.74326
Zm00001d053245	10.6807	11.3205	10.559	9.1758	8.77934	8.27293	8.16036	8.87837	8.19901	7.66091	7.07337	9.11999	6.40217	5.98859	5.99501	5.13731	5.26822	5.02081	10.2354	10.3959	9.33232	8.8436	9.23799	9.36956	7.74456	7.36032	8.60993	8.0577	8.4818	8.28487	5.2582	5.2299	5.77567	4.986	4.8257	5.40416
Zm00001d053244	6.04313	6.29925	5.49792	6.75079	6.44567	6.77529	9.20387	9.34169	9.43857	9.15348	8.88643	8.69304	6.31913	5.67131	6.89977	6.61524	6.18723	5.59324	5.62175	5.91325	6.13868	5.74729	6.15009	6.14669	6.59384	6.9516	7.32222	7.15629	6.56708	7.55966	8.22272	7.88682	9.47388	9.04961	9.22781	9.70135
Zm00001d053239	152.167	158.512	144.382	136.093	131.548	147.793	188.082	192.619	199.395	176.28	177.595	174.927	254.529	265.833	268.861	224.692	297.099	265.483	158.813	150.026	152.177	130.554	138.86	126.53	215.521	208.091	219.626	181.084	184.221	173.953	149.815	153.671	192.95	139.141	164.197	169.951
Zm00001d053236	58.6798	57.1311	57.4507	39.6526	36.5846	44.6375	25.3817	26.948	22.5651	25.187	28.801	28.0271	16.9451	10.6058	17.9209	21.0198	15.2881	12.1047	10.4092	9.46586	9.64132	7.94559	11.2713	9.26753	13.3324	12.7875	12.0396	24.6406	26.6302	27.2156	13.8329	4.94938	3.14825	8.86908	4.07061	4.53984
Zm00001d053234	0	0	0	0	0.0231657	0.0752391	0	0.0709018	0.0265091	0	0	0	0	0	0.140311	0	0.0576225	0.0600375	0	0	0	0	0	0	0	0.0391168	0	0	0	0	0.0534094	0.0447713	0.069339	0.534855	3.44169	0.233081
Zm00001d053233	2.1167	2.10932	1.4295	1.75435	1.82805	2.09551	3.65248	3.2089	3.35317	2.77619	2.79425	2.54178	3.25964	3.62384	3.84679	3.71887	3.56914	2.9146	1.45971	1.72252	1.73109	0.593482	1.41479	1.39481	2.40243	3.08678	2.50901	1.89306	2.39483	2.22591	4.01837	4.79725	5.54209	4.55638	5.11783	4.58019
Zm00001d053232	7.42286	7.16703	7.19336	7.10663	7.32572	6.19433	6.28547	6.36731	6.90409	6.63853	7.12583	7.60995	4.46147	4.55646	4.75472	4.67287	4.26474	4.75766	6.92579	6.80072	7.15582	6.73469	7.15613	6.9308	6.84398	6.70588	6.51515	6.0728	5.88444	6.06276	5.53009	5.98289	5.74909	6.18864	6.6789	6.16844
Zm00001d053230	8.70037	8.39406	6.39766	8.2279	6.95969	7.29926	10.6881	10.5396	10.8263	7.35977	6.6882	5.97573	10.9386	8.55386	8.0685	8.26658	7.16808	9.39434	12.5179	12.0775	9.98497	10.9005	8.46524	11.0631	11.6113	10.4665	9.62011	6.98043	12.2257	6.34482	8.10649	9.59763	12.206	11.2983	10.2812	9.55547
Zm00001d053229	3.52655	2.64994	3.40356	1.53203	2.19839	1.00212	1.73927	2.12479	3.04529	1.75518	1.56557	1.12203	1.08266	0.366988	0.96361	3.88645	0.503659	1.89916	1.75912	3.10671	1.79366	4.00411	3.17148	3.29591	2.14859	1.75838	1.9448	0.443414	1.54335	0.694944	1.86733	0.969011	0.779232	1.7	1.56274	1.78505
Zm00001d053228	2.91915	2.26548	3.12074	5.38321	4.48779	5.5459	22.6302	21.4855	21.7695	29.2235	26.8744	28.4471	17.1556	18.8308	18.5467	20.0667	22.9522	23.5264	5.20643	4.48864	5.42986	3.65733	4.32039	4.27609	30.057	32.5112	33.8331	30.5588	33.1426	33.6603	20.2898	20.9712	27.0621	28.3966	32.327	29.6767
Zm00001d053223	173.554	177.542	174.059	147.707	157.782	153.35	126.888	129.922	130.528	142.361	142.728	145.024	156.328	152.1	153.252	133.758	140.823	148.574	199.875	192.008	205.436	194.507	194.137	200.823	125.342	125.681	128.151	129.926	127.55	127.193	89.1979	82.7792	76.6176	72.5885	88.1265	90.7439
Zm00001d053220	4.43519	5.31302	5.66916	5.02636	5.99782	6.41119	2.2825	3.36936	2.5195	2.34768	3.73556	2.6382	7.28169	8.45229	9.13946	13.0528	8.26212	18.9221	21.8077	20.6632	21.2303	20.7924	17.772	21.8971	3.9211	3.97417	4.43283	4.54616	3.6891	3.90857	5.42626	5.67359	6.76062	15.2582	20.4839	12.9351
Zm00001d053217	13.7644	13.6258	14.659	15.9605	14.5808	16.9321	21.881	22.4393	22.1796	30.856	29.6172	31.7825	22.9868	25.934	24.19	30.489	24.918	30.3771	15.2208	14.9085	15.4505	22.6236	20.6701	20.1134	35.0331	33.5627	36.3542	26.4506	27.6831	27.8992	27.9189	30.3176	34.7664	34.3833	36.2619	37.0609
Zm00001d053215	3.06124	3.41534	2.21773	2.70571	3.60253	4.24432	5.51331	6.26972	5.06215	4.69828	4.43136	4.58094	20.8411	23.6929	23.5046	23.5785	20.1786	19.1536	5.55192	6.14255	5.43305	6.41684	6.44752	5.5514	10.8524	10.4665	11.4825	10.6844	11.4327	10.0914	23.3905	20.2901	18.8703	22.5732	14.8389	11.8513
Zm00001d053213	25.7926	21.0561	22.7461	18.7236	21.2331	22.099	37.0056	37.3596	38.1483	35.3095	32.4268	31.3333	38.2323	40.7331	39.6845	44.8813	34.8913	67.5233	3.78737	2.25342	3.54721	3.30493	3.71131	1.77402	30.5955	23.0363	23.5931	23.1927	32.0553	28.868	104.135	49.825	52.5782	117.983	109.777	116.072
Zm00001d053212	7.6625	6.32229	6.09021	7.63668	9.81953	9.60619	22.4009	20.4283	20.2397	35.4791	38.0552	40.0111	15.429	16.3419	16.0557	35.608	17.6384	44.8166	6.39179	5.37855	5.78419	28.1298	16.9924	20.3106	40.5057	40.9279	41.4717	67.4132	70.7592	60.8051	14.1155	12.3851	16.3336	23.4662	21.9139	26.3266
Zm00001d053211	10.2983	9.91907	10.8017	12.221	10.709	10.7914	17.116	19.0858	18.4706	15.2717	14.9419	14.7513	7.78112	6.40031	6.91851	6.76705	8.37245	7.38773	10.1519	9.654	10.3692	7.5514	8.21173	7.42823	8.03769	7.35086	7.71208	8.50056	7.6102	8.81843	14.4791	11.5743	10.5798	14.4664	13.334	13.9064
Zm00001d053208	0.42749	0.329463	0.234365	0.179591	0.371144	0.280332	0.339331	0.220143	0.276555	0.292078	0.0637022	0.306901	0.551884	0.73916	0.568526	0.572207	0.740696	0.693447	0.421797	0.273888	0.473454	0.473792	0.406924	0.456608	0.240418	0.26234	0.274882	0.206734	0.230258	0.340669	1.23378	1.0398	0.884845	1.01452	0.810479	0.445795
Zm00001d053207	1.91629	1.46108	1.62666	2.14069	2.39154	2.11138	3.93402	3.44197	3.32313	2.97336	3.25694	2.94496	2.41983	1.69768	2.47886	2.31528	2.08914	1.83236	1.15943	1.49414	1.37499	0.781416	1.07693	1.12961	1.48693	1.67059	1.56156	1.40476	1.4241	1.24586	2.98663	4.04427	4.26089	3.46596	3.32345	3.54252
Zm00001d053202	2.02437	1.53353	2.3973	2.97847	2.37164	2.31504	4.78783	4.75983	4.91621	3.4933	2.5586	3.51892	13.3696	11.1601	7.9771	7.6122	5.27062	2.61981	2.08997	1.56588	1.85449	1.25268	1.36408	1.38437	6.02395	4.74323	5.31395	1.47134	1.09276	1.46782	12.37	8.76638	3.4039	6.89562	4.85104	2.88172
Zm00001d053200	8.53699	7.3636	8.47414	8.71417	7.44309	7.8036	9.8023	9.91157	9.52147	8.88633	10.1578	10.0037	5.80382	6.19268	5.73012	5.4711	6.74299	7.10683	6.05796	5.85204	6.44651	6.20804	6.94084	6.08961	9.12946	8.53311	8.66383	6.98089	5.91206	7.66364	6.58716	6.21834	7.32846	5.509	7.39726	6.16977
Zm00001d053197	14.3523	13.9944	13.1079	13.8034	13.3469	13.4579	14.8851	13.7778	14.6225	13.7127	14.057	13.7599	22.6129	22.895	21.0472	21.215	19.9539	21.5458	22.8821	23.3354	21.8959	16.7093	18.3916	18.4634	19.1842	19.1632	18.3328	16.7143	16.8097	17.4491	14.779	16.1435	19.3721	16.361	19.3168	20.3421
Zm00001d053196	8.37769	9.36442	8.54831	8.07194	8.06207	8.09221	8.79907	8.99656	9.37243	9.73051	9.60958	8.77406	8.96111	9.80435	9.72321	9.08395	9.23744	11.0012	6.96598	7.48263	7.10966	7.80768	7.76584	7.45312	11.1357	10.5235	11.7016	9.48361	8.86492	9.00892	7.45157	7.47307	6.65427	6.42714	8.01657	7.76289
Zm00001d053195	5.80025	7.86757	6.83679	7.04435	6.53475	8.0636	22.7903	21.5418	21.4285	8.97814	10.5015	7.38179	2.08204	1.96123	1.75556	5.55887	1.90074	6.40405	1.25906	1.32924	1.96906	1.92855	2.46528	1.07227	2.28342	2.01703	1.61618	4.81337	5.38921	4.2806	3.18602	4.70774	20.6376	15.412	14.3032	13.904
Zm00001d053189	12.3434	12.3246	11.6169	10.984	10.6168	11.6829	11.4981	10.5517	13.2043	9.2187	8.3997	9.06293	23.2032	33.5159	33.6806	29.1889	34.2502	38.1293	19.5677	19.9837	18.0987	20.6098	21.8324	19.041	17.0944	18.0113	16.4252	16.3319	18.4734	17.3636	13.9625	14.8993	15.3668	13.0251	13.8007	18.1712
Zm00001d053188	2.50465	4.34965	2.67762	1.24353	2.89262	4.98212	0.912202	2.28039	0.601836	0.460274	0.646931	1.48754	0.512624	0.834064	1.09501	1.27844	0.57234	1.93096	2.28458	1.92565	1.56789	1.72591	2.01822	1.73892	0.762993	1.2211	0.930527	0.629849	2.38016	1.01534	0.202092	1.18585	0.787103	0.137987	0.761073	0.617359
Zm00001d053184	4.74644	4.35462	4.42294	4.61154	4.51077	3.95328	3.57655	3.65965	3.76073	4.13563	3.48766	4.13124	4.22078	3.61084	3.96806	3.72139	3.68661	3.50711	4.29206	4.16826	4.45684	3.51163	4.75723	4.78566	4.21308	3.98972	3.70541	4.42454	3.82698	4.51542	4.27546	4.45575	4.99879	3.08831	4.14446	4.29357
Zm00001d053183	1.33384	1.52446	1.6108	0.838834	1.19035	1.46558	0.944588	0.833417	0.774553	1.03494	0.746459	0.829905	0.909984	0.621847	0.777523	0.618931	0.682163	0.665386	0.557626	0.712147	0.807137	0.807714	0.99802	0.807326	1.13772	1.0444	1.73441	1.1628	0.533701	0.720952	1.00448	1.4134	1.13524	1.27372	1.35102	1.75345
Zm00001d053181	63.828	58.1357	58.9621	74.3078	64.2423	62.0373	119.569	121.408	106.733	84.7444	76.9095	77.5672	113.34	108.179	144.562	117.124	132.238	79.8637	29.6595	30.7753	29.9463	27.303	33.1085	29.9171	53.2282	47.9157	50.4192	115.494	108.308	137.391	322.073	108.157	66.8126	315.432	68.6492	105.056
Zm00001d053179	4.50009	4.29525	4.71155	4.76888	4.77464	3.9406	2.29007	2.40281	2.16835	1.91128	1.77774	2.04169	6.67816	5.35135	6.37068	5.36546	4.95297	3.05194	7.17312	7.64343	7.417	4.80342	5.6575	5.51091	2.02523	1.54558	1.84676	2.29748	1.86656	2.03001	6.17048	5.47596	5.37528	4.55019	3.73182	3.55453
Zm00001d053178	0	0	0.0374445	0	0.0661927	0.0358309	0.382693	0.371419	0.227238	0.617912	0.936348	0.855859	1.0839	0.713822	0.751724	1.05317	0.740917	1.31521	0.107825	0.161572	0.0394663	0	0	0.0336703	0.384115	0.670624	0.673408	0.253669	0.536059	0.397565	1.37349	1.36456	0.792507	1.00727	2.25632	1.90919
Zm00001d053177	126.605	126.099	120.907	93.1782	91.0226	92.0889	59.7987	58.4514	60.6826	37.6366	36.5673	41.841	33.1083	30.9598	31.0143	26.063	22.4827	15.992	139.427	138.567	139.436	104.085	101.061	107.507	55.8459	53.644	57.4244	46.4299	42.957	43.5756	30.7982	28.7724	23.5911	27.2111	27.1651	22.6516
Zm00001d053175	2.76075	2.37086	2.55989	2.34975	4.08161	3.65035	2.61628	2.08206	3.19841	3.72737	3.21977	3.37011	3.87456	3.68677	3.19098	3.41178	3.28305	3.94764	3.0353	2.70732	3.33296	4.07653	3.64818	3.65591	2.93495	2.92164	2.86508	2.38029	3.38156	2.58853	2.07982	2.65803	2.82186	3.07295	3.36698	3.03539
Zm00001d053174	0.126672	0.507651	0.56425	0.566023	0.797964	1.40383	1.26869	1.01762	0.228283	1.04752	1.84041	0.967269	0	0	0	0	0.186081	0	2.38305	2.43472	4.28195	0	0	0	1.50494	1.51584	1.94127	0	0	0	0	0	0	0	0	0
Zm00001d053173	2.0605	1.80193	1.94921	2.70519	2.19121	2.44469	2.45633	2.40615	2.29691	2.73255	2.71591	2.70343	3.15637	2.89672	3.2673	3.10492	2.67321	3.38131	2.92453	3.45005	3.29111	3.15374	2.7509	2.67165	4.48442	3.23397	4.01007	2.4519	2.66142	2.82735	3.29082	3.97624	4.84392	3.52839	4.14179	3.83716
Zm00001d053172	14.562	15.5895	16.6797	16.9286	13.5841	16.9125	24.947	25.8017	27.6146	39.0682	35.6304	37.259	26.7301	27.0172	22.6262	30.8661	34.6837	47.4238	15.5763	12.0929	14.3405	11.4425	12.134	11.259	46.3233	45.5718	46.8316	29.4742	34.7923	29.3445	37.4597	25.8674	30.4051	30.6086	42.6299	32.1056
Zm00001d053171	0.685484	0.690309	0.714033	0.628312	0.531467	0.557398	0.662547	0.533738	0.446626	0.377909	0.52095	0.3758	1.34038	1.32748	1.16312	1.26987	1.7196	1.47782	0.550102	0.780393	0.505025	0.574753	0.427923	0.69275	1.96611	1.65461	1.72637	1.01041	0.807012	0.997528	1.21255	1.00575	0.590327	0.383458	1.00942	0.640568
Zm00001d053168	4.26423	3.53503	4.04142	3.98655	3.90551	4.27976	4.929	4.17882	4.9052	4.16824	4.45253	3.96437	3.54673	3.41408	3.85838	3.1154	3.48008	3.12705	3.69817	3.42959	3.69168	3.69432	4.22981	4.21551	3.34427	2.49312	2.71765	2.96603	2.58656	2.49284	3.03804	3.22172	2.63736	2.67415	2.52716	2.71553
Zm00001d053165	11.5945	13.035	13.4997	7.43789	7.77392	8.12264	6.58496	5.34885	9.10277	5.69589	6.22671	4.67513	3.94721	9.5761	8.14415	5.19365	6.40816	6.71578	26.3083	27.6912	31.5831	27.0752	24.7772	30.1635	10.1764	10.074	12.6348	14.4629	12.6603	12.4097	4.02922	4.77517	6.83181	5.31249	4.651	7.27601
Zm00001d053162	30.6828	34.2897	34.8411	32.9293	32.2337	34.1024	38.0866	38.3662	39.1367	28.8092	32.1748	35.3956	10.9878	12.384	11.2465	11.0285	11.4645	10.6262	17.8531	15.4423	17.0134	13.4873	15.675	15.799	10.9028	10.1125	10.1544	11.616	11.7194	10.8564	28.4044	21.7112	16.4317	21.9668	16.2376	16.5999
Zm00001d053160	5.67049	4.69322	6.20486	7.29846	5.8726	7.30361	1.403	3.86217	3.1657	5.4368	5.97	5.33404	6.77421	5.01838	4.85039	4.63326	11.7705	9.8111	7.64241	8.352	7.87101	9.67204	8.35441	9.6776	2.47845	2.2537	1.24513	8.36981	5.08653	8.53689	10.8167	21.5426	40.8211	43.8548	75.8207	52.3482
Zm00001d053158	0.0526791	0.123152	0.0938618	0.0784639	0.0414812	0.089817	0.239824	0.296238	0.11867	0.217816	0.127562	0.301693	1.29381	1.1578	1.16201	1.11833	1.43163	1.29006	0.0900944	0.0253132	0.0494649	0.321752	0.181921	0.147702	0.409215	0.350218	0.238525	0.238452	0.158086	0.338123	1.2114	1.12236	1.81585	1.19716	1.16053	1.09905
Zm00001d053157	3.74599	5.73056	5.27499	3.01475	4.42457	4.68713	2.91565	3.54325	3.53876	1.49892	2.34087	0.692042	3.413	2.92746	1.40478	3.19609	1.65677	0.575403	6.40658	5.05165	3.91456	4.37155	5.21626	4.9853	1.21476	1.16486	2.35693	2.37022	2.81037	3.51064	2.34002	1.37922	1.74444	2.0471	2.14191	2.71255
Zm00001d053155	11.7609	12.1319	12.2383	10.3861	10.9706	10.9278	10.645	10.2755	10.8609	9.74493	9.47724	10.0612	8.37498	8.50961	8.35572	8.53475	7.4014	7.88676	7.96233	8.53383	8.45566	11.1166	9.73315	10.1239	10.1885	9.36409	9.37549	9.61813	9.32465	10.156	7.35297	7.30754	6.85609	5.84291	6.55534	7.63072
Zm00001d053154	0.183675	0.368047	0	0.0911925	0.241052	0.104387	1.2264	0.0491849	1.32404	0.78758	0.059302	1.2467	0.789441	0.978636	0.547506	1.02275	1.04929	0.916262	0	0	0.172468	0.402712	0.317148	0.392371	0.39167	0.691954	0.213246	0.461889	0.32153	0.910046	0.0741006	0.31058	0.180378	0.556546	0.37208	0.711433
Zm00001d053151	82.244	75.871	82.9677	83.795	88.6421	82.1235	58.2263	59.3728	59.0011	44.3077	42.1227	45.5235	153.138	194.224	185.056	154.16	161.498	146.85	91.9038	93.4371	94.2162	83.1823	86.6265	82.2316	67.4594	66.1497	62.5535	60.3981	51.8964	57.5595	197.56	190.162	204.15	187.994	150.796	174.74
Zm00001d053150	1.15049	1.06774	1.08968	0.965037	1.23016	1.24921	0.496198	0.817225	0.774782	0.701033	0.715534	0.570263	3.72537	4.48855	4.39689	3.45599	4.09173	3.5671	0.755981	1.01255	0.886976	0.89899	1.1501	0.814924	1.37238	1.29624	1.18105	0.803992	1.05393	1.04733	2.23523	2.30376	2.62598	1.63128	1.70503	1.88697
Zm00001d053149	99.3368	100.58	105.993	81.0951	73.4165	74.841	53.3152	56.6222	54.252	43.6615	45.3281	45.1606	50.6523	59.334	57.4281	48.7045	47.0961	36.6908	120.362	123.827	129.361	124.934	119.854	120.07	63.0001	63.4491	64.3869	89.0855	88.989	89.0007	35.2298	40.8376	43.8399	40.4586	30.7706	35.4374
Zm00001d053146	4.61541	3.64902	5.28659	3.08652	4.22768	3.53311	5.05999	3.70778	3.39497	5.71212	8.11981	5.87388	1.6772	3.19939	2.19002	2.49131	3.4592	2.62704	4.26894	3.53035	4.24536	7.34618	5.44845	5.131	6.45609	6.26203	7.15194	6.67963	7.63193	8.27315	2.96402	2.58021	2.71954	2.80219	3.19607	2.18902
Zm00001d053144	1.46769	0.916389	1.13699	1.44947	1.38183	1.4416	0.697224	1.25597	1.29376	1.37789	1.20527	0.893337	1.82194	1.88063	1.95923	1.99871	1.7342	2.04021	1.22778	1.4105	0.928749	1.7389	1.65277	1.12463	1.31215	1.42119	1.51137	1.17946	0.742054	1.33654	1.77635	1.74803	2.33123	1.58201	2.01983	1.58412
Zm00001d053143	60.5241	41.6825	61.3457	44.4976	39.3234	33.8944	61.421	67.5255	57.8603	28.8395	28.1863	33.2329	43.9333	58.2907	52.7277	48.6987	41.6826	25.6915	59.1988	57.5277	57.9741	70.9425	69.1294	59.7715	55.1775	48.0101	52.9774	73.6241	60.7366	71.3933	41.1794	56.8774	45.6378	61.2323	22.9375	24.5651
Zm00001d053138	62.0051	58.4649	63.0757	51.0861	43.9555	48.282	25.3147	23.0093	25.83	22.7935	25.6296	26.8124	28.9915	28.4101	37.3085	44.6925	40.1733	32.0704	23.16	23.4026	23.8109	25.2918	26.3003	23.3093	20.3051	19.7903	16.863	38.4057	41.3216	39.2048	64.5004	34.0193	25.2796	36.1076	21.5819	20.6602
Zm00001d053135	0.11373	0.0949555	0.0253301	0.0846989	0.156721	0	0.181217	0.296936	0.15372	0.209	0.220317	0.325667	0.785601	1.10778	0.949236	0.692652	1.35048	1.76006	0.0729402	0.0273247	0.0533955	0.0801506	0.147283	0.0455539	0.441733	0.302438	0.455541	0.19305	0.40529	0.153681	1.84104	1.26924	1.08897	0.939847	1.29594	1.77207
Zm00001d053133	16.6432	17.0003	17.9996	16.8055	17.6509	17.9589	14.7783	13.581	12.9702	11.1249	12.1267	12.4988	1.70317	2.99582	2.90513	2.26988	2.86337	2.85588	9.16744	8.14142	8.79937	6.41052	5.631	7.0867	7.63927	6.20516	5.90125	7.94638	7.28365	7.97768	4.06041	4.31643	3.20263	5.60676	3.32214	4.09833
Zm00001d053127	0.191627	0.396782	0.24754	0.456676	0.309331	0.457409	0.854942	0.715836	0.552547	0.739512	0.519705	0.585306	5.10057	4.62325	4.20411	3.36115	3.49528	1.46649	0.237604	0.294656	0.341876	0.099035	0.04136	0.0844303	1.54111	1.35677	1.44834	0.238534	0.273153	0.187732	5.42708	3.98554	4.05356	2.99295	3.59076	2.49998
Zm00001d053124	6.1555	8.96017	6.35368	5.12168	5.81644	4.70467	0.618442	0.57976	0.956308	0.897145	0.82237	0.216108	0.0260656	0.021205	0.151851	0.0295478	0	0	6.82469	7.09878	7.45411	6.38241	8.0631	7.92374	0.504351	0.310448	0.295718	0.448367	0.955461	0.946504	0.0256897	0.0430697	0.0250139	0	0.0429985	0
Zm00001d053123	5.73246	6.66263	6.77177	7.6356	8.88864	7.77164	8.64543	8.3177	8.96549	9.119	8.48764	7.3598	12.1874	10.9365	11.4269	10.1595	10.8694	10.3758	6.97505	8.1787	6.44975	6.85776	6.86767	7.38393	9.50838	8.93157	9.04193	8.09683	8.39296	7.01246	7.87021	9.06974	11.0409	8.82748	9.9372	9.68357
Zm00001d053122	7.5812	6.88545	7.16578	6.26566	7.28009	6.14764	3.83018	5.71898	5.49832	4.2475	4.61183	4.53001	7.86225	8.08175	9.0118	8.20473	8.6921	8.52182	6.32475	7.01924	6.46754	7.03684	6.58509	5.66584	7.73106	7.22208	6.79453	5.30088	6.72809	7.52704	5.51092	7.01151	7.81738	5.53915	6.25076	6.44587
Zm00001d053120	8.26774	8.5069	9.36665	15.4466	15.1656	14.9315	4.93879	5.14457	5.83502	4.36921	4.09662	4.92653	0.513514	0.537114	0.626806	0.598748	0.760543	1.02405	2.24767	2.1127	2.58028	2.29024	1.77416	1.79936	1.96538	1.77922	2.29706	2.23534	1.97197	1.7436	3.13787	2.30309	1.64734	3.13971	1.82732	1.0223
Zm00001d053119	25.1367	24.6939	24.6103	22.1114	23.4513	22.728	10.8166	11.1367	10.5888	9.97925	10.244	9.30041	5.41715	5.47548	4.63035	4.67113	5.01693	4.47153	22.0681	21.5191	21.1461	15.1312	14.8059	15.4665	9.18718	9.31995	9.84867	8.74758	10.3934	9.01266	5.61125	5.22998	4.8794	4.05132	4.77034	5.4261
Zm00001d053117	1.34112	1.40209	1.03894	2.99633	3.62725	3.0322	5.94621	5.24638	6.04225	4.98265	4.80064	4.30409	0.46543	0.81553	0.695245	0.892877	0.68525	0.39665	0.249309	0.168112	0.0547516	0.109582	0.151023	0.186843	2.13153	2.51972	2.51833	1.80357	1.96855	1.65463	3.06988	1.00569	0.755869	3.13208	0.944965	0.708353
Zm00001d053107	14.2041	14.0037	14.0137	14.5473	16.3796	15.3112	6.69091	8.0913	7.25627	4.89691	4.2752	4.57155	6.77529	7.81042	6.77442	5.86654	6.03554	5.06274	14.6156	15.591	15.9828	18.2886	17.2898	16.3439	4.97782	5.80631	6.13297	6.07521	4.75573	4.82218	5.32785	5.25221	4.745	4.92801	5.16029	4.42699
Zm00001d053104	6.95149	7.81554	6.89007	6.39673	7.4656	7.01201	6.76018	6.63703	6.98532	5.95256	7.10332	5.74356	4.92749	4.96307	4.80604	4.42049	4.88309	4.704	6.36454	5.10665	5.9122	5.43764	5.87583	6.00607	3.94146	4.34319	4.23393	4.68144	4.96949	4.49996	5.91361	5.97262	6.2191	6.15061	6.52492	5.97844
Zm00001d053103	99.0638	96.0342	98.0454	69.6277	80.614	86.7612	31.2541	28.0596	33.101	21.9951	20.1238	16.4779	30.1356	29.4042	32.9401	22.3203	32.3633	25.0914	137.11	121.826	128.078	129.16	135.958	120.968	26.4171	23.7213	23.492	33.3923	32.3036	32.5501	15.6704	16.6491	18.0082	12.6902	10.5982	16.4605
Zm00001d053102	111.555	111.788	103.507	106.446	115.637	122.341	66.3874	64.1527	67.7856	52.5797	54.0569	61.1258	17.0943	22.1606	20.5842	23.1819	22.1017	22.4813	122.224	119.319	125.275	188.138	181.296	160.754	44.7753	45.5667	44.7443	86.7296	81.5215	87.3169	22.5674	23.1576	23.4891	28.0015	20.3841	24.6213
Zm00001d053101	2.08266	2.16915	1.72962	2.28712	2.27926	1.83564	2.12126	2.24026	2.09929	2.27041	2.90622	3.77365	2.05904	2.02772	2.14653	2.62894	1.97048	2.68939	2.6865	2.71391	2.18761	2.95207	3.32183	2.71467	2.03237	2.69877	2.28683	2.60978	2.27752	2.7427	2.75563	2.59646	2.70393	2.30449	2.59217	2.57294
Zm00001d053100	8.24161	7.8173	7.12395	7.36994	7.05664	7.31321	7.95038	8.06074	8.62724	7.19266	7.19637	6.53115	11.0144	10.6974	10.7675	9.90549	9.80403	8.59712	9.75923	11.4832	10.8026	9.19813	9.87948	9.60883	8.11992	8.31037	8.29151	8.52897	9.02185	9.6359	6.07204	6.84624	7.12184	5.25362	5.61689	5.72048
Zm00001d053091	0.443433	0.405304	0.686134	0.695242	0.826988	0.497398	0.318749	0.393729	0.736045	0.707664	0.76859	1.09898	3.99808	7.19288	7.01252	3.9474	3.95412	5.509	0.359233	0.560729	0.328718	0.570186	0.342536	0.39262	1.23708	0.791307	0.764108	0.510602	0.717884	0.536125	7.51363	10.0633	18.2899	8.00393	13.1906	14.2747
Zm00001d053090	236.29	233.473	236.204	214.047	210.707	211.723	184.534	180.688	180.203	179.429	173.988	186.372	140.32	173.707	164.252	156.366	168.952	176.817	148.474	143.89	153.104	119.972	129.722	129.238	126.621	125.35	131.55	132.214	131.431	131.691	189.117	173.247	186.349	213.513	206.541	190.63
Zm00001d053088	0.157886	0.175763	0.187544	0.431139	0.248649	0.179462	1.19797	0.930143	1.28041	1.20893	0.662687	1.13864	0.0323144	0.210309	0	0	0.48964	0.0358008	0.135013	0.354047	0.593012	0.395624	0	0.168641	2.88582	4.26858	3.92274	1.86609	2.17161	2.73796	0.159242	0.160185	0.124042	0.217458	0.373146	0.138988
Zm00001d053087	27.832	26.6937	26.9218	34.992	35.7155	35.4821	30.1487	28.8792	30.874	30.8632	31.5008	31.0961	22.0381	21.562	32.6327	28.54	30.626	19.9453	13.2328	14.5748	15.5063	13.4325	13.5297	14.0165	12.3712	11.7442	11.0144	26.9718	28.1286	26.2426	36.5064	18.2786	13.1063	34.6739	15.3327	16.1244
Zm00001d053084	57.2136	54.9956	57.3654	46.33	41.8377	45.4745	16.7878	16.395	19.2772	17.6527	16.9726	17.6437	14.9074	16.5567	17.4111	14.0579	15.8513	13.5955	38.3936	36.318	30.727	47.2807	43.0155	50.343	11.898	13.0531	15.1478	18.3694	19.2179	17.735	23.5078	21.5621	20.2355	21.6919	19.9583	17.6557
Zm00001d053082	2.99972	3.35568	3.48261	3.17347	3.55754	3.1387	3.31892	3.21702	3.4035	2.71582	2.85578	2.8469	2.20661	2.70369	2.90332	2.04196	2.90539	1.92581	3.84456	4.29957	4.20782	3.35625	3.50159	3.33721	3.30444	3.47166	3.2749	2.9934	3.78566	3.36465	1.93955	2.4667	2.67506	2.12738	1.94261	2.04925
Zm00001d053080	0.996066	1.38384	1.24233	1.36492	1.53729	1.4775	0.870648	1.02424	0.55647	1.28131	0.733235	1.01413	1.9204	2.23895	1.67458	2.10762	2.19483	1.92431	1.66945	1.51246	1.32811	1.49754	1.32432	2.29805	1.2198	1.68199	1.51261	1.15723	1.31522	1.03639	1.4587	1.87965	1.64336	1.54749	1.75548	1.27317
Zm00001d053076	73.1514	73.0853	74.9872	47.2197	47.7506	43.8524	7.62145	8.06753	8.17789	5.08914	5.26558	5.587	6.41749	6.78872	6.50226	5.58871	5.61353	5.48519	47.7515	48.4631	50.886	35.0098	34.2088	34.3659	4.84347	5.23975	5.38726	5.30243	4.95734	4.94852	4.01244	4.88659	4.22855	4.86841	4.55597	5.41834
Zm00001d053070	0.921631	0.951364	1.15696	1.13355	0.978624	1.09519	1.46216	1.48078	1.44702	1.57818	1.40666	1.74162	1.51761	1.25554	1.40692	1.62315	1.31285	1.55785	1.3374	1.1407	1.27187	0.931624	1.1453	1.55492	1.55692	1.6896	1.64393	1.35898	1.06859	1.16046	1.69853	1.55841	1.47283	1.454	1.97308	1.79227
Zm00001d053068	7.01775	7.40724	8.72192	12.1303	8.45955	9.97096	68.7092	64.3115	71.5887	62.6508	66.3791	62.6291	33.3544	38.8194	32.4888	31.4182	31.0544	43.377	5.55653	4.91252	7.07768	10.8276	7.40512	7.91219	30.3254	25.4587	27.1587	37.4523	44.5896	40.4487	52.4296	70.4519	77.9028	82.6228	75.8201	82.37
Zm00001d053067	93.4766	98.4976	93.9261	86.4576	88.0789	90.5211	54.5182	54.5904	55.3121	43.9344	44.7141	42.4874	44.7877	48.2345	48.4516	43.5002	45.4031	39.2904	118.029	113.293	123.031	123.726	121.673	122.504	41.2046	38.6375	40.6598	43.2491	42.9016	41.8858	34.54	37.1482	39.1943	34.1443	32.6146	37.5793
Zm00001d053066	55.9087	68.4388	46.5514	58.4122	45.5059	57.744	29.809	28.0282	31.8738	31.0696	25.2019	27.5035	17.0651	17.3201	18.9731	21.5152	12.7933	25.3059	61.7379	47.4789	37.253	66.7801	73.3309	67.7844	27.9054	23.445	23.3301	25.9559	26.7397	26.2965	14.2165	14.3988	14.4443	14.7491	17.4515	14.2823
Zm00001d053060	0.511283	0.341503	0.39338	0.276924	0.366	0.455676	0.148122	0.168029	0.125647	0.277601	0.202592	0.443654	0.627862	0.754563	0.304811	0.43675	0.682793	0.853693	0.278225	0.268015	0.480087	0.262053	0.300963	0.428199	0.615929	0.509863	0.582806	0.210393	0.313839	0.345441	0.660998	0.683774	1.25983	0.729799	1.12989	0.896076
Zm00001d053059	7.41303	7.66938	7.59713	6.50894	7.24432	7.10383	3.66477	3.4964	3.73841	3.73894	3.44445	3.62512	4.6983	4.16242	3.9817	4.36544	3.89847	4.2123	9.36487	9.39405	9.09546	12.5183	11.685	12.0612	5.99051	5.51639	5.05299	6.5802	6.94192	6.25168	3.89715	3.59892	2.95021	3.11417	3.30177	3.23794
Zm00001d053055	9.53122	8.15672	8.95556	7.93005	8.03289	7.30006	25.8991	29.9097	27.5096	37.4253	34.4032	41.5076	24.3233	19.1553	16.7359	24.2557	35.7325	52.9327	9.29653	9.30295	11.3269	9.30592	8.55015	7.69497	29.6701	27.2766	27.4395	24.942	26.4238	28.0728	69.4392	65.2345	75.1152	85.1023	89.2238	89.554
Zm00001d053049	6.14688	4.76555	6.5127	6.49066	6.20588	6.11976	3.1182	3.36848	2.71006	3.32828	3.04071	2.98948	4.96041	5.21971	4.44985	5.19524	4.62237	3.34513	3.49172	4.5782	3.25696	4.12568	4.45398	4.20314	1.78559	1.26974	1.40691	2.20272	1.53171	2.65499	12.1956	13.9316	15.3544	16.9806	9.50583	9.12546
Zm00001d053042	2.19781	2.83113	2.09785	4.44271	1.85424	1.87362	16.7237	19.1695	14.7116	14.713	15.3577	13.7856	0.385564	0.940996	0.748726	0.655609	0.845581	0.640742	1.07395	1.20696	2.06372	1.77016	1.49087	1.8864	0.860812	1.66987	0.765498	1.30277	1.41332	1.27279	6.55505	8.68032	10.0827	11.9353	10.4946	6.38465
Zm00001d053041	5.68354	6.1113	6.47447	5.02376	5.00364	4.90871	3.81755	3.93712	4.41608	4.04082	3.70011	3.72335	3.64991	3.51847	3.14395	2.97019	2.97465	3.60003	3.66502	3.5996	3.42952	3.60707	4.00592	3.94096	2.65667	2.2671	2.80385	3.5989	3.08964	2.76984	2.79663	3.05329	3.28303	2.78727	3.14261	3.23816
Zm00001d053040	1.37959	2.76442	3.47026	2.35704	1.53364	2.28299	1.47779	0.586741	1.75499	1.11849	1.41486	1.34264	0.199312	0.445899	0.338663	0.282423	0.476849	0.220815	2.01246	1.79377	1.29541	0.228766	0.980871	0.455069	0.741642	0.269756	0.339183	0.673447	0.304415	0.712782	0.441984	0.741002	0.334722	0.603565	0.328789	0.428631
Zm00001d053039	0	0	1.99012	0	0	1.26958	0.677988	0	2.0129	0	0	0	0.457205	0	0	1.03657	0.729236	0.506533	0	0	0	0	0	1.78953	0	0	0	0	0	0	0	0	0	0	0.377108	0
Zm00001d053038	12.5197	12.1934	13.2151	12.0046	12.506	12.2747	13.02	12.4569	11.7802	11.9215	11.3985	11.5788	13.1762	11.5491	11.8855	10.9993	11.3215	11.2612	11.0272	11.0054	11.7929	11.1509	10.86	10.1719	9.81483	9.07274	9.03807	10.3552	11.3365	9.78167	10.7241	11.5882	12.295	10.0355	9.68597	10.8748
Zm00001d053036	54.8094	53.1527	53.1201	48.6477	44.7733	50.6368	54.557	52.215	49.1236	44.0808	45.9634	39.6406	67.4866	64.8678	68.0097	60.2142	60.6252	62.7676	58.8644	63.6214	57.333	46.884	47.6285	49.7735	48.9	49.6805	46.841	45.6951	55.3799	50.2473	44.3356	50.0928	58.4156	42.9535	51.7572	50.1972
Zm00001d053028	1.78083	1.79283	1.73596	1.45118	1.40228	1.33112	0.963473	1.27512	1.31396	1.60072	1.52491	1.14962	0.784423	0.76062	0.653929	0.763469	0.846733	1.14996	1.40144	1.40139	1.81757	1.69762	1.738	1.97449	1.79259	1.83593	1.85179	1.7329	1.85883	1.72632	0.718446	0.864097	0.54747	0.714493	0.731961	0.783833
Zm00001d053026	0.238023	0.0794919	0.176709	0.265896	0.187427	0.473463	0.397323	0.8286	0.679178	0.656114	0.537945	0.656336	0.779455	0.673737	0.756811	0.773137	0.971264	1.21437	0.474925	0.686245	0.6705	0.633703	0.376742	0.60381	0.906363	1.02857	1.10538	0.658417	0.595243	0.643268	1.32037	0.986076	1.33238	1.31132	1.28581	1.11052
Zm00001d053022	19.2953	18.9529	17.9723	16.3623	15.9172	17.048	14.136	12.9825	13.4173	13.3342	13.8861	12.7769	22.9482	24.3586	23.369	20.5591	20.6697	20.4973	17.3434	17.6344	17.4202	16.912	17.0551	17.1133	16.7447	16.7624	15.6342	15.678	16.3919	15.7936	10.8834	11.9609	12.3089	10.0495	10.641	11.4404
Zm00001d053020	0.142016	0.189715	0.210867	0.0705097	0.111828	0	0.387921	0.494384	0.426559	0.173987	0.596077	0.421726	1.13359	0.803969	0.73377	0.790786	1.01993	1.03047	0.0809611	0.0909884	0.0444504	0.0444822	0.204348	0.0758449	0.389362	0.786788	0.725475	0.249992	0.106545	0.159919	3.20848	1.96914	1.17153	1.72128	0.79115	1.17516
Zm00001d053018	3.09967	3.47344	3.65149	2.91892	3.85279	3.86539	3.45203	3.74546	3.02387	4.84882	5.68208	4.49908	3.80643	4.38902	4.35256	4.54674	4.60358	6.93557	2.78204	3.1266	2.79027	4.21247	4.09152	4.45316	4.63542	5.17731	4.80026	4.94744	6.16923	5.20966	3.58101	3.71657	3.29057	3.76817	4.25531	3.80206
Zm00001d053017	1.18113	1.28628	1.07512	1.24296	0.808748	0.897458	2.08072	1.60894	1.43448	1.27401	1.51709	1.11105	0.44144	0.205212	0.443923	0.37531	0.41491	0.523999	2.04199	1.94942	1.61538	1.88193	1.15273	1.50156	1.57221	1.65582	1.78864	1.25911	1.4255	1.26642	1.72475	2.08404	1.83067	1.65507	2.04159	1.23414
Zm00001d053016	3.50546	3.88946	3.38105	3.88359	4.08343	3.6305	3.53466	3.74705	3.81131	5.03107	4.82647	5.56739	8.14701	7.53947	8.65301	9.67902	9.34856	9.18364	3.31966	2.33872	2.52989	3.53893	2.47616	2.83138	5.63941	4.96912	5.18651	4.37119	4.10788	5.05001	21.5464	16.6067	15.5853	18.7697	19.455	14.8122
Zm00001d053015	22.4169	22.1572	24.8085	11.821	9.73039	9.49575	9.12778	10.2906	8.78232	8.34774	9.0695	9.83461	7.05304	7.91123	7.92725	6.61428	9.28935	4.4516	19.199	22.2793	26.8997	13.2796	14.9959	14.7232	15.2059	14.0237	14.4517	11.8697	9.37519	10.7007	25.6988	23.6261	14.2958	23.6451	18.651	12.3366
Zm00001d053014	9.74493	9.35385	8.78092	9.08419	9.48208	9.12491	8.24341	8.47349	8.31879	8.33933	8.51012	9.59244	6.33945	6.17093	6.87318	5.07546	6.63897	4.36877	10.1447	10.8225	10.4067	11.0008	10.839	10.6826	10.6177	10.852	9.87955	11.8267	10.3056	9.70278	8.25872	8.82345	7.35819	5.08613	6.07585	5.70067
Zm00001d053010	107.71	109.28	105.983	107.099	105.589	113.137	137.366	138.897	143.167	135.453	138.777	138.362	116.363	118.211	119.945	120.602	116.661	133.323	135.775	134.888	131.594	135.13	126.768	128.81	131.618	130.862	133.975	146.256	146.76	137.188	135.726	124.843	136.847	162.27	161.844	167.082
Zm00001d053009	0.706622	0.8118	0.74283	0.863043	0.890265	0.734914	1.40258	1.85058	1.69368	2.99963	2.5187	2.48205	1.22351	1.34832	1.24695	1.34762	1.52936	2.38417	0.797609	0.719833	1.0218	1.03581	0.890684	1.03024	3.44844	3.35417	3.19951	5.53343	4.26225	4.93652	1.5052	1.40514	1.31571	1.82189	1.93961	1.61233
Zm00001d053008	0.032799	0	0	0.0244266	0	0.0279609	0.0298638	0.184443	0.0886634	0	0.127076	0	0.0604164	0.081917	0.0195538	0.0456585	0.0321211	0.156181	0.0280473	0.063042	0	0	0	0	0.0899241	0.174442	0.0685433	0.247441	0.0738207	0.132961	0.158787	0.28285	0.483155	0.135523	1.2458	0.190562
Zm00001d053007	0.0963328	0.0643439	0.343285	0.502197	1.28954	0.656983	0.701694	1.08344	1.47566	0.531086	0.746459	1.1034	2.78	1.87664	1.32091	2.61498	2.64157	1.83485	0.906142	1.20353	0.633185	0.814677	1.08119	1.38907	0.616263	0.768521	0.536843	2.25292	1.37317	1.69223	0.349775	0.293205	0.113524	0.477646	0.195147	0.203525
Zm00001d053003	26.6417	25.4097	25.8687	24.2918	23.7983	24.9408	24.0357	25.7275	25.7769	24.4795	24.3815	25.7318	16.5078	16.4836	16.8754	15.695	17.1449	15.1513	21.1364	20.9371	20.6778	22.8366	21.6129	23.7556	20.1326	21.4097	21.7658	22.0715	20.1825	21.0395	13.4541	14.3345	14.923	12.8769	14.3108	14.6292
Zm00001d053001	0.4822	0.380638	0.234319	0.130586	0.345181	0.373702	7.02475	7.57142	5.451	7.08903	7.09077	7.53154	1.29196	3.17502	2.03845	7.74995	7.83479	13.7767	1.61188	0.758309	1.56415	2.67742	3.40613	2.80934	4.56703	3.7886	3.78651	10.748	10.5569	10.0403	3.18332	1.40095	3.35787	7.75228	13.7643	7.29338
Zm00001d052998	2.77315	3.55398	3.5351	3.4589	3.76372	4.26689	5.19365	5.36123	5.78997	5.98695	5.72153	5.50916	2.24263	2.34248	2.25812	1.7262	2.10864	2.76065	4.51143	4.26849	5.2079	5.59296	3.83459	4.76817	5.08932	5.06625	5.26134	4.66047	3.9073	4.95069	1.5281	1.42964	1.68717	1.34147	1.60996	1.54809
Zm00001d052997	1.4345	1.65947	1.63369	1.65204	2.03788	1.7524	5.15715	5.04917	4.99713	4.95974	4.61238	4.9311	2.08847	2.17918	2.61851	2.24396	2.28106	2.78661	1.93485	2.6435	2.0274	2.44573	1.99175	2.40493	3.52746	3.65739	4.1619	3.82677	4.02745	3.627	2.55056	2.75321	2.5706	2.8475	2.66627	2.81199
Zm00001d052996	4.59373	4.75962	4.11244	3.55462	3.81134	3.53406	5.14157	5.11251	4.38161	4.69446	5.23083	4.90518	1.38965	1.41035	1.46951	1.37254	1.29477	1.29569	2.01201	2.23967	1.72538	1.57922	2.36023	2.31569	3.21518	3.38172	2.80975	2.48507	2.37043	2.36183	3.10535	3.55797	2.61434	3.11101	3.49534	3.63357
Zm00001d052995	0	0	0	0	0.104051	0	0	0	0	0.121415	0.12799	1.00902	0	0	0	0	0	0	0	0	0	0.124166	0	0	0	0	0	0.0996884	0.0991358	0	0	0	0.311444	0	0.0669209	0.139588
Zm00001d052993	2.78736	3.73744	3.16887	2.91238	3.16124	3.05005	4.52657	3.55936	3.95488	2.82871	3.88855	3.86506	1.69868	1.17411	1.42612	1.85323	1.42599	1.5282	1.67204	2.03905	1.56256	1.7005	1.5624	1.783	2.83249	2.21263	2.927	2.24406	2.20041	2.20648	2.4924	2.74352	3.10095	3.09415	2.82326	2.57091
Zm00001d052992	6.80855	8.23999	8.12138	8.95139	8.8356	7.69574	13.2527	12.793	13.184	9.07522	9.0877	9.00388	2.79478	3.14127	3.13688	4.37716	3.88025	6.77048	2.56956	3.86259	3.51205	2.4185	2.84602	2.74235	3.73104	3.59922	3.38269	3.44345	3.67167	3.8891	4.66496	6.56678	6.98518	8.01536	7.10813	7.94234
Zm00001d052990	8.4568	9.69599	8.98743	8.70324	9.51681	8.48659	11.2771	11.8489	10.7403	9.4836	8.51369	10.3813	7.52303	7.93294	8.49543	8.62076	9.3254	10.826	8.54128	8.22326	9.19133	7.38335	7.30112	6.6946	10.2845	9.05307	8.4886	10.5746	11.0905	9.65034	8.3615	7.92121	7.96496	7.53882	7.30109	8.12452
Zm00001d052989	11.2372	10.3251	11.6372	11.5973	9.83671	12.4	26.8514	27.4946	27.3957	22.8517	22.5421	22.3593	8.33572	9.14622	10.0999	9.1714	13.6584	12.9989	8.73123	8.05841	7.55215	7.02156	7.87946	7.08278	15.4305	16.9512	18.0001	15.1907	15.5344	15.5314	11.7364	12.9634	12.1335	14.8957	13.5775	14.8533
Zm00001d052988	2.67887	2.98888	2.85135	3.0785	2.99427	2.54031	2.9233	3.27242	3.55299	2.94083	2.51699	2.75809	2.07607	1.62378	2.04567	1.96933	2.03886	1.92468	4.24692	3.99189	3.68362	2.92261	2.79786	2.70862	2.63157	2.34125	2.72576	1.83932	2.6797	2.06075	2.07649	2.39721	1.70853	1.85724	2.04773	1.95016
Zm00001d052987	5.0537	5.44625	5.41028	4.57017	4.44761	3.9462	8.37152	8.98974	8.20828	8.29203	7.44532	7.89097	1.66884	1.68645	2.228	1.25627	1.90276	1.54556	6.50048	6.01996	5.98154	4.92832	5.37136	6.25979	9.85804	9.55701	8.84539	6.3116	7.0572	7.00109	1.76042	1.92811	1.86425	1.22832	1.57005	1.48044
Zm00001d052985	7.70013	8.46254	6.51935	7.93077	7.31039	8.93862	19.0939	17.5925	16.1404	16.4586	19.2541	15.9158	14.4856	16.5308	18.0693	15.9646	22.7834	24.1841	7.75205	5.93057	7.4867	5.38812	6.64786	5.86223	18.4661	15.9021	15.7113	16.2737	18.0272	14.353	12.5251	15.763	24.5521	15.9307	14.3817	18.547
Zm00001d052981	0.325448	0.584202	0.217452	0.318113	0.208217	0.364142	0.555605	0.539236	0.403224	0.373792	0.315227	0.23298	1.19896	1.19891	1.40666	1.06182	0.737042	0.539629	0.0173936	0.0586437	0.0381988	0.0764522	0.0351216	0.0814723	0.148712	0.0676132	0.155861	0.0460355	0.183121	0.164913	2.83108	1.08342	0.826981	1.56324	0.947712	0.934682
Zm00001d052979	2.45395	3.57617	5.61451	3.07359	3.90855	4.75448	1.52341	1.34412	0.804073	1.22988	0.918341	0.780766	0.205465	0.445735	0.398992	0.504646	0.655426	0.455264	3.14765	3.80549	4.76555	5.03099	5.44096	5.00392	0.61163	0.964022	0.932411	1.05187	1.08788	0.866671	0.776256	1.41459	0.854421	1.15222	0.988573	1.06047
Zm00001d052978	38.9461	43.7012	43.8471	42.8295	41.1145	40.5894	43.0108	40.5703	44.8792	41.5364	40.1066	43.6421	32.0923	33.1091	37.4749	35.8583	39.0318	37.2287	31.2452	33.2127	31.3958	36.6965	33.901	31.4992	32.1212	31.4047	32.7198	37.2113	38.8512	36.2171	45.4855	41.8198	44.9508	52.4765	47.7382	44.5038
Zm00001d052977	32.8315	33.4618	34.7746	33.2787	34.7718	32.1124	13.4967	12.9856	12.4938	9.65956	10.345	9.60017	2.74959	2.08135	2.18431	1.93349	2.22796	1.40095	26.8259	26.4891	29.1194	31.8404	32.8519	32.996	7.72542	7.21194	8.19064	12.7547	9.27042	10.63	5.65174	4.88344	3.65459	5.02653	3.9294	4.26252
Zm00001d052974	5.18148	4.36788	5.1679	4.87011	4.746	4.76242	3.27533	3.02382	3.01601	3.80875	3.3343	3.24409	6.07769	6.14027	5.97924	5.4802	5.86762	6.05277	7.52729	7.50944	6.76673	6.50294	6.45815	6.67946	5.24693	4.59296	4.9702	5.01429	4.45031	4.5953	5.06017	5.32941	5.12357	5.33513	4.90436	4.43544
Zm00001d052967	0	0	0	0	0	0	0.155208	0.547766	0.652804	1.0964	0.66044	1.3559	1.09899	1.76682	1.52438	3.70776	2.71278	8.40696	0	0	0.28011	0	0	0.034139	1.16839	1.13327	1.33588	0.417951	1.05507	0.8062	2.78522	1.77269	2.46084	2.64128	3.49634	2.7686
Zm00001d052964	2.0308	1.97437	1.92982	3.27688	2.70073	2.76998	2.17778	2.10274	1.70791	1.49278	2.01073	1.55072	3.33899	2.75016	2.21962	2.29302	2.33134	1.35075	1.98743	1.84324	1.82214	1.33578	2.04549	2.09682	1.42288	1.39511	1.32034	1.27672	0.998787	1.1434	6.58166	5.51719	3.40369	5.22112	4.63957	3.38475
Zm00001d052963	1.78306	0.922039	1.07608	2.01328	0.815248	1.42198	23.9858	24.3511	18.9173	34.511	36.0455	40.6268	3.24912	12.0669	1.30304	7.92684	25.4608	15.1812	3.88563	3.26134	3.83461	2.59427	1.68837	1.88915	35.0085	38.2389	33.3358	29.8541	36.4203	35.5193	15.5936	5.51458	12.4721	24.2413	20.3032	12.2735
Zm00001d052962	80.9008	78.3655	75.1961	57.1902	54.9483	54.352	27.4295	29.5696	27.639	15.2494	14.6428	14.848	5.41466	6.67583	5.45329	8.84485	6.73202	9.8366	29.2271	28.5306	24.5329	20.3815	24.0226	19.7892	8.81006	5.71706	7.44028	10.0413	9.57468	10.362	17.7333	16.1434	13.3293	18.694	17.0598	15.0728
Zm00001d052961	3.22555	3.10513	3.01356	5.11409	5.58923	5.42859	5.10799	5.48689	5.58808	4.74711	5.1653	4.89313	8.40439	7.70509	7.48803	6.11128	6.802	4.78445	5.2873	5.61351	5.53678	6.27024	5.81687	6.63384	4.62863	4.84792	4.49383	6.04516	5.80363	5.95092	6.23616	6.11367	4.81955	5.41509	5.44827	5.37463
Zm00001d052958	0	0	0	0	0	0.158965	0	0	0	0	0	0	0.286237	0.465721	0.0833765	0.486715	0.228272	0.190271	0	0	0.087547	0	0	0	0	0.0309923	0.032474	0.0351692	0	0	1.63623	2.08105	0.63178	0.693436	0.944366	0.147736
Zm00001d052953	0.298658	0.421132	0.325196	0.679619	0.614061	0.650653	0.997077	0.8664	1.01665	2.05814	1.62317	1.37255	1.50777	1.05256	1.02874	1.31655	1.3568	1.61401	0.397273	0.462422	0.467392	0.265045	0.343792	0.279126	0.879475	0.882454	0.993991	0.625866	0.734428	0.638983	1.47599	1.55711	1.51537	1.53568	1.94947	2.06822
Zm00001d052952	2.54039	2.14122	3.12536	2.97302	3.23872	2.6813	7.04929	5.24782	7.30329	6.6136	6.2687	5.69637	29.0423	27.3731	25.2778	24.5022	29.055	28.02	4.08609	4.06901	4.99796	3.41014	4.69978	3.68251	12.5479	12.6265	12.9773	7.07284	6.94288	6.04821	21.5591	18.9928	23.2729	24.9421	27.4465	21.0853
Zm00001d052951	16.8191	15.1883	14.7675	15.6911	15.3237	15.7099	11.8586	11.8531	11.982	11.995	11.2919	11.8617	10.7744	11.965	11.4207	12.1504	12.7104	11.9369	14.694	14.9967	13.4268	13.3223	15.2284	15.3462	13.9003	11.6458	12.3083	11.2228	12.0033	11.6508	13.6872	15.2775	15.599	14.7269	13.6839	12.732
Zm00001d052950	0.713299	0.476437	0.529555	0.929633	0.889317	0.962795	4.81686	4.72748	4.07067	12.4527	8.29077	11.9526	10.2558	8.04643	6.69764	6.28875	7.74233	8.93618	1.32158	0.571254	0.781407	0.558547	0.769778	1.3333	10.43	10.3536	8.48842	5.6503	5.17303	4.89963	34.3165	21.0471	23.8169	34.9254	40.2485	29.7634
Zm00001d052948	16.615	18.4686	19.5078	20.7953	19.7615	17.9272	18.1989	20.1211	19.4628	20.1655	21.4256	20.3879	23.4031	24.4397	22.8858	19.47	19.7324	20.0238	16.7314	17.755	17.4408	18.7815	16.3998	16.3297	22.9124	22.2237	22.6298	18.5026	16.1117	17.0396	27.2375	26.7823	23.3501	24.1613	29.5387	27.0346
Zm00001d052947	17.0949	16.1074	16.0231	16.2851	15.0977	14.971	7.60871	6.98584	7.72102	8.49682	8.54606	9.12352	6.48535	6.57909	6.04406	5.84597	6.06518	6.08853	18.4995	17.6518	17.8044	17.6776	18.4027	17.1945	9.24578	9.06656	9.24886	10.1925	9.38813	9.85899	7.63681	7.60671	5.53631	5.90666	6.10108	5.70207
Zm00001d052945	0.394151	0.355411	0.386257	0.42563	0.294849	0.201606	0.484485	0.474961	0.426193	0.615674	0.439039	0.451461	1.82719	1.63412	1.90335	1.65977	1.73702	1.99751	0.539278	0.568189	0.999276	0.722215	0.646547	0.552561	0.738433	0.956437	1.05708	0.892061	0.680122	0.90543	1.10912	0.959733	1.38186	0.977159	1.52705	1.05133
Zm00001d052944	0.806622	1.17856	0.561411	0.807217	0.952739	0.924014	6.3345	7.53298	7.49542	6.20717	4.68773	5.93481	4.02408	5.3638	5.07933	4.35113	6.0604	5.69282	0.711317	0.532944	0.946757	0.450031	0.652867	0.666366	6.93395	7.00482	6.88318	4.92527	3.74439	4.85376	19.4489	14.0017	17.14	20.7264	24.5486	23.712
Zm00001d052943	5.57481	4.96278	5.45262	5.03222	5.01279	4.83775	5.05934	5.01184	4.81846	4.98865	4.6686	4.32868	5.01998	4.49271	4.67896	4.30436	3.92324	3.7304	5.80924	6.99195	6.18253	6.88768	6.58741	6.80448	4.86205	4.96983	5.18209	5.06333	4.29839	4.76194	4.11656	4.42881	3.83679	4.12594	4.06224	4.08773
Zm00001d052941	4.91891	4.16223	4.26405	4.08787	3.29909	3.70731	2.76448	3.15275	3.16594	3.49636	3.24905	2.64917	5.34851	5.67569	5.3117	4.95564	4.65493	4.83424	4.70514	4.25579	4.41959	3.86212	3.30808	3.66431	3.76833	3.94006	4.26697	3.44083	2.71552	3.33235	4.07589	4.81564	5.0702	4.36072	4.85468	5.04209
Zm00001d052933	3.45274	4.5935	4.41228	4.19429	3.98905	4.84943	4.43217	4.34252	4.13125	4.23868	4.38597	4.57428	6.6728	6.81388	7.20447	6.08686	7.30322	6.00659	4.62239	4.32454	5.23515	5.53142	5.61973	4.76105	4.03481	5.45636	5.08636	5.1669	5.43551	5.5643	6.74783	6.6758	7.87103	6.7824	6.77943	6.83131
Zm00001d052932	11.187	11.8773	10.7885	8.51577	9.35848	8.92281	6.33287	5.75029	5.35457	6.68037	5.53776	5.84391	4.76816	6.25139	5.58241	5.46782	5.24645	4.88448	13.5699	13.6931	12.2799	15.0171	12.3012	13.4877	7.65237	6.89859	6.96185	6.79249	6.11313	6.69152	3.50071	3.45977	3.1964	2.99478	3.37426	3.62612
Zm00001d052931	4.3669	3.19964	3.65462	3.92233	3.12603	4.06118	3.37366	2.74273	3.26717	3.93952	4.20412	6.43336	1.88504	1.98301	2.46141	2.04476	2.30679	4.08681	2.12739	3.84065	2.0875	4.87433	3.99863	4.43113	5.07929	4.46914	2.80231	8.34596	6.87008	4.61341	3.60359	2.59115	3.83628	3.87118	3.887	3.13127
Zm00001d052930	25.4594	24.47	25.1172	23.4225	24.1653	22.4809	24.1469	23.3695	23.6679	24.2443	23.56	24.206	21.3292	21.1431	21.4044	24.3867	20.6314	23.732	16.6604	17.0583	17.0316	18.3635	18.0589	16.5771	21.6013	23.0545	23.0014	24.8203	24.8621	24.0859	18.7341	18.1144	20.0372	18.7674	20.642	21.1809
Zm00001d052929	3.71121	4.08102	3.38689	3.35371	4.06274	4.08975	4.73896	5.83553	4.89378	6.30018	6.29064	6.7103	9.76786	8.97501	9.16032	8.26915	8.03357	8.02007	6.19228	6.82873	6.52331	4.93319	5.43125	5.51092	8.39637	8.50002	7.7399	7.88721	8.35281	9.37227	5.91587	5.62488	5.86691	5.06782	4.58415	5.04391
Zm00001d052928	2.43143	2.07065	2.62642	2.8746	2.84795	2.33187	7.49938	7.37366	7.50387	8.48956	9.8913	10.4436	11.3275	9.85282	11.089	9.51953	11.2511	9.84121	3.61257	2.59957	3.51023	2.54174	2.57147	3.35993	8.52717	9.03193	9.10382	8.23147	9.48554	8.66559	15.9829	14.5851	14.4521	15.5469	16.2233	14.7045
Zm00001d052927	2.24244	2.46378	2.05566	1.99677	1.84254	1.88396	6.16967	4.64725	6.88181	6.10668	6.89379	5.58369	1.26712	2.23212	1.94719	2.25074	3.31801	4.70892	3.26542	2.48301	2.6244	2.74843	2.38493	2.31708	8.46469	7.88616	8.01417	6.95082	7.04639	6.67512	1.53402	2.27509	2.74796	3.04824	3.69502	3.89656
Zm00001d052926	0.126964	0.296812	0.282775	0	0	0.378825	2.71664	2.19292	1.65886	1.5749	0.799347	1.93899	0.0389783	0.221969	0.075692	0.176742	0.18651	0.431837	0.271425	0	0.178826	0.238605	0.383647	0.101709	1.8565	1.47713	1.68042	0.622593	0.857273	0.943596	0.192081	0.0966091	0.149622	0.367223	0.128599	0.30177
Zm00001d052922	6.71546	6.08956	6.24682	7.36385	7.57591	7.77218	8.46308	8.08632	9.44407	9.24882	9.20402	9.15028	11.8694	12.9068	11.3213	11.3501	11.9338	12.4642	7.568	6.93818	7.26619	6.44952	7.1544	6.51972	10.1609	10.3778	10.781	9.56212	9.9651	8.89413	9.06072	9.63325	10.9188	9.99652	10.3155	11.3613
Zm00001d052921	6.75399	8.25638	7.01606	7.66827	7.40548	8.2998	7.93641	7.20711	7.76235	6.65077	7.5787	6.77916	13.3643	14.3095	14.5411	11.8146	12.2553	11.252	7.88955	7.25012	7.56241	7.35228	6.68916	7.08472	8.75783	9.5564	9.94226	7.57567	7.32334	6.76737	7.03304	6.72302	6.35244	6.08686	6.3763	6.55582
Zm00001d052911	1.93402	1.91859	2.1206	2.02839	1.64005	2.01946	1.65674	1.92143	1.57771	1.79808	2.2169	2.37398	4.03328	4.05288	3.56135	3.4012	3.36781	3.24623	2.56392	3.05744	1.94496	2.34423	2.49964	2.33772	2.39499	2.41937	2.4314	1.87346	2.48982	2.09535	2.41	2.49625	2.74444	2.01435	2.16757	2.41174
Zm00001d052906	0.220299	0.40465	0.343456	0.717782	0.303573	0.774688	0.325949	0.464565	0.3722	1.49284	1.3603	1.64716	0.135265	0.110041	0.0328339	1.30335	0.310135	1.25507	0.235479	0.132322	0.181	0.258757	0.499259	0.242658	3.2716	2.98409	2.68555	1.82817	1.79737	1.60005	0.249964	0.0838148	0.292066	0.386859	0.320759	0.058179
Zm00001d052905	13.1105	13.1524	14.2087	12.1432	11.8371	11.7951	11.775	11.6469	11.9856	11.8125	12.3782	11.7769	20.4531	20.2314	20.5722	17.7812	18.0751	16.4602	13.486	13.1379	13.1353	10.5612	9.79138	10.7168	13.3775	13.2264	13.247	12.5315	11.6217	12.0829	17.1155	16.8398	18.5028	19.0389	16.019	18.6632
Zm00001d052904	2.36779	2.28443	2.33513	2.46002	2.37087	2.31756	1.73891	1.83171	1.78236	1.86226	1.92535	1.71132	4.28374	3.97652	3.9037	3.20118	3.86476	3.57932	3.10796	2.76248	3.25721	2.8109	2.67515	2.92717	2.31529	2.31263	2.41641	2.28617	1.91529	1.8236	2.56502	2.61975	3.43914	3.31754	2.94111	2.98503
Zm00001d052903	7.5634	7.02718	6.57154	8.40479	8.1104	7.46199	1.22255	0.819242	0.827014	0.593444	0.526804	0.497508	0.333949	0.339594	0.547168	0.283922	0.35787	0.25436	3.05215	3.43017	3.0642	2.76295	2.30378	2.43719	0.419387	0.180791	0.509106	0.615473	0.510051	0.551203	1.22396	1.00014	0.781155	1.60119	1.1276	0.57454
Zm00001d052901	4.87904	4.1796	5.41312	5.99745	5.95568	6.10758	4.82224	4.75011	5.11551	3.81643	3.47848	3.41632	6.99383	6.45068	7.66652	6.08499	5.95054	5.09567	7.55337	8.17512	8.24302	6.62981	6.37324	6.50938	5.60265	5.05239	5.72352	4.44709	4.59934	5.07336	5.14777	4.97767	6.02763	5.4259	4.23459	4.94328
Zm00001d052898	0	0	0	0	0	0	0.210361	0.0928016	0	0.106143	0	0	0.212787	0	0	0	0.169696	0.235745	0	0	0	0	0	0.185081	0.527856	1.07518	0.16094	0.522894	0	0.312194	0.0699062	0.0586001	0.408403	0.286387	0.234013	0.427104
Zm00001d052895	11.3258	12.3011	12.6782	11.9553	10.6631	13.853	4.75258	3.44162	4.52587	3.93639	5.67582	5.07622	11.8522	12.2739	11.8895	9.90532	11.1158	10.7191	15.2854	13.5819	15.3972	18.1382	18.4932	16.5679	5.80529	5.43436	4.69941	5.53524	4.72875	4.59126	26.0147	24.0554	23.1831	24.5786	20.9981	22.4978
Zm00001d052893	0.0550107	0.146974	0.0980161	0.0546245	0.231025	0.0781602	0.200351	0.206233	0.264367	0.505459	0.515069	0.186694	0.990789	1.04418	0.841756	1.02105	1.03258	0.885632	0.250885	0.281958	0.206617	0.0861519	0.364114	0.205652	0.485979	0.719247	0.613126	0.498011	0.426465	0.483174	0.687989	0.753454	0.929201	0.454598	0.705776	0.900725
Zm00001d052888	4.57293	4.83516	4.27099	4.4785	4.50462	4.35192	3.83168	3.47197	3.80816	3.66352	3.55503	3.27888	2.7968	3.23673	3.14676	2.83758	2.7573	3.04568	3.32259	3.54452	3.33971	3.38704	3.27711	3.75909	2.99916	2.93683	3.16052	2.90873	3.02266	3.24311	3.15076	3.75102	4.41689	3.51718	3.69033	3.83929
Zm00001d052886	1.84126	1.97136	1.966	2.29886	2.02555	1.84665	2.10793	2.00123	1.9885	1.56742	1.83589	1.39565	1.42981	1.42693	1.47705	1.24388	1.04082	1.2341	1.89867	1.69145	1.53822	1.20856	1.36756	1.616	1.21254	1.37711	1.3392	1.23587	1.59467	1.17084	1.47473	1.42165	1.54761	1.24188	1.31645	1.1942
Zm00001d052885	32.1159	32.5145	29.9476	26.346	28.7807	29.2964	27.6683	30.8817	28.7626	27.5919	28.5492	25.893	45.825	56.286	53.9795	48.2024	62.968	63.988	36.3014	34.3739	32.7586	29.6264	31.0768	30.1679	33.8498	38.0201	37.8846	32.6657	36.5452	33.9468	37.8044	32.7653	39.0769	39.3384	43.4937	37.9386
Zm00001d052878	3.00481	3.02466	4.4867	4.66469	3.99901	4.79845	4.50846	4.75983	5.07193	5.87185	5.247	4.20116	16.8646	14.7345	13.675	13.1673	14.3612	13.4157	8.97512	8.86655	8.58364	8.23187	7.78256	7.11963	8.31556	7.79362	7.07544	6.28979	7.81071	6.83392	6.35148	7.7502	7.13199	6.50509	6.79432	7.68955
Zm00001d052875	3.03548	3.78748	3.23008	2.13504	1.4607	2.39005	1.15159	0.846717	0.987711	0.813492	0.53086	0.670686	0.0129431	0.0947655	0.0628354	0.0146722	0.041288	0.0430185	2.18112	1.78273	1.93977	1.42615	2.03829	2.43168	0.558672	0.434437	0.425839	0.747434	0.616773	0.840291	0.0765385	0.0962395	0.136629	0.0696796	0.138783	0.0668035
Zm00001d052873	8.12064	6.85045	7.03428	6.88478	6.8591	6.1802	6.98456	6.59142	7.06413	7.5132	7.13076	7.50977	8.02266	7.38281	7.50482	7.35378	7.5813	8.41036	9.13073	7.21012	7.62516	8.58114	8.80609	7.72086	7.88361	7.56568	7.12487	6.76229	8.01073	8.20143	13.9775	13.3276	9.80166	13.3054	11.7544	12.5113
Zm00001d052869	0.410599	0.93246	0.292636	0.611574	0.452646	0.910083	0.149541	1.51733	1.25794	2.18819	0.874948	0.418045	0.453799	0.451215	0.587487	0.685898	0.281478	0.670344	0.772449	0.3946	0.308437	1.23463	0.354488	0.65785	0.300194	0.928105	0.400432	1.05319	1.60183	0.776763	0.944202	0.624864	0.3871	0.271449	0.582242	1.04098
Zm00001d052865	9.80008	9.0468	9.22492	9.36407	8.9181	9.61554	12.4586	13.1091	11.9963	10.2789	9.6714	12.5311	14.9014	13.5542	14.3307	12.5806	16.5014	16.2575	8.657	8.39643	8.68126	9.16527	8.82003	8.48025	12.8429	13.7988	14.0077	10.7413	12.0343	11.6497	13.7353	14.4686	15.7437	13.4086	15.6152	14.2346
Zm00001d052864	1.08844	2.13558	1.39391	2.88776	2.83905	2.4357	1.42461	0.874397	1.04207	2.0002	1.18604	1.29865	1.04423	0.985432	0.770563	0.710243	0.899391	1.61965	3.89753	4.44563	3.25772	3.13221	4.22865	3.37875	2.42462	2.08038	2.41679	0.564532	0.918658	0.919239	4.44603	3.14031	2.44512	3.42922	5.09888	4.31171
Zm00001d052855	184.782	175.464	176.199	166.223	143.619	132.18	105.129	103.088	104.026	105.685	96.3822	105.889	39.1664	40.4184	43.6702	39.3607	44.0095	50.4616	116.925	118.593	114.083	98.3854	107.787	106.875	95.5901	88.7759	96.2578	84.9105	73.419	81.5417	129.443	120.529	93.0672	115.879	138.318	102.774
Zm00001d052853	2.45572	2.98842	3.59632	3.85815	3.04626	3.4987	5.45205	4.97254	5.09246	5.40921	7.29871	5.99376	4.27562	4.88982	4.91351	4.61268	4.57932	3.98176	2.61774	2.39236	2.96922	2.65524	3.54323	3.23383	3.56622	3.55594	4.61642	5.50714	5.37566	4.90934	5.02825	4.89761	3.80577	4.89271	4.15694	4.2821
Zm00001d052852	0.542395	0.329349	0.307497	0.60591	0.795956	0.315264	0.269375	0.336702	0.288801	0.3398	0.19104	0.407897	1.02938	1.34234	1.05827	1.14974	1.20724	1.89514	0.969795	1.13729	0.763951	0.903496	0.936546	0.90851	0.585814	0.557278	0.532399	0.632386	0.721362	0.81621	0.939933	0.762902	0.973314	0.835329	0.774126	0.664119
Zm00001d052851	6.10991	6.25206	6.39624	5.85253	5.62919	5.52432	4.56101	5.04886	4.55085	4.58384	4.2542	4.81738	3.82731	4.15662	3.99208	3.53676	3.2235	3.73645	4.63541	4.39893	4.66503	5.14197	4.55564	5.52904	3.96693	4.1235	4.0412	3.7015	3.71184	3.6694	3.89661	4.80568	4.24866	4.61561	4.36015	4.45498
Zm00001d052850	5.91468	7.44839	5.51921	6.33744	6.22214	6.61666	8.34411	8.26356	7.5204	6.98125	7.72159	8.06297	4.39243	4.14555	5.58888	5.06059	4.84229	4.51646	6.43718	7.30185	7.81482	5.77744	6.98346	6.31131	5.36264	6.07698	5.27641	7.40748	7.69966	7.4711	4.61203	3.66451	4.27029	4.86846	3.97812	4.02542
Zm00001d052848	3.37607	2.77042	2.8573	3.3404	2.46854	3.207	4.04004	3.27397	3.88955	4.38721	3.78391	4.41938	3.93857	3.44503	3.65163	3.6255	3.51884	3.05117	3.91802	2.96642	3.4418	3.03639	3.85158	2.80112	4.31951	4.24845	3.84682	3.62032	3.00323	3.91028	4.232	4.24482	4.57536	4.24468	4.56755	3.84658
Zm00001d052847	1.57865	1.72391	1.76357	1.10103	1.26281	1.11081	0.593201	0.724688	0.812848	0.161169	0.218439	0.414575	0.2154	0.400533	0.283836	0.174412	0.40491	0.323868	2.09991	1.78203	2.04702	2.0014	1.53598	2.16794	1.07631	1.06617	0.872766	0.699451	0.281989	0.558691	0.333604	0.406763	0.191944	0.269196	0.0888322	0.224997
Zm00001d052845	0.841448	0.884783	0.823853	0.787973	0.734745	0.830963	0.758559	0.696054	0.450422	0.67364	0.564867	0.646771	0.0971925	0.228882	0.293041	0.243549	0.252928	0.323035	0.883399	0.672549	0.750993	0.861128	0.798385	0.907662	1.01263	0.847419	0.754453	1.03077	0.768789	1.00193	0.322663	0.245121	0.274903	0.419969	0.215181	0.400434
Zm00001d052843	5.48912	6.9097	5.14094	10.6391	10.1962	11.7586	37.6764	37.03	32.2132	41.0602	37.2171	39.6759	20.4814	16.2754	18.5858	28.1648	28.0155	32.1218	10.5913	6.89839	10.3745	6.81106	8.01985	9.13277	32.9929	35.51	34.1193	36.3141	35.0568	36.6111	32.962	19.7415	21.3551	37.3939	32.5748	30.405
Zm00001d052842	0.04872	0.520668	0.173615	0.326551	0.575455	0.415334	2.52852	3.09199	1.84382	3.49174	2.73702	2.60418	1.43589	0.462386	0.464726	1.22079	0.787265	3.57932	0.458279	0.187286	0.503221	0.2289	0.0420621	0.0780579	4.1408	4.24306	5.12469	5.32949	5.88477	6.3859	1.71001	2.57032	0.602854	2.25464	3.87378	0.874923
Zm00001d052840	10.8391	11.0698	10.777	10.25	10.664	9.67896	9.48982	8.89133	9.10449	10.1095	11.3057	10.1978	22.5889	21.249	19.6878	21.5132	19.8983	21.3421	10.8194	11.1939	11.1672	8.91865	10.3099	9.42248	10.4283	10.2687	10.4069	9.95192	10.8956	11.7272	22.8958	20.7715	20.7918	21.9645	21.8789	20.7516
Zm00001d052838	4.0716	5.19738	5.72311	5.72761	6.05598	5.63074	5.84918	3.56166	4.89177	4.48937	2.80443	3.45453	16.8333	25.7163	24.6512	20.4676	17.8992	14.0948	4.87442	3.9999	4.16301	5.10121	5.46808	4.9288	4.29982	5.05281	5.98769	3.48124	2.71525	2.68979	23.7085	32.4044	31.7749	24.3754	19.383	21.5533
Zm00001d052837	17.5645	19.732	16.5421	27.0339	27.3192	28.0363	60.1322	54.4796	59.3587	45.3427	48.7702	45.9849	33.5251	52.9092	56.406	51.7429	57.1416	44.1972	49.0648	49.8365	46.5568	47.0617	48.641	48.4299	112.028	111.945	106.436	120.975	143.622	130.336	39.581	49.0988	47.667	46.2821	37.7333	37.268
Zm00001d052827	57.9411	64.9342	62.566	173.588	154.45	148.282	13.3129	14.4014	16.0132	5.32385	4.36918	6.68112	0	0.0194242	0	0.0811992	0	0.185169	25.106	22.0865	21.9814	24.2261	28.7717	29.0332	1.42152	0.853129	0.948093	0.586733	0.787699	0.788197	0.141194	0.315622	0.206219	0.0964056	0	0.102696
Zm00001d052820	35.9259	35.1608	34.5029	33.3232	36.2295	37.2705	32.6486	31.0579	32.2796	33.1043	32.6124	29.9736	33.5184	34.9686	35.6626	35.5456	31.3503	34.7396	33.2057	35.7415	35.6918	37.8051	36.0038	36.2554	35.6751	35.6557	38.7652	33.2148	31.3894	35.4508	30.5527	29.981	30.7761	30.3382	33.5149	32.2095
Zm00001d052816	15.2961	15.1525	15.984	14.8792	13.6011	13.7138	11.1307	9.45424	9.48091	10.2266	9.13094	8.78522	13.9851	17.0127	13.597	14.6258	13.6249	17.7695	16.0185	18.1778	17.2468	15.0303	14.9385	15.9563	17.5918	13.9496	16.3536	11.9525	9.71891	10.2524	18.108	16.9534	16.5207	19.5009	17.7878	17.7323
Zm00001d052813	1.77501	2.01034	1.95946	1.7817	1.975	1.64476	2.35397	2.8209	3.09453	4.71555	3.58802	4.46888	2.06127	4.74155	3.17461	5.02243	8.99391	11.497	2.77173	2.55876	3.22471	3.48083	3.66453	3.52392	10.403	9.8252	9.51542	9.69386	8.54005	8.29053	7.12206	6.87061	11.2774	17.9528	16.7084	13.961
Zm00001d052810	1.60062	1.34208	1.27427	2.38408	1.79671	1.71291	3.37988	4.54154	3.22213	3.50468	3.56252	2.73053	11.8144	14.3745	11.5118	9.4342	9.22181	6.39396	1.39786	1.40734	1.43901	0.768019	0.735047	0.736605	10.1151	9.57707	9.72654	3.9823	5.41656	4.46382	4.67823	5.61463	2.70901	2.64546	3.25973	2.41035
Zm00001d052809	55.5017	51.8289	53.477	56.613	61.9248	55.7435	21.3461	22.6984	20.8852	23.0788	23.0578	25.3841	10.1686	10.9318	9.78255	9.01258	8.23976	9.17038	88.548	88.9897	87.6264	101.089	97.2621	101.764	30.8957	29.6046	31.51	30.7257	22.0678	25.5774	15.3379	15.3072	10.6322	14.0629	16.6107	13.6984
Zm00001d052807	0	0.345584	0.576171	0	0.101853	0.110268	0.117773	0	0	0	0	0.164617	6.9096	6.00879	6.01485	4.86166	6.08039	7.21512	0	0.124308	0.121456	0.364629	0.223344	0.103619	0.11821	0.171985	0.270312	0	0.194083	0.34957	14.3244	16.7976	12.0421	13.4683	11.3327	7.44681
Zm00001d052806	2.50388	2.16164	2.15479	2.37213	2.29353	3.0929	2.29531	2.50409	2.50176	2.44152	2.49123	2.14608	2.75058	3.26716	3.0464	3.07062	2.92754	3.19797	3.18984	2.61912	2.94288	3.15305	3.08815	3.16565	2.8798	2.96686	2.00524	2.95552	2.87524	2.17506	2.29861	2.36751	2.20802	2.26622	2.1997	2.50106
Zm00001d052803	15.0542	15.2332	14.0707	13.7268	13.5512	14.7532	12.4769	11.4219	11.2172	7.68467	9.53402	8.06481	13.4306	14.6056	15.0924	11.9783	11.4668	12.035	14.4411	14.2822	14.3773	14.0854	14.7743	14.6366	9.14255	9.13148	8.06674	9.02747	10.0393	8.97586	6.24859	7.8325	8.24494	6.88483	6.20677	6.98294
Zm00001d052801	20.0771	20.509	21.1524	19.9063	20.5596	19.6833	10.7582	11.1582	11.2982	9.03009	8.71887	9.38604	6.15582	6.37487	6.30021	6.00784	5.8742	5.46767	25.9918	25.4397	26.2701	27.8819	27.5864	28.4443	10.3814	11.019	10.3829	12.5755	11.97	11.9659	5.48377	5.56163	4.81214	4.82167	4.51081	4.42265
Zm00001d052800	2.46419	2.44763	2.3865	2.50411	2.66645	2.08714	1.78769	1.86465	1.86229	2.50521	2.17121	2.36724	2.95772	3.105	3.08031	3.31412	2.56116	3.34171	2.86849	2.8036	2.80646	3.55539	3.41763	2.84641	2.49172	2.53132	2.80185	2.68058	2.1946	2.51882	2.63125	2.53231	2.47304	2.6407	2.51605	2.41414
Zm00001d052798	1.88063	2.21917	2.06635	3.82822	2.41874	2.56515	3.59588	4.28059	2.25945	2.87999	2.73235	4.62726	4.84981	10.1454	8.29667	7.15576	7.79677	7.50521	3.16273	3.07249	2.94313	2.41509	1.78599	2.81221	4.46858	3.20902	4.67248	2.93213	3.5743	2.71066	14.3775	20.2248	37.3807	22.1721	22.8582	26.1241
Zm00001d052797	12.751	12.9455	13.6478	12.6162	11.5322	14.1156	4.79321	4.27299	4.56301	4.35168	3.68751	3.52374	5.64819	7.38829	6.91758	6.80847	6.43102	4.7954	18.801	17.5584	18.4213	19.0335	16.7486	19.1597	4.99413	4.97722	5.10098	5.78545	4.83776	4.4675	6.51473	6.68081	6.06427	6.00618	4.99079	4.5893
Zm00001d052796	24.2043	23.9749	25.4523	24.6003	20.4724	24.769	30.2528	27.5496	27.4919	32.8026	31.2432	32.1004	64.8073	66.5328	61.6811	63.3029	66.2905	95.0284	32.0213	33.3301	34.1595	31.0846	34.3391	33.2617	33.8672	37.955	38.7559	38.2035	38.6467	38.3434	68.393	53.001	61.1062	65.3773	67.1857	72.837
Zm00001d052795	0.2436	1.00879	0.520846	0.907087	0.652182	1.16294	0.48796	0.9002	0.921911	1.38774	0.802229	1.05407	1.46581	0.973444	1.62654	1.83118	1.59839	1.06054	0.24997	0.515038	0.411726	0.686701	0.715056	0.35126	0.356198	0.485847	0.373322	0.551327	0.621373	0.592507	0.913972	0.420148	0.631561	0.845489	0.567496	0.463195
Zm00001d052794	0.712994	0.889568	0.611225	0.821534	0.868634	1.08949	1.04115	0.691662	0.800049	0.667487	0.886056	0.838921	0.446043	0.28895	0.304764	0.458814	0.303017	0.347747	0.724737	0.659355	1.01055	0.682611	1.04529	0.711268	0.786836	0.688655	0.693465	0.730724	0.8276	0.518082	0.407047	0.334389	0.356704	0.333513	0.265707	0.461856
Zm00001d052793	0.0856624	0.286084	0.228946	5.67782	8.78579	7.08357	11.8944	10.4257	10.9029	11.0587	11.1805	11.0383	11.5057	6.88905	10.2139	19.8697	9.68951	4.23928	3.14984	1.95521	2.33264	5.39305	3.67932	4.68352	11.1949	10.8062	9.96528	33.0557	27.8597	27.1297	7.12782	17.5122	26.2848	30.9706	12.1038	19.365
Zm00001d052792	0.77391	0.374767	0.689463	0.547539	0.716045	0.379357	1.74401	2.0983	1.69108	1.04887	1.36803	1.30503	1.79383	2.20348	1.55716	2.37014	1.55372	1.46091	0.59561	1.00407	0.926529	0.472686	0.885299	0.340982	2.74067	3.0999	3.39636	2.97763	1.72732	2.69284	4.19157	4.78957	1.90385	4.89252	2.45941	3.10661
Zm00001d052786	30.4149	34.5622	26.9202	26.3282	23.7941	26.6019	32.1886	38.3959	31.8553	33.572	31.7553	31.6702	31.2866	33.4433	26.61	25.8437	21.6627	32.9156	30.5685	32.4564	30.2282	26.3526	26.429	33.3832	37.1815	42.4101	38.9346	35.1632	24.5963	29.4898	21.9911	22.5421	15.7103	18.7692	27.0058	25.1401
Zm00001d052785	29.2827	29.1713	27.0131	28.227	26.2396	26.0786	37.6634	38.2694	37.516	36.8412	37.6435	34.2799	41.2992	41.5361	41.1317	37.7639	37.1941	38.0855	28.3309	27.3651	29.8085	29.5767	30.2642	29.7463	38.1198	39.5236	42.0833	36.0545	33.2853	35.7733	25.2418	25.2195	26.6183	21.5277	29.1142	26.8481
Zm00001d052783	0.52983	1.06167	1.0227	0.920694	1.46022	1.8067	0.804024	0.709397	0.875267	1.29821	2.05276	1.3486	1.95192	2.29368	2.26373	1.41366	1.64312	1.62188	1.73677	1.78215	1.32667	1.82548	1.29604	0.565919	0.645609	0.469652	0.799672	1.13252	1.39124	1.13358	3.47346	2.50853	2.6016	3.28382	2.37022	2.09885
Zm00001d052782	0	0.525782	0	0	2.47939	0	0	0	2.12792	0	0	1.00181	0.483332	0	0.938581	0.547902	0	0	0	0	0.739147	1.47935	0	0	1.43879	0	0	0	0	0.531845	1.42908	0.798635	0	0	0	0
Zm00001d052781	4.20656	4.36181	4.2359	3.57651	3.36868	3.62669	4.65472	3.66653	4.12331	3.71186	4.40918	3.7763	7.82905	9.57749	9.37059	6.92579	7.34645	7.11731	3.7398	4.077	3.51351	3.66158	3.44652	3.93304	5.16208	5.24458	4.5905	4.3422	4.15721	4.082	4.25469	4.60631	4.95025	4.09663	4.32712	5.45701
Zm00001d052779	7.42701	6.77588	7.26298	8.03638	7.3337	6.72507	17.2002	17.8252	17.9135	16.5697	16.9941	17.7794	2.48666	1.71326	1.50213	2.53423	1.84744	3.17671	4.11745	4.24707	4.06292	4.20218	3.69007	3.7093	3.60472	3.85009	4.31903	5.43386	4.8891	4.84861	5.69192	4.75128	4.88147	6.26837	6.8813	9.058
Zm00001d052777	4.43203	4.7261	5.34153	4.94138	4.57159	5.12607	7.07178	6.64898	6.64044	6.8904	6.51039	6.86096	2.54624	1.41979	1.87481	2.09264	1.93331	1.26355	2.1203	2.25006	2.22277	2.75204	2.96115	2.8099	2.36076	2.35489	2.30498	4.85571	5.17231	5.3468	3.65449	3.32639	2.73367	3.29844	2.77397	2.45956
Zm00001d052776	52.3558	46.3785	53.1423	111.285	99.9576	110.119	90.0267	96.8758	94.8947	114.904	118.05	118.408	125.109	122.401	108.222	204.012	126.083	264.836	82.8626	80.4227	84.9443	74.1173	77.731	83.5392	87.2236	97.6876	91.2373	96.2198	103.607	98.3499	247.96	204.591	213.014	295.981	294.839	196.611
Zm00001d052769	152.398	132.409	166.275	183.809	200.636	177.514	93.9671	94.4798	87.7363	76.2636	75.1303	74.536	76.2647	90.4416	101.008	95.2101	84.1951	66.855	169.954	177.3	167.24	178.668	184.465	169.848	51.6573	47.3972	48.8504	75.0242	85.0868	86.2603	61.4824	77.604	71.146	67.8062	46.0606	52.1985
Zm00001d052768	145.683	150.125	144.686	120.086	118.978	122.298	46.9144	50.4792	49.3031	43.2577	43.4465	41.338	60.603	64.3678	69.562	64.3929	63.478	72.468	137.556	135.733	156.492	101.556	113.088	105.243	52.1244	56.1704	50.7749	41.3513	41.9923	38.2742	67.1585	52.2265	62.7145	46.4942	57.036	58.0549
Zm00001d052767	4.86197	3.84395	4.7145	5.46827	4.37539	4.87788	10.8714	10.2031	9.5667	26.5003	21.3679	23.6142	5.68625	5.30327	2.68166	22.975	9.7497	35.3235	4.94951	4.86324	5.09328	7.1792	6.19639	6.35895	26.9621	24.2973	25.0903	22.9309	24.8385	19.933	8.8467	5.82198	7.23027	15.9347	19.3969	11.3901
Zm00001d052766	10.9462	9.65933	11.4322	9.64191	10.1947	10.8177	9.15987	8.7247	8.78172	9.11238	11.1284	9.78431	15.6005	16.6173	17.9246	18.2416	15.5621	19.9082	12.9041	16.6721	14.1964	18.1006	16.4578	18.6595	10.8394	10.7162	10.7906	13.1308	13.4654	13.903	7.67909	9.36574	8.53801	8.00652	7.51204	8.09117
Zm00001d052765	12.7438	12.1016	12.0401	13.1891	10.4456	11.4826	8.83672	9.10831	10.6454	12.0846	10.4987	10.4469	11.6676	10.6812	10.9771	9.72243	8.3499	9.87218	14.6788	15.5379	14.7769	13.6794	14.7024	13.733	14.4441	15.6481	13.8847	11.8723	13.3035	12.8387	6.92978	7.77601	7.24183	7.34566	6.69515	7.74911
Zm00001d052763	11.1196	11.2222	11.299	10.5408	9.08025	9.55106	5.47168	6.02282	5.77854	4.90393	5.45441	5.21995	3.08091	2.88004	2.81102	3.17659	3.2225	3.25893	9.49431	10.129	11.1357	8.25309	8.24315	8.0931	4.41665	4.71042	4.80096	4.85703	4.76704	5.09374	3.77397	3.42794	2.93678	3.45198	3.15411	3.51593
Zm00001d052760	52.5938	56.9693	54.6383	65.6457	67.4339	71.6044	156.184	153.438	156.671	130.112	135.985	125.062	105.058	108.066	99.8918	89.5307	78.0649	64.375	43.5688	40.8179	48.9786	37.634	40.1788	38.4594	36.444	39.6233	36.0342	61.2783	84.3665	63.5876	79.5156	93.3789	126.1	112.66	91.5159	126.742
Zm00001d052759	0	0	0	0	0.737913	0.159776	1.19455	0.451698	1.18218	1.03327	1.08922	0.238527	0.575395	1.12343	0.111736	0.260906	0.458873	0.382484	0	0	0	0	0	0	1.37027	1.74442	0.652793	1.97953	1.96855	1.89945	0.226838	0.665529	0.993918	0.619532	0.189837	0.0989934
Zm00001d052758	10.3287	9.43545	10.7963	10.3582	10.4569	11.1765	15.3068	14.1466	14.9303	14.5356	13.7061	15.5461	15.5502	17.6164	16.2954	14.4792	14.7464	17.4089	11.3144	11.6232	11.7199	10.16	10.5879	12.2853	15.629	15.8399	15.3503	14.3981	13.6831	13.7607	12.5886	14.9946	17.6308	16.4112	17.3831	17.5928
Zm00001d052757	1.07075	1.21032	0.366889	0.736083	0.907998	0.983019	0.224983	0.066168	0.222652	0.302721	0.638228	0.209647	0	0.0411422	0.147311	0.229316	0.0403314	0.056029	0.845191	0.316623	0.309359	0.15479	0.142219	0.329908	0	0.164273	0.573755	0.372826	0.308966	0.222596	0.348904	0.208911	0.291193	0.408391	0.375417	0.478542
Zm00001d052756	8.3165	7.66394	7.52789	10.1846	9.1051	8.68209	11.2976	11.0577	12.1023	13.7302	15.6799	13.2726	19.8384	21.5817	19.8322	21.947	18.1403	25.8209	9.31739	9.87301	11.129	12.0354	12.0562	11.0087	16.4404	17.1486	16.6208	15.8698	17.7337	16.0755	12.1243	11.9682	15.0024	15.3439	14.5161	15.7265
Zm00001d052753	3.35201	3.77736	3.32679	3.97082	4.06727	3.9187	5.27412	5.85022	5.19301	6.7633	6.61689	6.49878	5.89162	5.59589	5.44584	6.89019	5.83116	6.77395	3.86376	4.59661	4.38071	4.00625	4.22244	3.99647	7.27327	7.46732	6.92992	6.45511	6.59581	6.17175	5.42706	6.36408	6.17366	6.26904	6.2245	5.64273
Zm00001d052751	12.7563	13.559	13.1269	11.4154	11.1081	11.2119	7.08003	6.70284	6.4719	7.02626	6.70689	7.02802	11.7513	12.6621	12.3176	10.9683	10.3656	10.1988	12.9825	14.1275	12.2445	12.8837	13.1518	12.6168	8.8672	9.1382	8.58642	10.2465	9.7896	10.0425	6.99594	7.96329	7.18189	7.25755	6.57355	7.48273
Zm00001d052750	9.98325	12.9033	12.5901	9.94535	11.6896	10.9699	8.97178	9.00951	7.3309	8.72626	8.66507	9.24026	17.3146	18.9431	16.9856	17.5522	16.6969	23.372	12.4451	11.5256	11.2611	11.9392	11.1935	11.6067	10.8121	12.175	10.9734	9.02315	8.60837	9.46059	16.4372	15.3737	11.4593	14.7053	14.429	13.3023
Zm00001d052749	0	0	0	0.0858507	0	0.0491363	0.10496	0.0926075	0.15581	0.264802	0.390798	1.02696	2.47733	1.69866	0.481072	2.92864	4.71333	8.1946	0.0492881	0.0553925	0	0.216641	0.149285	0.13852	2.68644	1.87763	2.00754	0.565283	0.216211	0.58414	3.20896	1.14031	3.80378	4.81077	7.44355	6.18005
Zm00001d052748	0.195053	0.286621	0.538684	0.363156	0.522208	0.332561	0.621589	0.705128	0.597576	0.967798	0.547888	0.769535	3.83243	3.27367	2.91874	2.51162	2.72205	1.87085	0.383627	0.299924	0.494509	0.293252	0.471513	0.265632	1.40823	1.32267	1.14134	0.426737	0.599973	0.672102	3.23419	3.65111	2.86178	2.83691	2.9042	2.93616
Zm00001d052747	7.51266	6.58249	7.93986	8.19031	8.16502	8.88834	7.38652	8.16943	8.72569	9.44886	9.13048	8.43414	10.8217	10.0308	11.2737	10.8359	9.52543	12.3196	7.79216	8.45527	8.26128	8.72349	8.92751	7.84894	8.98029	9.62823	8.73545	8.85707	8.89369	7.99008	9.76675	10.0854	12.0345	10.8115	11.1248	11.2554
Zm00001d052746	66.9779	63.7208	53.11	47.4634	48.4389	49.8764	9.29896	8.64975	7.6332	7.92915	8.05178	6.75073	2.38194	5.141	7.4574	3.63693	5.85379	3.01591	128.969	123.334	123.329	128.997	135.813	130.776	27.1323	26.7904	24.5416	41.9881	33.9745	37.7641	10.636	9.59854	4.61829	11.2531	6.05432	4.51615
Zm00001d052745	0.746644	0.748064	0.598655	0.278026	1.11707	0.891111	1.97149	2.87911	0.538228	2.88139	2.38654	3.3258	0.4126	0.372956	0.267076	0.311814	1.0237	0.863439	1.40464	0.430531	1.12174	1.40318	1.67599	2.09344	1.63764	0.893484	1.4043	1.12656	1.45641	1.61427	0.497016	0.303005	0.527935	0.308507	0.37813	0.157746
Zm00001d052744	24.2791	25.2527	24.8143	22.6889	22.4308	22.3386	72.8533	72.2531	67.4656	89.9671	83.2004	92.4878	43.4395	72.8758	59.6683	93.7776	98.1251	163.644	32.8707	33.1631	35.9652	40.6932	40.7118	36.961	103.278	98.4554	102.396	112.886	107.31	111.39	106.675	90.3705	96.9828	164.555	165.111	154.525
Zm00001d052742	1.86577	1.93351	1.75285	1.67582	1.94998	2.1111	1.71939	1.82589	2.0582	1.67278	2.40956	2.02912	3.14518	3.23647	3.16841	3.14034	2.98997	2.92298	2.0596	1.99954	1.96428	2.2632	1.88415	1.82074	2.30448	2.14249	2.28431	2.03883	1.91725	2.26141	2.27867	2.26004	2.17208	2.07447	2.29066	2.60402
Zm00001d052741	0.201398	0.0538081	0.0717686	0.0299975	0.0634347	0.0686759	0.110024	0.0970754	0.0725899	0.222062	0.117043	0.358837	1.73123	1.14684	0.816456	0.448574	1.55815	1.78101	0.034444	0.07742	0.0756437	0.0756978	0.034775	0.193604	0.257677	0.294562	0.168352	0.151937	0.090657	0.0816429	5.94755	1.77766	3.51262	2.09703	4.52861	3.91458
Zm00001d052738	26.3457	22.9847	23.4709	20.2082	18.985	19.1335	18.4001	19.3687	17.4985	24.731	23.2254	21.1441	30.5226	39.8739	50.4907	51.1985	56.711	63.9037	30.9631	30.9643	33.1763	34.3122	30.693	28.7255	30.4869	30.95	28.0935	34.526	42.2605	37.5846	133.142	96.2206	77.4118	98.425	85.4497	93.3321
Zm00001d052736	0.0970112	0.0647971	0.172851	0.0722476	0	0	0	0.0779338	1.13639	0.713101	0.187929	0.493852	0.595655	0.339206	0.462681	0.540185	0.950061	0.725911	0	0.186462	0.182184	0.273472	0.251262	0.310857	0.620603	0.644945	0.810935	0.585494	0.145562	0.655443	1.58507	0.442905	0.628782	1.12236	0.736954	1.28099
Zm00001d052735	17.5149	18.815	18.5289	18.1212	19.6432	19.4541	15.8845	15.4033	14.9492	16.9349	16.9397	17.0671	15.8741	15.4087	14.9802	14.0373	13.6368	14.2598	20.3861	20.6108	20.4462	28.1824	26.3113	26.3383	17.1991	18.3136	17.9251	24.2693	22.6567	22.6049	11.6293	11.2914	11.1757	10.4967	9.83734	10.497
Zm00001d052734	3.75971	3.1943	3.46558	3.87518	3.59209	4.05128	3.86142	3.5761	3.47813	4.35736	4.34083	3.62374	5.1033	5.41869	6.24611	5.7083	5.64083	5.01961	3.75515	3.5554	3.92571	4.93655	4.72607	4.96353	3.53675	4.21251	3.81328	4.95422	6.28067	5.48683	4.42905	4.81637	4.66698	3.73664	3.89953	4.33172
Zm00001d052733	0	0.033859	0	0.0755044	0.0199583	0.194466	0.138467	0.142532	0.0685163	0.256178	0.392801	0.354828	2.00758	1.12679	0.740417	1.37605	1.40245	1.01726	0.0433481	0.0730753	0.0951983	0.0952664	0.0656471	0.0812175	0.718069	0.471812	0.353121	0.305943	0.20917	0.136998	1.74856	2.07006	2.35968	2.5763	3.59415	1.75374
Zm00001d052732	0.983971	2.3003	1.68015	3.05332	2.19529	1.67765	1.19455	0.329363	1.10829	0.30137	0.158845	0.208711	0	0	0	0.285365	0.0401514	0	0.631063	0.63042	0.461967	0.231149	0.566337	0.722558	0.22481	0.109026	0.228478	0.247441	0.0615173	0.332403	0.0496209	0.166382	0.241577	0.271045	0	0.0433096
Zm00001d052731	13.3728	11.1921	12.0571	19.4984	20.8066	19.4353	21.2714	22.4568	21.6076	17.1975	18.805	18.1469	7.65039	9.51004	11.4944	8.91542	11.2029	6.81351	3.09996	3.12261	2.97532	2.3971	2.57335	3.24825	8.81011	9.22962	10.6249	16.551	17.9501	16.3649	18.7526	13.1316	16.6296	20.7041	13.3138	15.2328
Zm00001d052730	1.15484	0.88155	0.83286	0.982913	1.08257	1.17201	1.05149	0.839382	0.594629	0.808466	0.745714	0.69987	1.1818	1.31852	1.60645	1.1483	1.61567	1.27189	1.73994	1.84973	1.34256	1.1885	1.4718	1.45377	0.904626	0.913993	1.11092	1.12015	0.907656	0.928871	0.76541	1.19955	0.842483	0.636226	0.91906	0.929471
Zm00001d052726	0.912153	1.04774	0.917278	0.859433	0.778113	0.913094	1.76801	1.85415	1.75592	2.22864	2.10837	2.07549	3.27555	2.94778	2.85082	2.47703	2.79156	2.6465	1.36501	1.37468	1.10307	1.17528	1.09773	1.07946	2.2419	2.25567	2.29131	1.90282	2.04261	2.05895	2.04069	2.22945	2.38604	1.9016	2.51623	2.8323
Zm00001d052725	5.65503	5.12748	4.64856	7.73125	6.47505	7.84846	12.9594	12.9266	11.4221	14.2829	12.7013	14.1158	5.6193	3.73902	5.17918	7.24469	8.41423	7.08041	4.69559	3.43933	3.28347	4.28696	3.91522	4.70524	9.26259	8.69962	8.71591	11.356	12.8917	11.9421	21.8885	12.9298	7.9681	18.896	15.385	13.2462
Zm00001d052723	13.1514	13.6969	13.8273	13.3413	12.829	12.0452	11.0767	11.7533	11.3131	12.347	11.7141	12.1736	10.1256	9.7943	9.88828	10.2662	9.34821	9.83872	12.7691	13.747	12.7745	12.7613	13.6882	12.5928	13.3923	12.1898	12.8058	13.3228	12.2468	12.039	9.97952	10.9227	9.81068	10.1519	10.7839	9.90714
Zm00001d052721	58.8968	59.6368	61.0249	48.2128	45.1584	41.7533	29.1996	31.1375	29.7369	30.0631	27.7579	30.2662	16.4619	15.8777	16.9064	16.437	16.1841	18.1247	41.3415	42.6713	41.8016	34.6381	37.3279	34.9827	23.8023	24.6395	23.9394	23.9929	23.0982	23.3652	31.0994	28.0451	19.1219	23.7924	26.5996	21.7292
Zm00001d052720	0.462454	0.402898	0.420948	0.61394	0.593723	0.805616	1.30897	1.10646	1.03271	0.932977	0.954285	0.87003	1.24691	1.23032	1.0129	1.02163	1.26023	1.0053	0.567393	0.48308	0.349278	0.396761	0.381897	0.459055	1.44246	1.37682	1.16252	0.93288	0.935251	0.984898	1.16809	1.01487	0.829323	1.22126	0.941911	0.823049
Zm00001d052719	7.87177	9.37263	8.276	7.61017	7.69997	7.75263	5.34209	5.38109	5.68327	3.14473	4.59367	3.79569	7.83537	9.40265	9.6773	7.8612	7.6133	5.58759	7.48391	8.36383	8.35557	5.46717	5.74075	6.14929	5.63003	4.38814	5.41535	4.16807	4.4751	4.42654	10.7699	11.161	12.6761	9.77783	12.5045	11.0012
Zm00001d052718	88.6396	103.289	89.0179	68.3563	85.4491	95.257	111.662	104.501	113.756	103.235	99.5332	101.284	74.7346	76.4772	73.8904	75.4242	88.8368	96.1622	104.214	93.1511	110.11	86.7522	99.7825	101.501	104.643	109.235	116.275	101.609	118.146	111.584	52.1542	47.0672	61.0019	49.8482	54.3351	57.5596
Zm00001d052717	1.48101	1.16379	0.776122	0.811001	1.16619	0.965479	0	0.0699864	0	0.120072	0.337529	0	0.722132	0.195824	0.181781	0.333505	0.277283	0.148156	1.1547	0.962823	0.57262	0.941405	1.1658	0.802577	0.119425	0.115835	0.0606865	0	0	0	0.421758	0.243063	0.230998	0.071993	0.1103	0.184057
Zm00001d052715	3.42091	3.07116	2.71993	3.15034	2.37512	2.85358	3.18175	3.90064	4.11	2.94047	3.52724	2.48113	4.02023	4.11576	4.58326	4.25008	4.16073	4.55406	3.11403	2.6513	3.03948	2.48863	2.92166	2.26897	3.49612	3.83936	3.2542	2.77504	2.56648	3.00716	4.63005	4.68358	4.1181	2.85737	3.72577	4.11887
Zm00001d052709	19.7194	19.8639	20.1113	17.3089	18.5744	18.8352	14.8084	16.0881	15.6168	17.1873	16.3605	17.5402	19.4316	18.7804	19.1852	19.288	18.9852	18.8052	17.9008	18.5151	17.3512	20.0339	18.9598	19.7729	18.5213	19.1502	19.4524	17.2219	20.0892	18.0827	13.2331	14.5717	14.6774	12.6904	14.0881	15.4611
Zm00001d052702	3.59775	4.19903	4.0149	5.66898	5.30811	5.68211	6.62052	6.48023	5.86946	7.9686	7.84988	7.51877	3.88326	3.04562	2.82219	3.11042	3.59756	4.0446	5.76443	5.4957	6.3653	7.65094	7.22575	7.12942	7.47575	7.32657	6.93818	7.82831	7.0462	6.80616	3.68975	2.61272	2.81166	4.16236	4.35372	4.2806
Zm00001d052701	1.34123	1.79171	2.42296	2.02547	2.28828	2.76319	7.36114	6.55466	6.37849	12.0157	10.9703	12.4702	8.92154	7.94645	7.81834	7.54615	7.11486	8.54085	3.18589	2.64955	2.55378	3.8159	4.59962	3.4621	16.7177	17.0656	17.8555	17.876	17.9166	18.2748	11.07	11.4908	12.2276	11.3916	11.2454	10.1146
Zm00001d052700	17.8159	17.4645	17.0864	16.5136	16.3318	16.4494	23.0008	22.8586	23.5711	25.9628	26.2514	24.9129	21.7923	20.3535	21.7983	20.3728	20.7455	24.5715	20.3264	19.8204	20.1863	20.8357	20.3608	21.9635	29.2945	27.2984	30.0483	25.9934	25.4384	26.9634	17.1133	15.439	17.0888	16.1093	18.3876	17.6631
Zm00001d052698	4.19976	3.35061	4.57293	4.34403	4.19501	4.44217	8.03729	6.68525	7.91901	11.0407	9.86832	9.55152	9.21638	7.14811	6.83899	7.52446	7.71178	8.14742	5.85251	6.24102	5.98829	5.80987	6.27806	5.04655	8.70684	8.0401	8.91208	7.77422	6.94342	7.93451	7.95391	8.44288	9.23402	7.71245	10.0241	8.31838
Zm00001d052697	6.15164	5.96	6.78035	5.44132	5.03412	5.19053	4.5306	4.67205	4.31341	3.77146	3.66048	3.80762	9.0368	8.78318	9.06842	7.13869	7.11425	6.33412	6.69672	6.83001	6.15087	5.15899	5.3563	5.66804	5.38208	4.50844	4.92874	5.01312	5.33186	4.88681	4.70099	4.59569	4.90515	4.43298	3.83847	4.30822
Zm00001d052696	1.70647	2.13254	1.66738	2.54173	2.12395	2.18212	2.50605	2.54277	2.20728	2.4784	2.39933	2.80228	3.09265	2.94214	3.31457	2.85445	2.84373	2.92079	1.90643	1.56062	2.48105	1.42245	1.52079	1.63161	3.06874	3.67792	2.93346	3.01082	2.37465	3.2543	4.41383	3.58827	4.05445	3.11607	4.26535	4.28856
Zm00001d052695	0.819282	0.697839	0.73658	0.649332	0.72207	0.794545	0.677526	0.760819	0.690827	0.663006	0.596984	0.803528	0.821486	0.668298	0.654229	0.685344	0.820751	0.971471	0.816282	0.679006	0.670485	0.932288	0.824127	0.987483	0.872378	1.01938	0.905807	0.572715	0.772545	0.78714	1.0689	0.762576	1.03635	1.01245	1.29043	1.27437
Zm00001d052692	3.27017	3.16717	3.54456	3.93724	3.81963	4.59986	8.83329	7.79368	8.25069	10.717	8.76332	10.0578	6.45876	6.58837	6.46609	8.42175	6.2984	7.86003	3.96157	4.13795	4.55478	3.73862	3.95259	3.75488	6.7243	7.13815	7.40349	5.50978	5.35657	5.92868	8.41052	8.93034	9.34539	9.68363	11.7034	11.4286
Zm00001d052690	0.706441	0.882165	0.793535	0.617608	0.991617	0.864075	5.45338	4.91026	4.9264	12.2201	12.8223	11.5315	7.01558	13.1791	8.45979	17.6801	14.2429	35.1851	1.15566	0.856021	0.922904	0.115445	0.689453	0.442893	13.9227	13.3136	15.726	6.62711	7.37384	5.54079	32.23	22.6235	28.1968	27.9965	43.819	39.3245
Zm00001d052689	2.87833	2.38342	2.81015	3.56776	3.35316	3.46215	5.97745	5.38482	6.35965	5.9778	5.80502	6.44817	12.4075	12.4277	12.5642	10.2229	12.6751	10.7555	4.23147	4.47136	3.3136	4.26074	3.5743	4.48524	9.90935	8.91246	10.451	7.19854	6.15287	7.53907	11.3338	12.201	11.8256	10.7037	11.8114	11.7353
Zm00001d052684	0	0.16416	0.262746	0.219643	0	0.0419039	3.26716	2.80367	3.27762	1.98727	1.23788	1.25115	21.1873	24.676	19.1065	13.1379	7.87067	6.08562	0	0	0.138466	0.138565	0	0	3.45899	2.84305	4.10893	1.29791	0.700671	1.59411	15.9141	11.0462	4.57622	8.00224	3.70918	3.01166
Zm00001d052683	0.0803827	0.0805355	0.393864	0.359183	0.126592	0.23984	58.3683	50.3687	56.1703	29.7281	32.0776	30.2809	10.2906	18.3695	24.6797	14.4069	23.085	23.2665	0.206212	0.347627	0.528347	0.113298	0.034699	0.0643935	52.9286	50.1531	44.3197	25.5606	29.0674	27.2091	20.8438	33.2532	30.9524	21.2234	13.1694	22.6719
Zm00001d052682	105.799	114.95	103.49	84.3895	78.7783	85.1989	48.236	40.0188	43.8596	29.5303	31.6817	29.5549	82.2437	87.3626	89.3109	84.6438	101.708	98.6276	130.01	118.664	130.641	111.104	107.228	105.6	37.0931	35.6679	38.6009	38.5589	38.0729	35.478	61.4205	56.7985	64.6	52.9892	57.1509	70.0907
Zm00001d052680	6.43719	8.25527	6.99643	7.89412	7.33293	8.67049	9.6513	8.51542	7.81122	10.686	8.2718	7.97394	12.1736	11.7471	10.6431	11.0818	11.7467	12.5821	9.13764	8.20724	7.89805	8.065	8.41036	8.31954	9.3734	9.44352	9.44659	8.83849	10.2705	8.58242	9.60884	9.27387	10.9491	10.4264	9.75841	10.5627
Zm00001d052678	80.9635	85.1849	76.9567	69.3267	77.4839	79.7694	65.6572	65.0418	57.2418	69.3638	67.975	71.8341	45.0011	47.1689	45.0053	49.2204	52.2557	58.5793	91.9447	82.9649	83.2278	89.9926	81.7113	83.7704	70.7065	73.0517	73.7785	78.971	77.8891	69.637	39.9688	36.4713	41.8891	39.8603	38.5576	41.7716
Zm00001d052673	48.2637	50.4676	46.8253	37.5662	30.6894	40.3447	32.4005	43.1482	33.8917	212.78	183.328	229.944	7.97059	5.56226	3.13891	129.171	6.1046	221.442	56.8227	52.7226	62.1963	31.3336	35.1371	36.7726	330.075	320.301	324.78	174.247	238.208	200.048	15.0154	18.205	10.0382	41.8347	44.6404	21.848
Zm00001d052669	2.23388	0.994723	0.663375	0.554549	0.586342	0	0	0	1.34193	0	0.721241	0	0.457205	0	0	0	0	0	0.636748	0.715612	0.699193	0.699693	0.642868	0.59651	0	0	0	0.561757	0	0	0	0	0	0	0.754216	0
Zm00001d052668	2.52839	2.25785	2.00766	2.49699	2.87819	3.39714	1.22613	0.949354	1.04008	1.13634	1.33097	0.734497	1.28246	1.33159	1.39266	1.22424	1.25152	1.38343	2.13859	2.11293	1.90962	2.76318	2.04051	2.24561	0.678131	0.767371	0.880636	0.829328	0.94844	0.872704	1.29722	1.53354	1.4898	1.04471	1.40574	1.39351
Zm00001d052667	3.06293	2.20788	2.51257	1.55835	1.38502	1.75798	1.24254	1.24248	0.819783	0.167188	0.293736	0.15438	5.08336	6.33191	7.06906	6.26906	4.97462	4.74474	2.1524	1.7778	2.39196	1.22533	1.02109	1.11751	0.997727	0.786286	0.760502	0.549082	0.887311	0.901532	1.61496	3.55364	4.0384	3.15767	2.05801	2.54681
Zm00001d052666	2.41311	2.72673	2.67512	2.83081	3.04311	2.78412	2.98185	2.98802	3.13081	3.69265	3.48841	3.2789	4.6678	4.82148	4.84588	4.69785	4.37998	4.4679	2.53672	2.78115	2.93882	2.61699	2.63942	2.87059	3.4655	3.79959	3.79166	3.97633	4.32181	4.4192	2.38259	2.63692	2.61925	2.47395	2.3569	2.62579
Zm00001d052662	1.59519	1.55256	1.54294	2.24021	1.65088	1.82613	0.995953	1.24488	0.657092	1.25633	1.63338	2.32016	3.91782	4.07512	3.83118	7.1694	4.68665	8.68103	2.22151	1.35783	1.45506	2.35546	1.69198	2.40972	1.74939	2.06041	2.03192	2.5444	2.0174	1.8476	5.84714	5.98811	6.84809	10.1316	10.987	7.70331
Zm00001d052661	3.51142	3.83383	5.47447	8.70017	7.28472	6.67772	8.36185	8.08295	5.17203	19.6688	18.3793	16.5864	28.4431	35.2484	32.6088	41.0322	29.9576	67.1578	6.46737	5.38638	5.64324	5.83763	8.22021	4.00305	16.3538	12.2558	15.3819	9.88308	13.5266	15.0559	80.1757	62.5157	93.1068	149.497	104.613	98.6542
Zm00001d052660	12.3699	11.9023	12.3302	11.0897	11.7061	11.4196	7.70738	9.13323	8.74107	11.1048	10.2698	10.0339	13.2859	12.3022	12.0748	10.1925	11.8904	11.6679	19.6762	20.4387	19.1459	18.7183	18.7238	19.8385	13.2359	12.2	11.7503	11.178	11.2551	10.9542	8.88409	8.67591	8.53386	8.39432	8.04199	8.46557
Zm00001d052657	0.825504	1.37845	1.10314	0	0.48752	0.527801	0.375814	0	0.185961	0.379252	0.799578	0.262648	0.760297	0.824693	0.98428	0.574578	1.11161	0.701937	4.23545	1.98334	2.90676	4.46021	1.78173	2.97585	0.565815	0.82321	0.287522	2.1797	0.92898	1.39435	0	0.41876	0.243206	0	0	0.218008
Zm00001d052655	7.17869	6.8235	7.66039	9.3412	9.56615	8.64165	12.0669	9.82289	9.34742	14.0619	11.767	12.8006	22.2568	25.5539	21.8689	22.7044	24.1812	29.112	7.25173	7.31594	8.44437	10.2294	8.88788	8.31014	14.9595	15.7335	16.2934	14.1642	13.9377	13.7244	17.4006	14.9065	17.3844	19.655	20.9944	21.8958
Zm00001d052654	0.0907035	0.15146	0.121209	0.1351	0.24998	0.270634	0.454224	0.473632	0.367789	0.250025	0.746766	0.519459	1.11385	0.928798	0.784082	1.04169	1.42126	1.38828	0	0.130754	0.0851692	0.681841	0.234925	0.58129	0.787484	0.783913	0.537063	0.752709	0.646463	0.337054	1.0429	0.85122	0.801679	0.599646	0.505294	0.598849
Zm00001d052653	105.89	96.063	110.552	155.74	142.419	132.514	269.321	275.133	255.693	236.399	233.088	251.999	107.467	68.8357	122.862	124.625	135.527	77.9612	72.8468	72.878	70.2511	53.2243	58.1202	57.1643	67.3248	61.2704	62.7729	130.869	129	135.391	453.436	292.677	174.829	378.079	262.742	187.922
Zm00001d052651	0	0	0	0	0	0	0	0.198208	0.0370534	0.151135	0	0.0523336	0.0252487	0.0205404	0.0245152	0	0	0.0559454	0	0	0	0	0	0	0	0	0.028645	0	0	0	3.45895	0.563217	1.81724	3.77198	1.02044	0.955656
Zm00001d052648	15.0132	15.7735	16.1946	13.7796	14.8252	15.4967	14.7779	19.884	16.0143	18.7906	20.6727	20.5527	15.3968	13.458	14.6593	16.4935	14.3055	17.2788	20.194	15.442	16.7642	22.1903	19.1971	19.1779	21.1368	21.041	23.1775	19.53	23.927	18.4227	12.572	12.0619	12.8151	10.4618	13.727	11.4873
Zm00001d052640	8.90543	10.4094	8.04389	11.6063	8.81421	10.5442	12.1064	15.1032	13.1512	7.95536	7.54753	6.29647	4.44274	7.63014	8.81171	6.11239	5.90509	4.62758	3.75474	4.57638	4.8198	4.41647	5.12563	4.75601	7.29082	6.94832	8.40059	8.4913	10.8569	11.3233	8.00885	6.43121	4.1906	10.4257	4.8859	3.9524
Zm00001d052639	6.50175	7.88931	5.84057	11.3789	11.9459	10.3925	45.9285	42.2642	40.6683	36.392	31.3304	37.5803	20.0604	30.3929	33.2703	27.4543	26.8225	18.023	9.45168	9.16433	8.44532	4.42932	4.35027	3.73273	35.7009	35.5883	34.9119	57.2252	56.0137	61.829	19.5088	8.54783	8.26865	23.9095	6.80501	9.10038
Zm00001d052633	1.53062	1.47673	0.151512	1.01325	1.20526	0.869894	0.929095	1.22962	0.766227	0.468798	0.494183	0.432883	0.104423	0.764559	0.20278	1.06536	0.416385	0	0.29086	1.14409	1.27754	0.479419	0.440484	2.99728	0.777122	0.565322	0.473879	0.898118	1.14832	0.459619	0.617505	0.948995	0.801679	0.140542	1.11969	0.179655
Zm00001d052632	4.42037	3.81468	4.23094	3.57313	3.49991	3.65413	3.25974	3.48261	3.23695	2.96508	2.86615	2.44863	3.31977	2.92577	2.63529	3.00892	2.86215	2.76673	3.7279	3.47574	3.77332	3.5014	3.14345	3.82399	3.61684	3.3597	3.84267	3.38072	3.17927	3.49666	3.42664	3.14424	2.20998	3.04912	2.91703	2.95864
Zm00001d052630	26.5112	27.2873	28.1817	27.1651	25.9603	26.041	10.3169	11.4968	9.84638	8.35754	8.59963	8.02016	2.84008	3.00827	2.83161	2.59289	3.73944	1.83722	33.7932	31.2361	32.2393	36.1712	37.495	34.8657	7.37631	8.5855	7.43897	9.62552	8.40766	9.12377	4.39594	5.41722	4.53637	4.64335	3.93042	3.32852
Zm00001d052628	0.650514	0.587853	0.715892	0.626949	0.572498	0.554558	1.01039	0.891476	0.930966	0.668037	0.667148	0.438294	0.187962	0.324938	0.524693	0.58595	0.730755	0.338392	0.425383	0.33097	0.215585	0.251695	0.297327	0.521117	0.139882	0.178076	0.0799672	0.14434	0.0861242	0.258536	4.42288	0.989975	0.879342	2.593	1.4922	1.13182
Zm00001d052624	19.9954	18.7202	17.3198	14.7355	13.7851	14.6031	7.96034	9.03978	9.09351	7.67764	8.05287	6.8277	5.61853	4.97304	5.80445	4.93517	5.2079	4.66675	21.2748	21.0052	21.1419	17.4229	17.2539	17.7019	8.26708	8.04407	8.03527	10.075	9.45421	9.51749	4.35406	4.38196	3.88827	4.19145	3.50083	3.91626
Zm00001d052622	39.0634	39.9511	41.802	34.0546	35.6813	30.6567	8.22237	7.93767	8.24074	8.00201	8.88046	9.15335	5.29085	5.10769	4.72617	4.46227	4.59072	4.40798	46.9622	45.1158	43.5628	41.4995	40.6884	41.399	8.44192	8.26454	7.73127	8.82367	7.63697	7.51414	6.6468	6.62088	4.73887	6.15243	7.27325	5.57079
Zm00001d052621	4.1486	4.71006	4.47181	5.20281	5.36836	4.95769	6.12217	6.10882	6.46381	5.72214	6.02292	6.03063	7.4578	7.26461	7.34722	7.38512	7.02057	7.81011	5.33336	5.77792	5.56621	4.80462	5.20675	4.83128	5.66565	5.65306	4.81434	5.24924	5.96488	6.02981	5.50276	6.58901	8.00112	7.14299	7.18518	7.093
Zm00001d052620	22.2772	22.8199	22.5591	23.294	23.5169	23.7675	25.6068	24.6283	24.8806	22.506	23.9135	22.2906	19.9679	20.6309	21.8204	18.3457	18.5484	17.184	34.048	36.9891	33.144	36.3151	34.4173	35.4968	20.6038	23.2559	20.7448	28.0442	29.9173	29.4361	10.577	14.2974	14.935	11.404	12.2814	13.2589
Zm00001d052619	2.28281	1.10414	2.03372	2.05183	2.29343	1.87897	3.87034	3.73102	4.32677	3.83343	2.82108	3.70671	11.6966	9.86936	9.15117	10.3553	12.2574	9.74569	1.88478	1.81561	2.58701	2.81077	3.66986	3.40522	5.32351	2.5643	3.12557	3.3256	2.65755	4.20158	4.47779	3.2744	6.02977	3.31759	4.58456	4.82296
Zm00001d052618	0.207412	0.138537	0.123186	0.2317	0.244984	0.147347	0.31475	0.499871	0.373788	0.381156	0.301347	0.263966	1.06127	1.20871	0.803741	0.745889	1.2526	1.31686	0.206923	0.166108	0.162297	0.0324826	0.149223	0.138462	0.347511	0.436653	0.264885	0.365107	0.207476	0.0934232	4.16293	3.62993	2.7498	3.54229	2.88864	2.4649
Zm00001d052612	0.416091	0.277921	0.441296	0.442682	0.592878	0.776993	0.360813	0.350183	0.2321	0.455143	0.575748	0.731277	0.924604	0.603729	0.484309	0.703347	0.591832	0.970445	0.643846	0.666463	0.725592	0.353746	0.684247	0.555541	0.416477	0.382004	0.565895	0.612863	0.936496	0.990636	0.767385	0.663375	0.94567	1.12979	0.782693	0.879087
Zm00001d052609	7.43192	5.67318	4.25634	5.53481	6.18653	6.8787	18.0771	17.6554	17.8898	14.633	12.2375	12.431	5.01957	5.51543	7.59545	7.6115	9.56577	9.96669	3.44997	2.85693	2.69169	1.0974	1.46658	1.61598	6.50087	7.34069	7.46977	14.2572	16.727	16.9289	10.5368	5.4935	5.81797	13.8625	4.78542	3.86933
Zm00001d052606	0	0	0	0	0.0524025	0	0	0	0	0	0	0	1.92048	2.26044	1.82502	0.787443	0.945012	0.769587	0	0	0	0	0	0	0	0.0442426	0	0	0	0	0.926257	1.1478	1.80378	0.384963	0.23592	0.843596
Zm00001d052603	0.640725	0.0951027	0.126847	0.318113	0.280293	0.0606903	0.324103	0.400342	0.128298	0.457896	0.965382	0.634223	0.786819	0.497852	0.424423	0.792829	0.10458	1.16228	0.913166	0.205253	0.935871	0.200687	0.737555	1.82498	0.0650614	0.709939	0.49592	0.26854	0.854566	1.01009	0.646226	0.144456	0.25169	0.235326	0.360543	0.451226
Zm00001d052595	692.326	712.291	816.073	508.753	456.638	527.07	1450.11	1507.7	1493.33	890.017	902.264	933.823	390.11	426.326	460.581	371.682	475.056	286.048	801.757	906.02	1045.52	850.779	1036.79	921.794	909.339	936.986	949.881	1530.3	1169.56	1301.64	538.538	562.326	454.218	492.732	448.853	457.512
Zm00001d052594	0.850345	1.02235	0.606046	0.253313	0.133918	0.289965	0	0	0	0	0	0	0.626541	0.509706	0.811119	0.236748	0.582938	0.11569	0	0.980653	0	0.159806	0	0.13624	0	0	0	0	0	0	0	0	0	0	0	0
Zm00001d052586	0.503218	0.504174	0.603492	0.172968	0.137163	0.362991	0.546296	0.388711	0.348799	0.373457	0.16872	0.246319	2.29358	1.26648	1.33848	1.25284	0.957202	0.460808	1.02613	0.98582	0.872334	0.727464	0.818771	0.43413	0.619077	0.630492	0.566259	0.394237	0.304929	0.222303	3.46688	3.99598	2.56596	4.31844	1.28405	1.42096
Zm00001d052578	0.396828	0.0757299	0.252519	0.295531	0.0892784	0.144982	0.464547	0.182166	0.102164	1.14595	0.76873	1.08221	0.0696156	0.141585	0.135187	0.434037	0.194313	0.501322	0	0.217923	0.0532307	0.0532688	0	0	1.08797	1.54521	1.22419	1.02642	1.19085	1.57037	0.583199	0.201302	0.267226	0.749557	0.258389	0.11977
Zm00001d052566	15.9301	16.0725	16.9837	18.6985	17.9785	18.2554	24.3552	23.5868	20.943	24.3724	26.451	28.2027	29.0686	29.4622	29.6698	29.8619	24.8444	27.4845	17.9609	17.353	17.0599	19.526	19.7117	19.2765	26.2527	26.1415	26.04	26.0903	23.9025	24.2229	24.6082	22.6532	21.4109	28.3634	25.601	27.9809
Zm00001d052565	4.07797	5.41441	5.05075	4.25922	5.20828	5.34184	6.97324	8.26998	8.78312	7.4483	7.22543	9.05068	6.9926	5.1173	6.2558	5.91912	5.43044	6.22468	5.48592	5.2095	5.23006	5.93476	4.85168	6.61329	9.04435	7.50511	7.72535	9.26697	8.4694	8.56808	4.00263	3.58233	4.36618	3.78093	4.45791	3.57234
Zm00001d052564	10.65	8.83176	8.15871	19.4646	17.5016	17.5002	10.9618	10.9116	10.5237	7.61107	6.3787	7.98832	5.93898	3.95772	7.85218	7.52022	9.11987	7.52468	5.23549	5.73558	6.42526	5.55965	4.53069	4.45127	3.38538	2.66794	2.68797	9.47067	10.8463	9.03789	22.0122	8.79543	3.54692	12.67	4.16896	7.01106
Zm00001d052561	8.9916	8.49537	8.86628	9.58666	10.0758	9.46692	6.68248	10.2486	8.17138	9.46226	8.78365	9.92732	8.56447	8.48373	8.52184	7.24804	7.4322	8.05083	6.73603	8.34581	7.72135	7.76298	9.38839	8.24964	10.4648	11.0614	10.7069	9.74026	8.96556	10.3847	7.48757	7.66055	8.80757	8.82768	7.57004	9.33603
Zm00001d052556	52.3487	51.04	50.7763	40.3317	42.8021	39.9563	8.87984	10.9917	10.3904	9.54093	10.1409	9.12636	4.73771	5.71688	4.30936	4.23262	5.09858	3.74639	65.4177	64.7262	61.1941	59.1086	59.7811	58.3884	11.6653	10.946	11.0297	14.4337	12.1372	12.9265	3.35015	5.19466	4.03949	4.76453	3.42833	4.33304
Zm00001d052545	11.7667	11.6932	15.9797	12.1828	14.5761	13.5785	7.18597	7.83884	4.78413	11.0753	9.45126	13.5141	2.81943	0.931806	1.36876	5.79292	3.02139	7.61382	12.148	12.2735	19.2679	32.6305	31.2193	26.554	13.2451	12.3063	14.594	21.7593	19.5933	22.0079	2.25775	3.7852	8.62431	2.96456	6.61314	7.88235
Zm00001d052543	4.76375	2.95225	3.52204	2.8711	3.44175	3.03533	2.70531	2.88008	3.3632	1.82756	2.64005	1.68755	1.34187	1.38602	1.61031	1.33313	1.20239	0.701561	3.0657	3.23301	4.17335	3.80715	3.96436	3.89486	2.40118	2.95479	2.6	2.46382	3.27917	2.42222	1.15906	0.847037	0.752378	0.852271	0.59692	0.648486
Zm00001d052542	1.83166	1.80965	1.32583	2.18824	2.28365	2.27715	3.61343	2.60571	2.81954	2.48943	2.25463	1.79688	1.59325	1.35333	1.50147	1.48738	2.22356	1.68727	2.34944	2.38372	2.79484	1.61356	2.93209	2.62894	2.09242	2.08026	2.2063	2.76366	2.004	2.16569	1.47791	1.74217	1.79878	1.63979	1.71997	1.26978
Zm00001d052540	1.36077	1.52271	1.1808	1.21083	1.40549	1.37096	1.09417	1.26354	1.21024	1.05547	1.2838	1.73181	1.43232	1.2535	1.26428	1.14395	1.4711	1.39451	1.72277	1.83424	1.32752	2.49089	2.21231	1.93952	1.3405	1.56259	1.7481	1.55988	1.28606	1.67161	1.56139	1.46126	1.88477	1.57724	1.44095	1.26945
Zm00001d052533	18.9022	16.6786	20.6923	20.4923	15.7355	19.3249	18.1632	19.1354	18.855	16.2145	15.8426	16.9991	29.1437	32.0186	33.8691	30.3184	31.4218	32.8099	18.9969	17.9646	18.1418	19.4329	22.1	18.8859	16.669	17.4586	15.791	21.4954	21.6117	21.1829	49.026	42.7068	50.346	74.298	43.007	41.593
Zm00001d052532	16.4113	14.8358	16.1403	9.7065	13.3795	11.1109	24.6351	22.1743	21.6745	11.6622	9.28637	8.81472	20.698	63.1095	59.8832	46.0475	33.8149	35.0928	19.6063	22.3297	21.0485	4.74491	6.5688	5.00182	14.9981	16.377	15.0685	4.19562	6.80888	5.50945	68.0945	77.2624	57.4372	54.3608	38.4809	43.4488
Zm00001d052530	19.3627	19.5506	20.3533	28.6717	21.0891	20.2475	329.861	334.069	313.196	278.798	264.668	291.39	11.3055	9.71706	30.0454	34.543	34.7794	20.7728	21.1999	22.1734	21.9195	15.0486	19.5679	16.8521	12.0726	10.6169	13.2359	44.6759	44.1567	49.1804	316.889	142.859	56.4058	416.625	100.237	56.7266
Zm00001d052525	6.96232	7.90704	8.23221	8.68937	7.27626	8.73054	5.58318	5.64448	4.77713	6.35812	7.3211	7.45167	3.6474	3.04169	3.26219	3.98647	4.03475	3.69331	5.89903	6.15902	5.97772	4.2014	4.1543	4.63931	5.70122	5.98752	5.51736	4.56178	4.98375	5.36572	7.65343	6.1456	3.93932	6.05265	3.74165	2.84518
Zm00001d052523	2.45943	2.28876	2.80653	2.30497	3.17695	2.66203	2.86836	2.59737	2.88845	3.09773	2.64985	1.93429	10.8253	10.9876	9.47289	11.1943	10.0403	9.73742	2.07949	1.83245	1.47904	1.37623	1.43146	1.17328	3.56089	2.97619	3.23398	2.16815	2.73662	2.61388	15.9368	15.1677	13.0914	13.7018	10.9301	8.58234
Zm00001d052520	13.3164	13.6868	15.6985	14.662	15.7738	16.1963	17.4554	15.3088	16.6022	9.33494	8.33935	8.40063	28.4058	34.2618	30.0102	31.8411	23.4685	23.0367	18.406	15.9417	15.8455	18.3917	23.1419	22.3467	23.1854	23.964	24.35	17.8838	18.3445	23.9275	35.6377	35.7264	36.2898	33.3453	29.2432	23.9805
Zm00001d052519	4.85919	5.97591	5.47451	4.24378	4.28457	4.56935	3.05636	2.76189	3.26863	2.25106	2.38606	2.22215	4.86181	4.40819	3.80873	3.50463	3.99656	2.11771	5.64831	5.34626	6.04971	6.58822	6.62576	6.87444	4.08204	3.98633	3.67719	3.04296	2.90423	2.62461	3.87431	2.62288	2.35275	2.18115	2.46088	2.18048
Zm00001d052518	0.186472	0.249101	0.0830622	0.381898	0.293667	0.238448	0.594243	0.224702	0.210032	0.899521	0.541846	0.415304	0.486603	0.0698582	0.250129	0.194686	0.798951	2.37839	0.279049	0.358411	0.087547	0.131414	0.241484	0.22407	0.0852073	0.0309923	0	0	0.0699486	0.0629935	8.40684	18.7531	58.7006	32.4374	54.1594	47.8912
Zm00001d052494	5.23793	5.44483	5.87161	6.87173	6.5282	5.89951	10.8175	9.40504	9.43957	13.9763	13.1204	13.6634	14.4406	14.1649	11.1673	17.7339	12.8751	26.5817	6.92627	6.31729	6.18864	5.08483	6.04948	5.87723	12.3952	11.2654	13.1934	12.0248	12.4787	11.3551	22.1042	20.9752	22.5855	31.948	50.5242	55.8996
Zm00001d052493	0.653019	0.685415	0.637169	2.38531	1.27328	1.69659	27.5488	32.4004	30.2336	205.806	217.252	216.159	582.745	667.709	472.678	756.781	591.405	1287.76	3.32388	3.49648	4.08783	1.81162	1.58395	0.946606	186.88	184.673	186.008	177.635	220.159	193.037	298.884	248.762	413.326	447.595	628.452	686.13
Zm00001d052492	0	0	0	0	0	0	0.14574	0	0	0.330916	0.232557	0.458346	0.958239	0.859504	0.787263	1.94969	0.842566	3.89261	0	0	0	0.075203	0	0	0.219423	0.399051	0.250877	0.181133	0.270194	0.432583	3.22071	2.29383	2.31072	6.91136	9.3628	6.00258
Zm00001d052489	21.8846	22.3395	22.1658	22.7739	22.6178	23.5704	18.6807	18.6013	18.9274	20.3777	21.3866	21.3862	27.3145	24.4008	25.3755	23.9367	21.831	24.9446	19.3824	19.5922	19.1427	19.8602	22.296	21.2099	20.3573	18.5546	19.1467	18.107	17.5425	18.2405	20.693	20.7659	20.2829	20.9109	22.6283	22.4817
Zm00001d052488	0.977449	0.882453	0.813378	0.967921	1.28561	1.21785	1.73105	1.77756	1.7228	1.47054	1.47735	1.43535	1.68836	1.65789	1.92107	2.3924	1.95657	3.78488	1.0471	0.805168	1.19013	0.979024	0.927335	0.731393	2.02215	1.67811	2.03519	1.63687	1.82926	1.6764	1.42351	1.36764	1.75315	1.81965	1.79512	2.01402
Zm00001d052485	2.3352	2.50401	2.25764	2.47998	2.83655	2.18713	2.35505	2.59945	2.07589	1.90513	2.15029	1.81248	3.83212	3.8289	4.35133	3.50586	3.25606	2.52881	2.1133	2.15363	2.07472	5.74647	5.47868	4.28666	1.21539	1.19046	1.39327	3.34172	2.52186	2.88664	2.76293	2.86853	2.54832	2.4663	2.0895	2.20133
Zm00001d052482	39.6531	37.6073	46.49	59.957	55.149	49.901	63.6126	66.7443	66.5113	61.9865	73.1576	65.3208	36.7844	29.7535	32.0316	36.5609	25.3006	16.1144	38.8992	42.2322	36.4277	32.5826	32.9004	36.8535	22.4334	17.3464	19.7302	36.908	29.1051	33.6338	79.5715	68.0955	49.5617	103.554	51.6392	35.6321
Zm00001d052480	7.8776	6.13412	6.47257	4.34684	3.82469	3.68835	5.94621	6.88588	7.35578	4.50046	3.55812	4.05178	38.219	48.6056	45.9905	48.1545	49.2067	56.7249	7.74852	6.0016	7.12866	5.4462	6.30773	6.21254	15.1073	14.9788	14.8135	5.63505	5.84879	6.86671	30.7517	32.1761	35.9313	37.2717	40.8048	41.6296
Zm00001d052479	1.32246	1.30043	1.37451	0.656586	1.15705	0.845537	1.80616	0.914838	1.12543	0.911343	0.818368	0.467513	0.834552	0.93582	1.07311	0.792631	1.06128	0.699691	0.596846	1.0238	0.724364	0.448736	0.348863	0.794551	0.335717	0.244219	0.153537	0.221707	0.0826792	0.173736	3.46791	2.70205	1.10391	2.24642	2.66037	1.70744
Zm00001d052478	11.0928	10.0132	9.16628	10.7755	11.0926	11.8035	19.7976	19.3564	20.4437	16.729	16.0583	17.2632	18.6564	17.7873	30.7657	28.548	24.4922	13.383	5.60209	6.7208	6.11373	9.85694	10.8434	8.41944	10.4498	10.7681	10.177	40.903	43.1488	41.2481	39.5108	11.397	7.99267	33.6286	5.58731	10.0516
Zm00001d052475	78.6485	73.1427	78.2562	55.97	53.3371	55.4067	36.5148	36.5144	35.2647	19.3383	19.5783	19.704	177.798	206.834	192.839	144.75	148.255	126.785	101.709	98.7809	96.5903	73.0438	79.5037	75.9668	50.6523	49.499	49.8621	33.8847	31.0551	34.9409	81.4275	96.0739	97.7841	84.9183	53.2801	67.3511
Zm00001d052473	6.21653	5.94568	5.96288	5.73093	5.64582	5.13367	7.37863	6.54148	6.60091	6.23044	6.90705	6.87155	13.5297	12.3139	13.2527	11.3285	10.061	10.6415	8.63523	7.90963	7.59113	7.41373	7.64314	7.48165	6.9615	6.55821	7.30547	6.90632	6.5469	6.4612	6.81741	6.24286	7.5151	6.71296	6.22269	6.95743
Zm00001d052472	0.630217	0.635386	0.582636	0.699589	0.580522	0.415612	2.10039	2.2926	2.04649	3.7694	3.39764	3.07203	2.65759	3.18363	3.1546	5.02381	3.84871	7.45786	1.51506	1.05133	1.52965	1.40784	1.22164	1.61936	7.66121	7.43092	7.90215	4.50327	3.84492	4.45882	2.46815	3.11854	3.244	4.27449	4.01066	4.98675
Zm00001d052471	4.97142	4.97093	5.0124	6.85052	7.4308	7.18191	4.66204	4.37642	4.45281	2.43441	2.50856	2.53836	3.41805	5.1301	4.52557	3.70892	4.5917	2.5313	6.10948	5.32127	4.97556	4.50359	4.88316	5.62801	3.69996	2.8103	3.44235	1.90894	1.85369	2.6348	7.07979	7.67138	6.63042	9.0038	5.27666	3.7579
Zm00001d052468	0.0224908	0	0.0400733	0.0167496	0.0354198	0.0191732	13.9865	14.6711	13.8619	10.0227	10.9576	10.9913	1.36714	1.8649	1.64922	2.3325	1.89423	1.02506	0	0.0432288	0	0.0422672	0.0582518	0.0720681	19.1564	20.2004	19.3175	17.154	14.7135	17.1254	2.19126	2.008	1.65653	1.84001	1.02512	0.843424
Zm00001d052462	11.5073	12.2049	11.0684	12.8784	12.148	12.6127	9.84425	10.4126	9.77078	10.37	9.67613	9.7365	12.2871	11.4802	11.1763	11.3541	10.0775	13.5052	10.462	12.5476	11.013	12.5062	10.9992	11.9788	9.24521	10.3614	9.82178	9.42064	9.3447	9.39807	12.6456	11.8031	10.9717	11.1292	12.8563	12.9574
Zm00001d052461	1.20858	1.40522	1.91414	1.33344	2.22057	1.67902	2.48614	2.08566	2.25872	2.50889	2.64474	2.50657	2.08881	2.25828	2.56185	2.21208	2.60831	2.34462	2.71769	2.32298	3.02624	3.23871	2.43465	2.51009	2.41356	2.49972	2.49451	2.12747	1.84702	2.57066	1.95033	2.04362	2.5584	2.66333	2.69766	1.98598
Zm00001d052458	68.3755	64.3693	73.9469	68.3248	67.3841	61.198	67.9587	71.487	66.8758	55.6545	56.1332	53.3536	51.0224	33.6639	43.8005	47.6567	47.464	30.0758	49.837	48.7781	51.9597	39.3929	37.3638	36.4665	21.6977	19.1398	22.0083	42.9099	45.1264	40.3237	67.2279	43.9791	47.4765	57.972	49.1136	55.9864
Zm00001d052457	35.2236	37.0307	35.555	42.221	40.9647	39.4746	27.9276	28.8676	28.1262	31.9761	28.6933	32.8781	25.9488	26.5185	26.5365	25.0467	26.5012	27.7011	28.7027	29.266	30.1673	25.5468	25.7361	25.1812	25.0783	24.1032	23.2167	27.3135	25.6135	25.0099	30.11	25.2059	21.5124	26.6195	25.9611	27.719
Zm00001d052453	5.02664	5.59577	5.50606	4.16942	4.51116	4.89244	6.54088	5.89197	6.78052	5.04273	5.75312	4.71174	7.22005	8.09887	8.55951	7.65386	7.03038	7.47348	7.01815	7.22205	7.19767	5.86407	5.95086	6.06828	7.05115	6.75026	7.26868	6.8577	7.18099	6.27039	3.55796	4.04625	3.96095	3.53208	3.3536	4.03281
Zm00001d052452	16.8238	17.9717	21.4115	18.0299	17.7712	20.3888	24.1248	23.4047	27.0442	21.1677	22.0301	23.4254	36.6406	39.2072	40.0495	36.1906	40.4726	37.9619	19.8002	18.478	21.9621	20.6007	19.1807	20.9908	24.8038	26.2665	25.8073	23.5711	23.0007	22.1395	26.6407	25.6031	30.5337	20.8301	29.5982	32.6956
Zm00001d052450	13.6532	12.7364	12.4713	10.479	10.4107	10.1168	9.70377	9.42945	9.22692	5.8226	5.69151	5.22378	7.34851	9.67589	10.0457	9.41285	11.3823	8.60179	12.3525	12.7336	14.9162	11.5843	11.7998	10.9258	9.3318	9.25875	8.31692	8.43135	9.47591	9.64299	7.49527	7.07207	6.86529	7.04576	4.91601	5.25638
Zm00001d052445	6.6692	6.54255	6.44551	5.54561	5.77354	5.74877	5.90065	5.08223	5.39153	5.64483	6.1387	6.25484	6.47049	5.66925	5.90434	5.56084	5.20494	4.81663	5.37558	6.2226	5.30711	5.85864	5.56046	5.79583	5.69277	6.02189	5.60118	5.18656	5.25642	5.56777	4.78979	5.37766	5.42817	4.43927	5.07356	5.22497
Zm00001d052444	59.0827	58.5259	60.3792	45.7352	44.6473	46.7435	39.6438	40.6772	39.5504	36.4239	37.3209	36.1145	28.1971	27.1048	27.9591	28.7224	30.2832	28.5132	52.9543	50.8475	53.9523	42.1088	42.102	41.7557	34.6687	33.3206	33.6687	34.8494	35.225	32.308	28.1509	21.0706	19.3372	24.3677	22.0643	20.8806
Zm00001d052443	2.6019	10.1956	9.37496	9.51637	7.55784	10.2525	25.4278	17.3257	21.7779	9.77539	4.2003	4.12079	26.4843	15.1917	2.30952	21.4101	5.43598	16.8734	3.95546	12.7804	3.85473	5.86773	12.6294	13.0156	7.3449	29.1371	25.9386	20.2398	9.49987	10.782	15.3605	12.6416	8.85801	33.9247	13.3234	10.6888
Zm00001d052439	14.3818	16.919	17.5183	16.1822	15.9378	14.8803	8.3072	9.20046	9.3678	8.80237	8.86042	8.25023	9.24332	9.04278	8.37362	8.60647	8.75877	9.27694	16.384	16.6596	17.1566	18.6353	18.946	18.8684	9.30352	8.89085	8.96469	10.3608	9.13254	9.86289	8.60148	8.55009	6.7624	7.08332	8.65755	7.0636
Zm00001d052437	1.2405	0.935487	0.891244	1.84769	1.5755	1.43277	0.910877	0.900115	0.901443	1.43397	0.73643	0.96762	1.35136	1.71901	1.45524	1.30907	0.881756	0.734969	1.67672	1.34599	1.35269	1.35365	1.62374	1.63488	0.365705	0.399051	0.501755	0.633966	0.810581	0.459619	1.11393	1.25856	1.86272	2.51322	1.74286	1.22588
Zm00001d052436	8.35487	9.34512	9.09726	9.92583	10.286	10.8533	20.6179	18.6441	19.0301	21.2939	23.5709	20.3377	18.6673	22.0259	19.6272	20.6996	25.8291	29.68	14.7709	13.3503	14.2893	14.2683	15.1132	14.9795	22.2397	24.4219	24.4347	21.7855	25.3211	24.3714	9.97148	9.26695	12.0339	9.42494	10.8971	11.0672
Zm00001d052435	36.0745	37.6318	35.374	49.3362	49.6458	53.5894	47.1082	46.5211	47.3084	55.4846	51.9925	55.6288	7.74236	7.16452	6.22557	29.5477	7.86209	42.8181	61.714	61.444	63.8518	104.505	88.1423	89.1266	47.0003	47.2523	46.363	72.1949	70.9741	64.67	5.25781	5.27638	5.75182	7.38461	8.3718	5.65731
Zm00001d052434	3.89111	4.57007	4.23428	3.87028	3.86597	3.91823	11.0804	9.16796	10.095	12.0936	10.4973	9.50536	9.65289	11.9358	11.7234	13.2327	16.3169	18.9904	7.03441	7.17782	5.86063	8.61319	9.17626	8.43086	12.7206	13.6635	12.3339	15.5444	16.771	16.1268	14.4443	12.6514	10.9868	13.9844	14.0191	12.4003
Zm00001d052433	0.326291	0.10897	0.0726717	2.33888	3.62916	4.24194	7.35298	7.40503	7.46059	6.44588	8.7307	7.21514	2.20379	2.07806	2.11545	4.0028	2.35666	1.08205	0.627793	0.744745	1.11064	2.41448	2.39446	1.99308	6.82119	5.42307	4.48905	21.262	24.5406	19.896	1.75242	4.40698	6.22444	6.63991	3.01575	3.55453
Zm00001d052425	1.41052	1.56681	1.20197	1.74697	2.02821	1.86904	3.42012	3.80587	3.24655	3.05697	3.20766	2.59513	3.64314	3.02505	3.76581	3.70299	3.9414	3.19141	2.28124	2.68165	2.21703	2.92454	2.52819	2.64064	3.18062	3.40439	3.24675	4.53407	3.80729	4.35065	2.52363	2.85433	2.72825	3.11679	2.59338	2.58325
Zm00001d052423	7.40028	7.2295	7.43286	6.01504	7.11856	6.02907	2.42643	2.79958	2.64143	3.14555	2.77978	3.26111	2.01388	1.74074	2.22424	2.34	1.90719	2.70528	5.94251	6.95432	6.46754	9.45783	9.32685	8.78565	2.86633	3.16176	3.01305	3.21673	2.79904	3.15783	1.88559	2.46454	1.8843	1.99896	2.20092	1.87314
Zm00001d052420	9.82562	9.68744	9.79117	7.49937	9.23114	7.9118	6.68834	6.44451	6.2805	6.30072	6.0778	6.00132	4.9602	5.4335	5.40972	4.96904	5.14244	5.16308	12.7558	12.2413	11.5547	8.98555	9.92643	9.60191	7.00507	7.95606	7.47269	7.11496	6.96276	6.61316	4.55897	4.15519	4.15121	4.31602	4.86191	4.80272
Zm00001d052416	37.6499	40.8599	41.039	37.9179	39.2713	35.0684	44.4242	44.7332	48.0807	58.8415	55.7202	57.5041	36.5768	41.4163	35.8248	44.4059	35.243	41.7361	61.0325	61.5629	62.6716	59.0073	57.9863	56.5014	60.8502	59.0522	63.2293	59.1504	57.6199	56.5612	30.3502	29.8327	27.0252	31.8749	31.7012	30.0671
Zm00001d052415	0.464215	0.558117	0.661698	0.553148	0.58486	0.39574	0.464939	1.0069	0.418294	0.298577	0.674454	0.472633	1.22563	1.57678	1.88191	1.64786	1.40932	0.947349	0.555747	0.267676	0.0871782	0.392583	0.320622	0.483439	0.212121	0.277755	0.388046	0.210127	0.557231	0.0940922	1.23605	1.83679	1.91471	2.22499	0.728801	1.34855
Zm00001d052411	2.5745	2.59939	3.16479	3.0915	3.33159	3.28361	5.833	6.01227	6.41999	6.83993	6.90103	6.90856	10.71	9.76952	10.5297	9.18196	9.35223	8.19992	2.93536	2.7427	3.8229	3.01925	2.34329	3.0856	7.20435	6.51457	7.56285	6.42898	5.76449	6.06777	11.1111	10.2556	11.4773	10.1758	11.0876	12.312
Zm00001d052410	0.904533	0.643786	1.08325	1.3031	1.09758	1.30203	1.43115	1.3461	1.53658	1.55324	1.56553	1.50973	1.82095	1.45916	1.74153	1.50688	1.74989	1.58366	2.66283	2.09484	2.22778	2.36871	2.89325	2.69649	1.95142	2.18851	2.57203	1.78988	2.00246	2.10391	1.80366	2.58009	2.37656	2.04641	2.22287	2.28697
Zm00001d052409	63.3338	65.5564	62.5916	61.4828	62.4913	67.8609	45.6742	42.3604	37.435	32.3891	33.8147	28.4082	10.9111	12.069	11.6044	15.3345	15.5536	12.1541	87.6553	83.2952	90.1136	115.384	119.14	114	42.3924	40.9142	38.5529	58.9579	60.9196	62.6157	19.1633	21.173	17.6035	21.7675	14.2227	12.5316
Zm00001d052407	8.04007	9.2495	9.39076	7.38844	8.44676	7.69984	6.39842	7.62125	7.65445	8.56497	8.52828	7.60191	10.5459	10.2519	10.9912	10.6888	9.12885	10.7136	9.49104	8.71994	9.52906	11.4586	10.4209	9.95093	8.36773	8.28567	9.12813	10.603	8.29583	9.41202	9.16807	8.68134	9.43837	10.0602	8.9182	9.29016
Zm00001d052405	0.315937	0.201433	0.307051	0.203205	0.36186	0.269334	3.04662	3.13799	3.29975	3.08769	3.33835	2.90597	0.590781	0.552348	0.830462	0.579745	1.39936	0.859667	0.208765	0.165615	0.121361	0.0944595	0.14878	0.207076	1.86363	1.89991	1.91071	2.93601	2.68271	2.76526	0.955949	0.90333	0.406167	1.04434	0.661831	0.3565
Zm00001d052404	6.40385	6.7657	5.96539	6.78202	6.74902	5.81211	5.69774	5.84872	6.20918	6.19733	7.07536	6.84846	6.1447	6.76245	5.26941	6.10125	5.99726	7.3708	6.87114	7.46475	6.9048	6.6123	7.50477	7.04161	6.25297	6.45891	6.44543	5.34551	6.02831	6.53114	5.51088	5.06426	5.58111	4.92984	5.84509	5.26008
Zm00001d052403	0.0479568	0.352352	0.213619	0.535726	0.264339	0.204414	0	0	0.0432128	0.0881291	0.0464507	0.061033	2.65012	2.01221	1.62965	2.20305	1.29155	0.750321	0.533117	0.967851	0.720491	0.811132	0.91087	0.499428	0.4821	0.223177	0.334066	0.434152	0.0719575	0.194408	2.96015	2.62736	2.76925	2.37784	2.25871	1.51979
Zm00001d052401	4.73872	4.81313	4.22165	4.37491	5.0883	5.40855	1.5333	1.79331	1.34098	0.899612	0.568996	0.797464	5.02569	4.53845	4.06252	3.38009	2.32039	1.5718	4.08569	4.7799	4.08186	2.87038	2.67108	2.54121	1.21688	1.79649	1.22764	0.85681	1.58659	1.53468	3.46013	2.92038	1.93839	2.00654	1.03135	1.15837
Zm00001d052399	39.9313	38.4796	40.3899	41.5621	40.5615	40.8836	38.4114	40.359	39.5577	38.8439	37.1394	38.5514	42.2509	40.5655	37.4477	36.5727	34.9596	33.9777	43.7468	42.6984	44.026	31.5305	32.0811	31.0193	39.5674	38.5596	39.341	37.1402	35.5447	36.0032	33.1927	31.9856	29.9807	30.4681	30.6436	31.4401
Zm00001d052395	0	0	0.16418	0.548985	0.145115	0.314209	0.167796	1.18438	0.332117	1.18532	1.96351	0.938153	1.81047	1.84108	3.18615	3.71987	3.06816	6.51886	0	0	0	0.173168	0.477314	0	0.33684	0.857625	0.513502	2.64158	2.62693	1.61866	5.57613	6.82446	7.27544	6.5486	6.99983	4.96424
Zm00001d052393	14.4529	16.147	16.548	12.6363	13.2179	12.7519	23.687	24.169	24.5396	24.5588	22.5741	24.6294	6.6775	6.20928	5.81894	6.86585	6.77241	5.99594	9.83178	10.2522	9.15283	9.37862	9.44507	9.55314	8.18561	8.00563	7.62087	11.4217	11.232	11.0348	12.7859	11.8292	8.63064	11.9007	9.90594	9.8999
Zm00001d052392	2.05675	1.76335	2.37928	1.82893	1.90961	1.22997	1.42547	1.20839	1.52136	1.63596	1.69482	1.79713	1.48904	2.14673	1.50068	1.96573	2.02927	2.23439	3.36005	2.47813	2.68069	2.423	2.62376	2.92639	1.82353	1.08164	1.51826	1.20426	2.16486	1.30665	4.10546	3.05217	3.00261	3.47542	3.59125	2.33481
Zm00001d052391	69.1461	71.617	70.4097	76.2073	77.5148	80.0334	93.6894	91.7908	94.5915	93.5611	89.5699	96.4033	71.0209	65.3447	65.2411	64.6684	70.2936	75.1949	78.7903	78.7564	76.6663	80.8154	79.5475	75.3685	88.4932	88.9528	92.4584	96.8198	87.809	84.5808	62.2891	63.0625	62.3488	66.3922	70.7665	74.4951
Zm00001d052390	0.872909	0.364403	0.453635	0.406303	0.372318	0.496098	1.65581	1.81156	1.57312	3.91005	4.22747	4.95286	0.156325	0.127174	0.1301	1.11389	0.178097	1.58346	0.559834	1.04862	0.614736	2.324	1.50724	0.874093	2.9583	2.51473	2.3816	2.68902	4.03846	3.02257	0.726332	0.479708	0.364327	0.841582	0.828891	0.211317
Zm00001d052387	0.0731771	0.0733162	0	0.108995	0.172866	0.0623828	0.0666283	0	0	0	0.0708789	0	0.426847	0.310697	0.0872519	0.127334	0.214994	0.124447	0.219014	0.24614	0.103068	0	0.063177	0	0	0	0	0	0	0	0.309982	0.464014	1.12107	0.755903	0.463247	0.773016
Zm00001d052386	0.229457	0.394102	0.0876081	0.317357	0.103246	0.0838327	1.55199	1.84333	1.56545	1.68667	2.31775	1.33496	2.59636	2.84902	2.05192	1.32331	2.34345	1.22641	0.0560611	0.0630045	0.0923384	0.154007	0.0283	0.183814	5.0028	4.75072	4.31566	0.989174	0.909914	0.686558	2.67794	3.12613	3.63116	2.49213	3.66879	3.16838
Zm00001d052385	0.284277	0.221525	0.168838	0.123498	0.149232	0.161562	0.194127	0.209342	0.298848	0.282972	0.183566	0.211044	2.21094	2.29565	2.33031	2.04462	1.16001	0.757404	0.0405154	0.0455333	0.266932	0.0667807	0.184072	0.170798	0.497946	0.409482	0.379552	0.0893595	0.106637	0.160057	2.95319	2.53565	1.85651	2.34921	1.72763	1.38889
Zm00001d052380	6.40492	5.53475	6.84724	6.02209	5.97332	6.22797	2.47849	2.7978	2.79549	2.86898	1.93868	2.95486	6.02189	6.29866	5.65603	7.55081	6.9586	5.51427	6.46972	6.54006	7.57404	17.98	16.6926	15.7294	4.84734	4.83027	4.5732	8.16905	9.18992	8.92526	16.0852	11.6662	10.3313	10.5693	7.96735	9.15515
Zm00001d052379	3.74237	3.57695	3.55853	3.77241	3.81008	4.2323	2.97149	2.87483	2.82717	3.64704	4.19847	3.94494	11.3809	10.7	10.7348	10.7087	11.0814	10.7573	6.14179	5.72784	5.83306	6.12139	6.03764	5.49122	5.67717	5.621	5.13487	4.17317	5.71929	5.15062	6.22984	5.63775	5.65016	4.56085	5.13067	4.77858
Zm00001d052378	3.57119	4.04386	5.09539	4.88284	4.61355	4.06714	5.23304	4.68439	3.87156	8.33155	7.89092	8.16669	5.70454	6.50824	6.27067	6.25301	7.99205	8.63542	5.98834	5.55025	4.76797	8.3368	6.52764	7.66613	9.53606	9.34833	8.18216	9.36642	10.8634	10.2734	5.50408	4.34498	4.14275	4.84176	4.33779	4.18509
Zm00001d052377	0.737508	0.609894	1.06377	1.0985	0.995548	0.748475	0.895342	0.789967	0.664552	0.709919	0.714346	1.11738	1.27225	1.24551	1.23529	1.00222	0.825445	1.38562	1.35142	1.08003	1.71478	1.58401	1.45537	1.57549	1.31591	1.16739	1.12535	0.794838	0.895823	0.569471	1.63645	1.72809	1.84172	2.14763	1.7608	1.37266
Zm00001d052376	0.064992	0.0361753	0.0868503	0.484018	0.503238	0.387836	0.157802	0.217547	0.107365	0.408067	0.461639	0.372209	0.94443	0.833245	0.781382	1.31186	0.694831	1.36317	0.10189	0.281068	0.193251	0.152675	0.187035	0.173547	0.445466	0.518491	0.490461	0.163436	0.34944	0.365925	1.33066	0.983576	1.12971	1.04731	1.15201	1.03555
Zm00001d052375	17.6664	15.1246	18.6741	54.5589	51.2281	64.3655	41.0433	38.3529	37.7124	66.8627	60.0263	64.5953	91.7284	66.8843	59.5987	117.597	105.387	164.002	26.0775	24.2543	29.8856	35.638	41.5803	38.3011	39.7222	29.8283	52.2045	47.5464	30.768	39.5501	76.9995	56.0823	74.9325	97.5018	125.4	130.894
Zm00001d052372	0	0	0.120911	0	0.0712468	0.0385667	0	0	0.122294	0	0.175277	0.0575755	0.249999	0.632739	0.997917	0.535306	0.598117	0.307746	0.0386859	0	0.169919	0.0425101	0.273404	0.144965	0.0413444	0.150381	0.0630283	0.0682595	0.0678811	0.122263	0.547541	0.619631	0.613107	1.08418	0.229113	0.215055
Zm00001d052371	3.59994	2.79235	2.43121	6.44305	5.44081	4.70238	2.96057	2.42555	2.45903	4.85495	6.24265	7.46346	16.7562	24.2758	26.1349	29.0982	21.3807	15.7991	4.81621	4.9663	6.43346	9.43885	8.27126	8.83765	7.05748	4.63218	5.5008	8.32277	10.4547	10.7098	16.0929	20.5886	24.3253	25.9107	11.527	10.9792
Zm00001d052367	4.23951	4.30782	4.29924	4.96269	4.62571	4.77721	4.54794	4.78262	4.69388	4.42379	4.96914	4.26186	3.15694	3.19341	3.23327	3.29615	2.72191	3.8887	6.20931	5.64553	5.61129	6.53705	6.39553	5.88918	4.43088	4.86489	4.87756	3.83632	4.41565	3.70997	3.10458	3.5119	4.10584	4.42591	4.21417	3.81741
Zm00001d052365	0	0.0565357	0	0.0630363	0.1333	0.0721571	0.847745	0.475983	0.152539	0.233319	0.737859	0.107722	0.363798	0.0845595	0.555075	0.235657	0.331573	0.115156	0.07238	0	0	0	0.0730757	0	0	0.0562717	0.058962	0.255423	0.127003	0.285938	1.02443	0.772873	0.598489	0.909313	0.857327	0.849427
Zm00001d052364	18.3214	17.6725	17.2918	16.3465	15.4131	17.7985	9.24143	10.0205	10.3677	9.84189	9.46285	9.8501	5.30915	5.96306	6.05097	5.333	6.33197	6.3579	21.1701	20.1394	19.9937	20.6411	20.941	20.0122	10.6257	11.25	11.144	11.6128	10.4402	10.7094	4.50597	4.10585	4.52995	4.08314	4.84713	4.59442
Zm00001d052361	6.10868	6.13161	6.1161	6.72732	6.89961	6.3242	4.60587	4.55363	4.17154	5.05264	5.47936	4.8859	3.32092	3.12467	3.36581	3.41091	3.24002	4.01718	4.20985	4.7421	4.36824	5.50664	4.65974	4.73981	6.06767	5.0145	5.29356	5.38366	5.72655	5.54623	2.51456	2.73222	3.41979	3.16323	2.89353	3.04161
Zm00001d052357	13.4351	12.7354	14.4941	14.8028	15.2167	16.4426	37.5697	37.4357	39.1706	47.451	48.4518	47.2666	4.94955	4.11851	4.89354	9.42815	5.46123	12.4694	7.49126	7.78234	6.91253	8.12803	8.3895	9.40628	13.1528	11.4768	10.1537	15.3284	18.4468	16.6375	5.92508	4.59335	5.83426	7.23946	9.58162	6.08522
Zm00001d052355	2.74287	2.22464	3.53446	4.99735	4.62819	5.46989	5.1732	3.54131	4.59	6.12062	3.93765	6.17117	0.0601479	0.171261	0.0876009	0.238642	0.119919	0.0999558	0.251303	0.188285	0.367931	0.0460242	0.549724	0.353134	1.07429	1.10713	0.852983	1.7367	2.20478	2.58122	0.118561	0.0248464	0.0288604	0.323809	0.0248053	0.0258703
Zm00001d052354	9.36955	8.46626	9.34047	19.433	17.1124	14.6576	28.7633	28.7724	28.6417	22.8977	25.1986	25.8651	18.7842	15.9654	16.431	21.92	17.6622	23.2858	10.3873	10.8279	9.36725	10.3665	11.0276	10.7024	9.31355	9.35002	9.08849	14.078	13.1488	13.3348	26.4797	30.681	32.9521	41.155	33.5922	31.253
Zm00001d052353	17.2848	18.2152	16.9874	12.4077	12.2064	11.0866	8.38505	8.23727	8.91799	7.66592	7.22975	6.66255	8.44657	8.06127	8.48975	7.63339	8.00221	7.26101	18.2552	19.5614	19.7106	15.1167	15.9124	15.4588	8.66065	8.59509	8.26069	8.28326	8.74381	8.12398	6.02774	6.72637	6.46208	5.36827	6.41851	6.7748
Zm00001d052351	13.8284	12.9028	14.7645	10.4557	9.39271	12.2385	12.8792	12.805	14.0774	18.0406	14.7233	17.0615	8.16664	6.96012	6.98542	5.95134	7.80506	9.19134	17.241	15.8257	18.238	15.4737	13.5791	16.3206	12.5411	17.1234	13.8977	15.6087	12.9879	15.6905	4.91874	4.06967	3.42096	3.57655	5.66674	5.85426
Zm00001d052349	13.1778	17.7737	18.9016	22.7729	28.165	30.3186	61.66	61.3925	63.5429	51.0977	55.1952	50.1184	9.99688	10.2167	11.1928	11.722	8.74477	10.314	11.7037	15.1091	20.8299	13.2909	15.506	15.2845	10.1831	10.7565	9.60492	16.1981	17.4443	17.8411	14.8714	19.151	30.4893	24.3445	21.6445	16.4735
Zm00001d052348	6.58979	6.36947	6.25143	4.90765	4.94107	4.69743	6.26627	6.46831	6.1811	7.9355	8.34343	8.9877	2.83094	2.33674	2.31964	2.81778	3.18274	3.36586	6.98136	7.06791	5.63864	6.29781	6.44653	5.98165	7.21448	6.90791	6.36082	6.27793	5.07887	6.5341	1.79656	1.49459	1.37823	1.30102	1.99329	2.07886
Zm00001d052346	15.9514	17.2196	16.192	16.889	15.1333	15.5879	50.5711	48.1703	49.9484	38.8745	41.7242	40.392	3.99525	3.27766	3.37178	4.66276	4.08692	5.58423	8.63973	8.99738	8.30113	5.67564	5.54654	6.88408	4.39091	4.52663	4.16929	6.95941	8.73343	6.75207	9.83577	9.06672	6.50331	11.5711	9.24639	12.1231
Zm00001d052344	4.97125	4.91953	4.62693	5.16368	5.3155	5.45357	5.52692	5.22326	5.18677	6.16649	5.99356	5.77732	5.10069	5.43033	6.13799	6.51966	5.58596	6.52311	5.67178	4.8404	5.02416	5.94972	5.36487	5.52295	5.45181	7.00129	6.42471	7.01717	6.8016	6.75287	5.26462	5.57452	5.95093	5.69736	6.70486	6.86143
Zm00001d052343	71.9985	70.6259	74.6806	62.0086	56.0127	60.5503	63.4976	61.1021	63.5558	46.7692	46.5828	46.4218	223.499	251.871	192.281	216.761	204.425	200.556	87.3694	89.6388	90.0191	77.2595	80.2068	80.0237	87.9038	88.6067	84.9102	73.7099	71.3939	70.9871	193.212	151.198	170.163	188.139	144.716	147.749
Zm00001d052340	24.8623	26.9404	26.535	40.6053	40.0341	42.3544	19.285	17.547	20.5763	17.751	17.2697	16.9	16.2308	6.65373	8.23725	14.2528	14.4227	25.7769	37.5682	34.5084	39.0771	71.0577	61.5725	63.1969	5.93553	5.63794	7.00253	27.4013	20.7629	20.7108	13.8438	8.35209	5.63071	15.2127	23.1712	15.7538
Zm00001d052339	3.4275	3.03689	4.08172	3.81585	4.17231	3.41387	2.54757	2.72538	2.75754	3.06898	3.16742	3.13802	3.03865	3.82595	3.01293	3.22551	2.97133	4.00886	4.12725	4.11743	4.23643	4.2066	3.95555	4.34273	3.13236	3.04596	3.14285	2.61215	2.36151	3.10735	3.12182	3.61933	4.29678	4.68218	4.35727	3.47291
Zm00001d052336	0.0416181	0.0277981	0	0.0619889	0	0	0.682085	0.969581	0.825025	2.48562	1.69306	2.27754	1.94209	3.32618	1.33982	6.43081	9.84303	23.6678	0.996482	0.919918	1.36776	0.156427	0.143723	0.366736	3.91754	3.8459	4.95748	5.33754	2.31052	4.72394	5.08742	2.76567	5.76283	12.966	19.0747	20.1135
Zm00001d052335	0.0409379	0.191406	0.182354	0.548781	0.193414	0.348992	2.83284	3.3874	2.02885	11.924	12.9266	13.7545	13.9757	11.6149	9.07899	9.31758	17.1593	19.3822	0.665132	0.59014	0.961001	0.076935	0.318091	0.0983842	6.62205	8.11039	9.80994	2.28543	2.18062	2.54464	27.6721	24.2765	26.6788	25.4404	46.2958	30.0555
Zm00001d052334	5.46507	5.55088	6.15634	6.08822	5.65484	5.31348	2.13844	1.92305	1.9535	1.5355	1.83739	2.35673	3.41105	3.72253	3.41967	3.52094	2.91933	3.13386	7.49275	7.20539	8.90611	8.06367	8.77357	8.97307	3.09575	3.93353	3.2721	2.52146	2.4736	3.53982	4.8378	4.53651	4.33794	3.54581	4.00291	3.74536
Zm00001d052333	0.518746	0.153995	0.308095	0.686806	0.771567	0.638772	2.30913	1.89845	1.71391	11.2806	13.008	12.2502	28.0292	19.8945	7.14735	84.0078	16.0028	160.01	0.640745	1.32942	1.46128	0.704084	1.44309	1.24668	13.5375	10.3078	11.1218	14.2625	14.1402	14.4088	51.4828	40.7003	42.2831	113.601	154.505	183.331
Zm00001d052331	0	0	0	0	0	0	0	0	0	0.0418086	0.132218	0.0579083	2.12331	0.931866	1.19357	1.2985	2.36174	3.65239	0.0389095	0	0.0427253	0	0	0.0364506	0.207917	0.242001	0.221874	0.720868	0.307231	0.307425	2.03761	1.24642	1.76952	1.31606	4.21701	2.13894
Zm00001d052329	15.7645	16.2081	16.5877	13.5694	14.5623	12.6696	3.78434	3.99662	4.40716	3.20175	4.41207	3.52638	2.86132	2.33824	2.52791	2.57148	2.71359	2.15619	17.8246	17.8131	16.1627	17.0224	17.3435	17.2699	3.12696	3.44698	3.27546	3.2781	3.35441	2.90742	4.21738	4.02512	3.78484	3.57346	3.84837	3.88054
Zm00001d052327	6.20232	6.89615	6.38133	6.34843	6.53371	6.45453	6.5219	6.0946	7.14954	6.90822	7.29696	6.9405	11.7313	10.7641	10.2361	10.5188	9.9149	8.78815	7.79394	8.41033	6.82531	7.73994	7.18971	7.31959	8.48163	8.71444	7.60835	8.77051	8.94888	8.30949	8.45418	8.95546	8.30307	7.19444	6.91042	7.42683
Zm00001d052326	0.253694	0.169451	0.226012	0.151148	0.399533	0.735325	0.277188	0.122283	0.182878	0.139862	0.0982906	0	1.09039	0.912402	0.514232	0.882898	0.869577	1.00094	0.564044	0.195047	0.47643	0.286062	0.043805	0.243877	0.370958	0.269855	0.106034	0.229669	0.19033	0.239967	4.69781	3.37177	3.49793	3.01893	4.57391	2.81393
Zm00001d052325	8.07935	9.86118	9.01014	7.35889	8.46732	7.8786	6.61539	7.84467	6.12787	5.28733	4.33505	6.13981	10.564	9.95862	10.6382	10.5188	9.96161	8.30329	8.30057	7.87626	9.55121	8.84802	9.43416	10.0576	6.00253	5.25535	6.11395	6.97219	7.58765	6.63684	7.56248	7.90211	10.0692	6.3404	9.21369	9.17944
Zm00001d052324	0	0	0	0	0.0185029	0	0	0.0377538	0	0.0431814	0.136559	0.0897147	0.894524	0.481232	0.714442	1.58646	0.621327	0.671345	0	0	0	0	0	0	0.0214744	0.156217	0.245528	0.389996	0.370205	0.365147	0.327054	1.18007	1.43995	1.18451	0.464108	1.16664
Zm00001d052322	47.0787	41.6475	45.6448	47.1561	47.3476	53.9792	62.4058	67.8751	62.7177	61.1115	57.4917	65.4518	21.0122	16.9974	15.1573	23.2137	27.9758	37.0889	11.3252	13.0995	15.4313	13.8981	14.0213	10.9193	25.0904	26.8641	31.3135	29.0261	31.9113	31.2202	78.7416	68.3604	82.0814	159.215	141.488	95.8902
Zm00001d052321	236.425	251.362	234.898	225.336	224.436	244.601	103.75	103.222	110.804	100.584	111.974	97.225	134.881	135.291	136.267	123.516	134.999	117.084	285.55	287.126	297.42	270.418	285.275	279.794	94.3222	97.5788	99.0809	102.629	96.6739	97.1358	103.823	93.2882	96.2832	92.6431	84.8368	86.1778
Zm00001d052320	9.4306	10.8831	10.205	9.59728	9.79759	9.8284	6.60856	6.3861	5.93949	7.00928	7.34102	6.69222	7.74586	6.97968	7.63859	6.5812	7.31359	6.73425	9.39432	10.9374	10.1997	9.20949	9.69775	9.25552	7.80632	8.27193	6.65533	6.87247	7.39001	5.9213	6.37922	6.44955	5.06222	5.36553	6.36387	6.25894
Zm00001d052318	0	0	0.0986134	0	0.0174324	0.0188728	0	0	0	0.0203416	0.0214431	0.0281748	0.231083	0.232224	0.158378	0.277363	0.476977	0.963817	0.0567931	0.0212757	0	0	0	0	0.10116	0.235486	0.107951	0	0.0166089	0.0149575	0.924396	0.157224	0.613096	0.384189	2.0069	0.491109
Zm00001d052317	0.055987	0.0448747	0.0598534	0.0500345	0.00881717	0.028637	1.48851	1.61917	1.79597	1.59473	1.38825	1.58181	0.0343764	0.027966	0.0133511	0.467626	0.0383808	0.426554	0.0670261	0.0645665	0.0841134	0.136782	0.048336	0.0448504	2.67086	3.335	3.27604	3.77602	3.67949	4.95531	0.101642	0.142005	0.131957	0.462666	0.323236	0.295713
Zm00001d052316	219.889	222.765	223.819	174.89	176.163	171.225	191.002	189.879	202.425	163.267	166.49	161.453	72.6204	55.5311	58.275	66.458	66.3437	74.0816	148.289	142.465	148.867	300.881	269.929	267.442	148.932	145.642	151.776	375.561	335.682	354.38	66.2405	61.8834	58.3854	67.0436	63.1934	88.1173
Zm00001d052314	14.8	14.8743	15.7343	15.7927	15.4728	13.6928	12.8694	13.5424	13.0711	14.8538	13.9249	14.7207	9.70834	9.65547	9.18923	10.1388	10.134	10.3676	15.3984	16.5745	15.3662	16.7419	16.9496	16.4337	16.6226	14.9543	16.5063	15.3002	13.0297	14.5494	13.4134	13.8884	14.4155	14.8594	15.3102	14.1639
Zm00001d052312	12.572	11.6586	12.2775	13.5259	12.3969	12.3903	13.9607	14.0223	14.0628	15.3672	14.1441	13.2704	15.8869	14.8391	15.8471	13.1655	14.7813	14.8382	13.4041	14.4065	12.1477	13.4428	14.9316	13.0323	16.7024	16.9285	19.6133	16.4903	15.4917	16.4795	10.7699	10.9841	11.105	10.031	11.7286	12.2442
Zm00001d052310	9.77185	9.68682	9.94922	8.98128	9.34351	10.0824	9.92124	10.9342	11.6704	10.1902	11.7561	9.27788	12.3571	13.0551	11.582	11.9837	14.4308	13.1891	13.3964	13.5276	14.2368	12.9716	13.5921	12.9536	10.9504	12.7351	11.0209	11.7894	13.8187	12.628	13.493	12.609	11.9727	10.3184	11.5866	11.4901
Zm00001d052308	6.61648	6.34145	7.01728	7.05496	7.1562	6.00459	8.98873	8.75765	8.83254	11.7344	10.7151	11.771	10.5283	9.87651	9.58378	9.13749	8.8762	8.31589	8.78923	7.92647	7.50793	9.28307	7.64662	9.59676	13.9107	14.1411	14.0173	11.9903	10.763	11.5283	12.0755	13.7204	13.4616	13.0184	15.4104	16.6562
Zm00001d052307	3.34555	3.05068	3.19135	3.20137	2.92654	2.70481	2.26568	2.3793	2.38055	2.53915	2.29869	2.78424	2.7219	2.74155	2.60469	2.80057	2.57163	2.71966	3.48992	3.09223	2.98525	3.87097	3.34121	3.64858	3.34976	3.45745	3.45788	3.39741	2.86507	3.15934	2.17553	2.41102	2.34445	2.02991	2.13814	2.32116
Zm00001d052306	7.03353	7.07685	7.70416	8.96871	8.61532	9.57834	9.39031	9.32465	9.10835	9.72344	9.26965	10.1253	15.2057	16.9906	17.3226	15.195	15.9218	14.3188	7.8441	8.31081	7.24196	8.5834	8.48359	7.61524	13.687	13.798	14.0204	11.6949	11.3033	10.9065	12.6372	11.2498	10.176	9.66613	9.60911	9.37203
Zm00001d052303	4.08251	4.40609	5.09596	4.84401	5.35783	5.72186	5.73324	5.11407	5.19585	6.48507	6.36709	6.34049	3.79544	4.12459	4.19395	3.99746	3.94166	4.09509	6.74543	6.02923	5.60935	5.43997	5.39644	5.43226	5.94425	6.14892	6.84457	6.57743	5.67576	5.45425	5.29002	5.14817	4.7839	5.77534	5.86388	5.93289
Zm00001d052299	0.457281	0.559961	0.543178	0.794624	0.360077	0.454799	0.208179	0.244904	0.343371	0.210084	0.22146	0.581967	0.748729	0.456832	0.454362	0.530472	0.709063	0.36291	0.195516	0.146488	0.21469	0.358072	0.460589	0.915803	0.348254	0.506678	0.212361	0.804953	0	0.720897	0.64569	0.463937	1.12268	0.377889	0.385975	0.644073
Zm00001d052298	2.70995	3.79531	2.18061	3.16835	2.63869	3.32869	1.64495	1.77908	1.52289	2.43646	2.3426	3.11511	5.27805	5.63291	4.74254	5.07048	4.9797	6.38269	1.71932	1.51221	1.58696	2.71071	2.01258	2.1709	3.30213	3.21579	3.16655	2.72591	2.40474	2.97282	7.124	5.24751	5.20243	4.35851	5.48971	5.72539
Zm00001d052297	7.16578	6.13412	6.67738	7.45284	7.39369	8.25034	15.5613	14.8547	16.1052	24.2556	24.0133	28.0927	1.84591	2.59196	3.3636	4.29968	4.13397	5.79901	7.28977	6.37204	7.50195	13.5441	10.8086	11.8437	16.56	17.6867	19.479	26.3774	22.6163	23.15	3.58873	3.65593	4.90175	6.43216	6.65323	6.30805
Zm00001d052295	9.11944	9.24412	8.51707	9.66413	9.30701	9.29308	7.72635	7.85728	7.21602	7.97425	8.12141	8.21654	7.43767	7.56913	7.69793	7.1145	7.14116	6.60333	7.02864	7.97859	7.13154	7.32648	7.60363	8.12208	7.31862	7.47921	6.41017	7.14312	7.55826	7.7933	6.54123	7.0393	8.09536	6.39016	6.95325	7.5622
Zm00001d052294	7.89296	6.50078	6.34439	6.6737	7.05631	6.93105	5.86275	6.48382	6.95174	6.16178	6.81159	6.19323	9.98417	11.4128	10.7025	10.2234	10.7084	10.2539	6.57185	8.35535	5.71177	6.35715	5.86648	7.559	7.70142	8.12748	7.42054	7.18578	8.77103	7.61824	11.6179	11.6957	9.51136	11.7456	9.96321	11.441
Zm00001d052292	5.06392	4.70092	3.5938	4.3146	4.93368	5.96325	11.3315	9.44625	11.8715	12.1844	10.2254	10.2678	25.9019	17.4062	23.4865	21.596	25.9731	11.064	3.15597	2.84573	4.39228	3.95185	4.59421	4.05664	4.47099	4.76455	4.63361	6.47509	8.30656	6.72676	91.3359	22.8364	10.6709	43.8333	15.4744	14.6427
Zm00001d052289	3.18969	2.81813	2.93185	3.4061	3.34888	3.65435	5.33212	4.9215	5.4898	6.37335	6.63674	6.70126	5.32627	6.60916	5.22185	6.02608	6.91691	7.02599	4.73359	4.83328	4.19944	4.86849	4.16713	4.48853	9.53168	9.20029	10.1104	7.19359	7.5209	7.50284	6.49543	5.80448	6.01628	6.97329	7.97437	6.44479
Zm00001d052286	14.4435	14.9171	14.9872	12.8395	13.5099	14.7684	16.9518	14.9567	14.7826	14.9589	14.5964	16.7348	19.7104	19.3503	20.4568	19.9901	22.3212	20.5875	17.6698	14.4423	15.6005	16.4746	13.1184	15.9847	16.0228	14.7086	18.4942	16.9115	17.1309	17.9095	17.5063	17.3219	17.5376	18.6627	14.5449	15.4781
Zm00001d052282	10.9835	11.4992	12.2925	9.62865	8.91828	8.48424	6.62196	6.72533	6.52092	6.41773	6.27237	6.78574	10.5321	9.96726	9.95229	8.45988	8.27137	6.61688	7.79418	8.59939	7.52255	8.88203	8.64279	8.54984	7.3462	7.22717	6.76649	6.82189	6.51041	7.18356	7.93844	8.28104	6.99458	6.86607	6.65265	7.21893
Zm00001d052277	14.4093	16.1644	16.023	15.5407	16.8417	17.1677	11.3177	12.9145	12.3581	7.84815	8.47492	7.55621	12.365	18.5402	16.8702	13.3402	21.3202	14.691	2.76125	3.37018	3.65149	5.02439	5.12593	3.89404	18.8166	19.0897	19.301	12.6779	13.6496	13.1135	9.05596	7.43279	8.55175	5.91073	8.77448	6.41866
Zm00001d052276	5.02495	7.35635	6.46967	6.89498	8.94346	8.47943	9.58923	9.29013	11.0406	11.4479	11.1677	11.9141	12.5316	14.6474	12.8036	13.1996	14.1397	15.5693	8.24074	8.93062	8.59645	9.37877	8.17138	7.96812	11.4177	10.983	10.1894	10.9832	11.7486	10.813	9.76822	8.39789	9.87628	9.84092	10.7197	11.3799
Zm00001d052273	1.19888	1.18576	1.33508	1.23625	1.50683	1.31685	1.21754	1.0372	1.12183	1.12276	0.870921	1.14433	1.14665	1.02496	0.72848	0.89865	0.937022	0.54892	1.47864	1.08569	1.73189	2.27473	1.99047	2.25326	0.842804	0.950308	0.690595	0.643553	0.968627	0.887892	0.809215	0.842076	0.774341	1.25747	0.490398	0.52363
Zm00001d052271	6.83351	6.57714	6.67216	6.21127	5.8555	6.23352	5.81039	5.29744	5.83008	5.74954	5.42561	5.42562	4.9958	5.16658	5.136	5.55833	5.31215	5.92669	6.05572	7.2657	6.5414	7.79532	6.8179	7.49067	6.62577	6.39322	6.91497	6.91385	6.39012	6.20386	4.81648	5.08508	4.7681	4.59238	5.04526	4.71882
Zm00001d052270	6.35599	5.80887	5.19057	5.25523	5.24708	5.08342	5.72495	5.00999	5.00364	5.18076	5.80884	4.95781	8.16193	8.35539	7.78222	7.13546	7.72221	7.86861	8.32808	7.96381	7.76505	7.64217	7.52306	7.30905	6.21466	6.55416	6.51044	6.22584	5.84523	5.73733	4.89064	4.97506	5.47677	4.58886	4.40439	4.25957
Zm00001d052269	5.23283	4.01455	5.71029	6.27601	6.15592	6.34207	0.86106	0.557128	1.04151	0.521363	0.508885	0.66864	0.529047	0.703324	0.626437	0.526587	0.555688	0.328802	10.0636	10.7042	10.5572	19.2338	20.8106	17.9126	1.09473	1.17359	1.20042	2.53669	1.82891	2.14401	1.57697	3.59264	4.09874	3.73385	1.10687	1.57619
Zm00001d052268	0.573485	0.414971	0.170303	2.20665	1.80632	1.99631	1.95811	2.87943	2.23927	4.74246	5.78619	4.43996	2.11274	1.76651	2.16533	8.74837	6.08434	15.7021	1.26687	1.10228	1.83985	1.30229	2.22802	1.4548	5.54675	5.84601	5.19336	4.90332	5.30639	5.77972	4.56943	4.80012	5.77271	8.92545	8.47103	4.9222
Zm00001d052266	1.74651	1.13739	1.78932	1.26817	2.78489	2.45666	2.6636	1.3329	1.10162	1.28381	2.62207	1.44477	1.76941	1.06869	1.01518	1.21563	1.30419	1.24747	2.0162	1.88826	2.29592	1.39495	2.18636	1.46906	1.27689	1.65457	1.88576	1.84463	1.57235	1.74051	1.2947	1.2182	1.36355	1.69586	1.0614	0.945536
Zm00001d052264	5.51024	4.61912	4.84308	3.44267	3.81476	4.25606	4.47836	4.39693	3.56558	3.2281	3.15216	2.68271	3.29249	4.19327	6.08503	3.39773	4.56335	1.78612	3.28887	2.9854	2.778	1.52899	1.85181	1.83677	2.2306	1.67183	1.67448	2.31565	2.99643	2.79843	7.09426	4.18345	1.78683	5.04253	3.59594	1.75796
Zm00001d052263	40.7494	44.5321	47.8588	36.2757	31.9249	33.2442	7.82985	7.27281	7.35853	4.32024	4.75393	4.64539	1.72205	2.01899	2.31133	1.27748	1.77724	1.33268	34.5636	38.2697	36.7914	25.0554	30.0175	28.0842	4.18389	3.66054	3.17474	3.40713	3.06334	2.95381	3.23219	4.07985	4.36228	4.43086	2.98695	3.11518
Zm00001d052261	0.0223902	0.0448656	0	0.0666991	0.0528923	0.114525	0.530048	0.62955	0.544734	0.514325	0.672298	0.541411	0.42618	0.167762	0.427148	0.296103	0.931916	0.182772	0.0574393	0.0860711	0.0420482	0	0.0193305	0.035873	0.798026	0.535873	0.405522	0.185807	0.167979	0.166404	2.19501	2.96446	2.13727	3.8486	3.05027	3.09844
Zm00001d052260	2.40104	2.25335	3.49287	1.87868	1.86672	2.22823	3.7912	2.90551	2.41	2.79262	3.50317	3.55857	6.25159	4.70628	5.21837	5.83864	7.64953	7.21551	2.91085	2.57036	3.22485	2.54174	2.2566	2.04518	2.27761	1.7781	2.11717	2.9349	2.07496	2.56682	14.769	13.4905	15.8311	21.399	14.561	19.7452
Zm00001d052259	33.7843	34.3906	35.5826	29.905	30.9441	31.438	25.8804	25.6642	24.26	25.0196	26.5227	25.0648	26.8183	28.3656	30.0565	28.5676	26.3818	28.3574	40.6238	44.3305	42.3356	38.5667	41.0142	42.2033	28.5518	30.3407	27.9294	29.0921	23.8984	24.7298	22.2055	23.3686	25.664	24.6535	27.208	26.7421
Zm00001d052258	7.47791	8.22368	8.17602	6.01908	7.7619	6.53583	5.05494	4.85443	5.85336	4.78887	5.74323	5.0949	5.10165	6.13115	7.27256	5.59919	6.56512	5.21531	4.4568	3.59326	3.58175	2.76808	3.52146	3.1465	4.7976	5.02164	5.05125	4.58724	5.07182	5.99647	7.31356	8.3531	7.12115	6.55413	6.44573	6.30355
Zm00001d052256	0	0	0	0	0	0.0802979	0	0	0.0424372	0.216368	0.182468	0	1.61937	2.11724	1.74079	1.73736	2.37531	1.66593	0	0	0	0	0	0	0.0430406	0.0626203	0.032807	0.10659	0	0.0318198	10.0321	9.58021	4.24582	7.82278	4.88951	2.53728
Zm00001d052254	0.346245	0.528614	0.176265	0.110512	0.272644	0.0843344	3.10755	3.25839	4.27876	5.81747	4.40773	4.59539	0.546677	0.0988299	0.471818	0.550853	0.508632	0.235533	0	0.142608	0.092891	0	0	0.0396245	0.31643	0.460377	0.585756	0.447792	0.853511	0.50129	4.84913	1.70624	1.74873	3.63794	1.75352	1.90718
Zm00001d052253	10.31	11.6027	12.311	24.1639	24.4577	24.0042	80.9364	82.5818	81.9718	107.151	103.807	104.584	33.3544	25.9662	49.8695	71.6709	58.7998	67.6293	15.9287	15.5702	14.4808	47.4625	38.2598	35.9519	36.4617	32.6873	34.1897	110.657	119.729	104.839	45.5876	25.7547	22.8705	46.0726	33.7636	24.0932
Zm00001d052252	10.8512	12.1353	12.993	19.1282	18.2259	17.3979	70.4752	66.2196	63.8248	58.3596	52.1183	58.9776	69.2557	63.9992	90.1826	75.9094	77.9716	47.8108	4.68214	5.16637	4.34674	4.06922	5.71555	4.82488	20.516	20.848	20.3884	56.7786	59.0779	57.9793	119.766	33.2801	22.0266	126.858	22.2593	30.0242
Zm00001d052248	11.2156	11.3809	11.4134	10.5943	11.3922	10.6314	8.44907	8.41462	8.68186	8.44299	8.24091	9.56714	8.56278	8.38266	8.47634	8.54865	7.4546	7.77346	12.9213	13.148	12.2782	19.5995	16.7149	16.6667	8.01048	8.09482	7.42292	10.0587	9.42425	9.76461	6.97935	6.94777	6.31	6.66222	7.36526	6.79867
Zm00001d052247	28.781	28.8789	24.9869	27.6363	31.4632	31.3039	38.2668	42.8105	42.0696	50.5112	52.1598	54.531	42.7618	40.9521	32.2329	79.2291	45.3639	111.922	26.1979	28.8206	28.9292	27.1658	25.8537	25.1991	47.5577	46.7879	43.9149	47.4296	50.5334	43.7013	28.6451	21.3418	33.2308	37.3342	47.4205	57.6383
Zm00001d052245	6.16795	6.45804	5.96745	3.8486	3.12651	4.49589	5.3124	4.65065	5.05254	4.99896	5.50452	5.63176	0.763015	1.27174	0.632432	1.32907	1.17989	1.40202	4.48386	3.39345	4.31169	4.69926	4.18678	5.00176	5.02744	5.0879	5.59506	5.15624	5.61655	5.00689	0.614448	0.784138	0.642931	0.688795	1.26636	0.96053
Zm00001d052244	66.9392	62.7044	57.8168	55.9314	62.9949	54.9773	89.9364	85.2538	79.8102	73.8825	78.2787	83.6329	12.2802	12.4368	9.97677	12.7844	14.5901	12.4945	45.7233	58.0546	45.9914	42.1889	33.8292	47.0845	33.9447	28.4922	42.9335	51.7316	57.8755	47.4327	36.0623	19.6701	16.1137	30.0198	20.4644	14.8754
Zm00001d052243	0.376768	0.42467	0.314678	0.192907	0.222509	0.542011	4.18093	5.486	4.94393	42.5164	31.4301	42.4358	0.144586	0.223486	0.154425	32.6329	0.553471	17.252	1.59078	1.24467	0.729671	7.58957	2.52092	3.67848	85.8014	79.9034	75.0461	36.1873	51.3035	46.9501	0.712505	0.0836178	1.17939	4.826	2.90986	0.286066
Zm00001d052242	485.311	502.509	488.485	377.995	373.678	378.664	107.205	111.048	97.8523	68.1793	66.4844	64.1666	19.0059	33.8843	31.1053	27.5042	33.2165	23.9934	582.641	537.71	518.09	506.015	525.759	494.762	93.4924	89.5632	93.1315	107.652	97.1179	111.292	58.8967	66.484	48.4649	60.3513	45.9171	41.511
Zm00001d052240	14.4293	14.0686	14.1489	11.2869	11.6289	12.6517	2.42479	2.4895	3.2941	2.98086	2.48568	1.84869	1.88788	2.20096	1.80417	1.36494	1.71896	2.42094	16.2309	16.8219	16.0268	16.3112	17.0976	17.3192	3.09756	3.95944	4.23306	3.3972	3.17857	3.51681	1.71415	1.54744	1.51213	1.48051	1.60619	1.58563
Zm00001d052239	59.0675	63.221	62.0017	65.6281	58.7317	65.7407	73.5449	71.9466	75.2781	62.7852	63.3376	58.9032	39.521	35.3613	42.9581	43.2543	43.5859	36.3905	48.2301	45.531	47.4072	46.2848	44.0604	41.5951	45.2031	50.177	50.3853	59.6989	69.2669	62.4489	40.2956	37.6453	43.1228	43.2758	35.6615	40.0813
Zm00001d052237	0.458762	0.544751	0.681171	1.00599	0.842901	0.673544	1.46197	1.04421	1.332	1.49877	2.02428	1.5245	3.44279	2.63529	3.05408	2.69643	2.98272	3.03404	0.762802	0.832784	1.07693	0.263437	0.858149	0.653346	2.74847	2.84659	2.45006	2.05735	2.16067	2.27301	3.34686	4.31824	4.29503	3.85431	3.84643	4.02503
Zm00001d052234	1.55218	2.15326	1.22325	1.51164	1.50429	1.98483	4.34853	4.46021	3.98073	3.4558	3.52728	3.87484	7.55107	8.61806	9.36039	7.56258	4.73569	4.18287	1.53151	1.09009	1.45747	1.00974	2.06164	1.1956	5.18306	4.6436	4.94878	4.09846	4.12052	3.46881	16.6907	14.4758	16.9199	14.455	8.91904	7.72535
Zm00001d052233	1.0677	1.05422	1.05458	1.17544	1.38904	0.989349	2.5149	2.46131	3.03263	2.92179	3.37227	2.8358	2.28025	2.60865	2.44925	3.42496	2.6027	3.06309	0.932861	0.869947	1.1987	0.523443	0.861671	0.706565	3.64848	3.33306	3.37924	3.02933	3.01253	2.91686	3.98907	4.92166	4.3081	4.64179	4.98406	3.56752
Zm00001d052231	2.7911	2.5925	2.79736	3.88119	3.34821	3.6992	11.3168	12.4023	13.8521	11.7008	12.3133	11.0172	11.1662	11.8069	9.11282	10.8214	12.5032	11.2139	3.13259	3.66726	3.09172	3.23736	3.40743	3.47614	6.8153	6.47997	6.88091	5.93858	6.44551	6.17294	9.51402	9.53495	10.1246	9.28011	10.237	9.63993
Zm00001d052230	8.22991	8.95001	8.64115	7.44248	7.05229	7.47285	8.17032	7.54209	8.39729	6.05274	6.11256	6.38118	4.40564	4.02455	4.08181	4.44063	4.5802	4.88096	6.69755	7.06181	6.02311	5.29633	5.46327	4.73689	3.83962	4.62077	4.79351	4.87832	5.30527	5.04644	3.9759	3.79771	3.11742	3.52912	3.78268	3.36975
Zm00001d052229	306.337	273.965	295.674	243.286	245.462	232.105	177.947	170.689	178.349	183.94	179.983	182.95	284.327	353.53	293.788	279.441	296.005	366.439	344.799	323.244	330.681	203.625	197.342	205.066	347.154	358.316	353.571	320.889	314.416	324.767	460.873	434.861	564.52	524.641	468.035	512.948
Zm00001d052225	16.8588	17.2058	16.4304	15.6731	16.3935	15.3687	14.2169	13.8162	15.395	14.4509	15.1969	13.8238	14.7977	17.1437	17.4257	16.5383	15.4946	16.2659	19.3831	19.8628	18.7696	17.6489	17.6157	16.4059	16.8203	17.1003	18.0755	15.763	14.6853	15.2382	14.0137	14.5788	14.6006	12.9033	12.2435	12.8687
Zm00001d052224	3.76891	3.44148	4.59021	4.79649	3.68152	4.75843	56.0787	50.8584	50.5113	60.4055	60.4418	70.2484	77.626	76.1858	80.7464	67.0432	89.0981	106.966	10.3622	9.44483	9.31773	9.23473	7.78455	7.94933	78.61	76.1519	77.9316	81.4845	73.8744	72.1375	79.7688	62.0515	80.6218	80.939	107.154	103.842
Zm00001d052220	5.96942	5.27535	7.36346	7.24981	13.1614	12.8396	20.7374	23.4612	25.736	28.1841	21.2598	27.817	10.2627	8.30311	15.1659	10.9306	9.71342	12.9943	18.0624	14.4744	16.1257	69.7267	45.5901	48.4823	38.6074	41.3341	39.2799	63.6022	64.6276	58.0154	9.22552	8.57202	10.5521	10.0178	9.06945	10.6715
Zm00001d052219	5.74913	7.36445	5.47261	6.31483	6.38747	5.95291	8.22242	8.33026	7.97168	9.8414	9.20467	8.75334	15.3289	17.0206	15.2592	15.7323	14.7956	17.8756	6.6223	6.40812	6.50759	7.77029	6.30066	7.57076	11.2759	11.2743	11.2647	10.4965	11.4427	10.3227	10.2625	10.6935	10.3792	8.87283	10.9018	11.6333
Zm00001d052218	6.39569	5.84438	6.62997	5.15271	4.6963	5.00628	4.70391	4.98036	5.71587	4.89116	4.94066	4.39438	2.83483	2.41726	2.79926	2.43064	2.56816	2.32214	8.4665	7.06405	7.33182	9.36489	9.39476	9.41927	4.32694	4.29543	4.5099	5.66371	4.60201	4.82486	3.27675	3.16478	2.70502	2.90745	2.78861	2.63892
Zm00001d052216	161.946	157.213	154.257	115.796	129.805	126.089	25.2056	25.9456	29.3989	19.5617	19.791	22.7325	8.21548	8.95522	9.90225	8.48723	9.23059	10.8953	193.494	191.424	200.153	159.296	167.641	169.756	18.6732	17.7468	17.3556	23.6691	22.5489	21.7764	8.3762	9.29512	10.7579	8.33367	8.81242	9.67814
Zm00001d052215	39.7564	37.5748	37.5434	33.8419	33.7159	33.892	29.9	30.6926	28.3006	25.6804	28.2262	23.7804	34.7852	39.2805	36.3108	32.4313	40.7841	40.5665	46.9834	43.1742	41.213	32.8371	33.3967	35.0968	37.75	34.4655	40.489	28.2532	31.8846	31.1049	27.0419	27.6497	29.3758	27.5316	29.255	30.721
Zm00001d052213	3.15497	2.86828	2.98637	5.77613	6.48683	5.65933	6.12427	6.01952	5.60677	7.207	7.70337	8.83907	4.81602	2.1888	2.46867	4.60542	4.29133	6.98995	3.1288	3.07414	1.9544	2.65577	2.59141	2.72046	2.14245	1.90811	1.78567	2.5785	2.86008	3.38985	9.33402	10.4474	16.6794	21.4732	22.236	25.9564
Zm00001d052212	1.82423	1.50516	2.34216	2.43742	1.94344	2.28697	7.86519	7.24124	7.63869	9.07103	7.63939	9.4231	10.4761	13.2663	14.49	15.0873	10.4827	17.0081	1.6517	3.3516	2.7709	3.02496	2.40872	1.67627	8.28668	8.59641	7.47502	10.4431	12.7199	11.6001	14.3187	17.1197	17.6092	20.174	9.61901	11.5623
Zm00001d052211	5.67472	4.92561	6.2278	6.57403	6.47602	6.73064	2.0967	2.84098	3.23599	1.73805	1.14179	1.15134	0.185157	0.178017	0.408586	0.209893	0.295322	0.298376	11.4634	10.1959	9.55007	22.952	19.4549	20.2481	2.5304	2.78847	2.63534	5.52199	4.97721	4.18597	0.248845	0.319851	0.145379	0.4984	0.19437	0.159276
Zm00001d052210	0.702836	0.71982	0.500916	1.60517	1.10687	1.31816	13.524	10.3514	12.0751	10.0744	8.53223	12.7612	5.9841	5.99165	8.63159	7.85978	9.22334	7.77717	0.64108	0.81054	0.747946	0.792509	0.404526	0.713174	6.42315	6.07432	5.41818	4.77207	3.02313	4.2421	26.2282	24.5057	27.5812	29.0406	24.4889	18.8582
Zm00001d052209	5.27341	4.45031	4.30414	4.58576	4.67461	4.60321	227.826	228.029	222.109	168.255	169.108	189.202	18.8264	28.5967	30.3089	43.694	44.9644	49.8562	8.6138	9.10406	8.27252	8.99055	8.12409	7.71531	89.7778	87.6249	93.156	84.2359	69.5074	78.1066	161.089	143.493	169.02	208.55	127.264	134.796
Zm00001d052208	2.05449	1.97043	2.39348	4.70784	4.14812	3.7274	33.7192	37.5799	37.4997	24.5406	25.3593	28.3592	3.52564	3.94705	6.12411	6.37996	6.06186	2.50845	1.48656	0.810023	1.43448	1.03951	1.50085	1.22381	2.88858	2.87179	3.66962	10.2534	12.2517	12.208	21.0719	12.9874	4.68706	14.2353	7.97696	4.98052
Zm00001d052206	75.6543	63.5591	77.2077	67.0018	57.6735	64.0477	98.7192	101.463	91.4608	85.6522	78.7628	100.086	91.81	60.574	96.9257	90.7556	65.2336	19.2945	15.3329	12.2437	15.015	6.0103	8.55486	9.02994	9.67861	8.57439	9.97041	26.5795	21.2008	25.2563	323.141	188.432	53.4131	214.594	63.2996	62.9711
Zm00001d052205	1.74375	0.931765	1.08743	1.51507	1.28154	1.04057	5.08062	5.22978	4.609	5.60777	4.44765	5.91789	10.1357	10.1909	15.1084	12.7844	12.0962	3.12362	0.944376	0.94962	0.764097	0.382322	0.451635	0.605319	0.637437	1.04334	1.13371	2.93797	1.70068	2.5919	55.294	15.244	1.84944	24.9293	2.50212	7.64442
Zm00001d052200	7.31216	6.55857	6.57632	6.52178	6.49811	6.02577	5.35793	5.42665	5.27106	4.6391	4.85658	4.36493	6.86285	7.505	7.94013	7.50097	8.22665	5.53073	10.5404	9.28599	10.2663	7.70524	8.19175	8.49362	4.16862	4.1552	3.82023	4.89909	5.40746	4.76392	8.59707	8.57555	9.71475	8.44531	6.55108	5.83001
Zm00001d052198	6.83309	6.6501	6.81408	6.88882	6.74336	7.17333	6.58383	5.91284	6.98168	7.494	8.14065	7.78485	7.43842	7.21887	7.34685	7.3314	7.85587	8.03796	7.60374	7.87638	7.02323	7.17779	7.53943	7.43397	6.64465	6.10988	6.04864	6.40059	6.75313	6.37062	7.0964	7.55316	7.402	6.5591	7.69682	8.62615
Zm00001d052197	5.8897	6.05257	6.36953	5.78288	5.41645	5.67663	4.94241	5.01984	4.64039	4.66454	4.54817	4.16734	4.65533	4.65078	4.55939	4.36457	4.36902	4.15098	4.73574	4.80835	4.56046	5.16258	4.59785	4.84139	5.5499	5.32301	5.31725	4.95171	4.7429	4.89493	4.63695	5.15046	4.28619	4.95189	4.88967	4.93709
Zm00001d052194	343.704	324.157	340.901	380.768	290.26	277.481	204.048	194.704	203.267	243.403	214.459	236.04	2.62499	3.0846	3.39831	5.69419	5.65996	9.62218	174.215	159.982	173.459	211.92	235.264	217.707	94.2997	83.8275	91.9163	78.6008	69.2557	73.3885	450.736	317.568	108.196	269.375	307.314	208.969
Zm00001d052193	0.980279	1.17144	0.873314	1.16212	1.14998	1.01191	1.90654	2.05716	2.10912	2.32839	2.30591	2.42724	2.25609	2.00527	1.77709	1.74986	2.0833	1.76462	0.826856	0.884403	0.726355	0.582753	0.765716	0.710498	1.76736	1.79108	1.63051	1.68534	1.88112	1.70309	2.0581	2.09396	2.04718	1.95082	2.08712	1.9654
Zm00001d052191	0	0	0.0509758	0.0426133	0.0901128	0.292675	0.104198	0.137901	0.206237	0.473179	0.166267	0.436928	3.54845	1.60057	1.0916	1.31428	2.01732	0.42816	0	0.10998	0.214913	0	0.1482	0.0458377	0.261462	0.266282	0.119577	0.302171	0.128784	0.154638	6.09425	5.4279	3.40526	3.45182	3.62228	2.62934
Zm00001d052190	0.206376	0.620304	0.275785	0.768476	1.38131	0.703735	20.5758	18.32	17.7592	25.1255	24.2872	20.3552	14.0021	9.53551	27.0677	22.6958	28.9018	13.6878	0.970624	1.58667	1.35649	2.23011	1.95991	1.40526	9.61885	8.4379	8.26627	29.5817	27.3275	30.6757	93.4167	8.74161	2.91847	30.6982	3.76261	11.5544
Zm00001d052189	28.0369	29.6089	30.0124	59.8451	64.9449	63.6486	109.669	110.95	112.989	87.3857	82.8375	92.8283	110.419	83.1237	149.195	119.7	156.464	90.4648	7.66445	10.5656	6.34316	15.1847	14.8663	13.7589	93.6537	96.3374	99.9897	195.626	177.383	181.194	154.97	48.2893	33.1965	136.716	39.2875	76.8879
Zm00001d052188	3.47474	3.02128	3.1139	4.33335	4.64654	3.69835	5.31664	5.74802	4.79841	4.68518	4.40118	5.07636	8.30681	8.83237	7.90614	8.11426	8.08445	6.6575	2.53179	2.54897	2.35534	3.0139	3.37266	3.45887	4.15262	4.79781	4.55455	5.44444	6.00041	6.23727	13.0893	10.9306	11.3153	12.3864	11.2353	10.4796
Zm00001d052186	39.8965	35.6785	39.6473	37.7178	39.2401	33.8318	29.3624	31.7121	29.4924	36.6308	32.0523	35.6	33.6668	32.668	29.0268	34.6016	28.81	39.0606	32.2111	32.4676	32.5992	37.9134	37.148	36.2059	32.9388	29.7867	33.9166	35.2323	27.763	31.4922	28.0428	31.2057	32.2019	32.6214	35.0579	34.8294
Zm00001d052185	3.10414	2.78903	3.11636	5.43322	5.31044	5.30593	10.5306	9.67101	10.9327	12.2775	12.4387	11.992	12.6838	13.1049	12.8414	13.3254	19.1117	20.0226	4.21743	4.77006	5.0749	4.20496	4.77491	4.91025	12.2546	11.345	12.063	8.34492	9.72905	9.113	14.6559	16.1063	16.1922	18.3861	16.9495	20.9146
Zm00001d052184	127.081	120.571	131.172	87.2695	79.1244	92.3218	20.3617	21.0792	23.2137	18.3014	18.1372	19.2014	11.9368	16.4132	15.3586	17.0597	27.3905	20.6078	174.097	179.44	182.379	124.4	136.024	128.364	20.9278	22.4396	20.3968	20.6051	18.2091	18.4534	18.9823	20.5407	16.6205	21.8807	22.7416	17.8278
Zm00001d052182	3.56938	2.23511	3.24615	4.26427	4.45019	3.55001	6.4999	6.27256	6.09755	5.26116	7.41875	6.62468	5.11379	8.39467	8.15717	9.88589	10.8509	10.5722	3.56098	3.14444	3.21195	4.89124	3.78781	3.57423	6.04834	8.15711	6.73408	5.21729	7.69887	5.47635	13.0051	14.6363	18.5344	15.3629	14.1225	15.2001
Zm00001d052180	59.244	61.5016	61.4959	56.4589	57.0962	55.8523	46.0448	45.9541	43.3775	42.6054	46.5405	41.3657	71.5178	67.5061	72.464	61.2062	60.3856	52.2032	62.9798	60.3102	63.8581	53.3283	55.4751	54.3597	43.144	43.5763	42.8164	41.2304	41.7899	41.7104	45.9315	44.2272	43.4852	39.6576	35.3841	39.2968
Zm00001d052179	0.13673	0	0.121811	0.169713	0.107666	0.0388538	1.82591	1.06181	1.23205	2.01013	1.89825	1.85613	0.839534	1.04724	1.41292	1.01514	1.00428	0.775092	0	0.0438009	0	0.342612	0.157394	0.292087	0.0833044	0.424202	0.190493	1.58166	0.649671	1.3857	2.23405	5.24827	7.62689	5.72491	3.57769	2.26285
Zm00001d052177	4.4418	3.52812	4.70577	7.86759	7.18429	6.95915	18.8005	12.9231	15.7933	15.3324	16.0464	16.1949	15.3318	17.7498	19.109	17.7978	19.8689	22.3757	5.23549	5.30706	7.5525	7.5579	6.84046	4.51996	25.0142	20.1122	18.8994	15.668	18.5533	15.8974	18.5978	19.7919	28.3653	24.1071	25.2917	23.3974
Zm00001d052176	0.135276	0.0301184	0.0401716	0	0.0355068	0.230643	0.205283	0.0724491	0	0.0414322	0.349406	0	2.99017	3.26596	3.22589	1.60066	1.34688	0.889541	0.115678	0.0433349	0.127022	0.0423709	0	0	0.123627	0.0899333	0.031411	0.204108	0.169147	0	0.491174	0.937841	0.478252	0.558948	0.137018	0.190534
Zm00001d052174	10.5748	10.0403	9.42087	8.00556	9.70324	8.56787	11.1403	11.444	11.0249	5.42036	6.72967	6.06173	12.0469	11.1319	13.8331	12.6526	12.8169	8.23387	6.91284	7.68502	7.01633	4.22923	6.37566	6.23095	14.6959	12.7242	11.5975	16.0214	14.4574	18.0093	17.532	13.832	16.1439	17.5498	9.40528	11.7016
Zm00001d052173	0	0	0	0.249843	0.132083	0.142996	2.13819	2.82981	2.87178	2.69719	3.00572	3.6291	2.72931	3.64475	2.90003	2.4518	2.21768	0.969891	0	0	0	0	0	0	1.07307	2.00728	1.69428	1.51854	1.32136	1.58663	3.40051	3.02071	1.68023	3.04957	1.31672	1.68334
Zm00001d052172	4.45812	3.57328	3.8128	3.71853	3.37004	5.62475	34.7463	28.7946	27.477	102.571	93.962	92.5948	2.84681	5.78986	4.57141	39.8425	21.1313	53.981	7.47201	9.76844	5.69311	21.7833	13.2402	14.1425	48.8908	44.2202	50.4337	85.1581	83.0806	86.868	8.41725	3.43749	7.56536	29.6202	11.0179	23.2644
Zm00001d052171	3.5823	1.47915	1.91485	2.08579	2.20537	1.5547	6.64204	7.43005	5.6929	7.30128	10.157	6.79718	6.83863	5.23804	7.37774	4.98681	5.13482	5.53833	2.61774	2.06563	1.65129	0.795632	1.74319	2.66103	5.11908	5.71576	4.58252	3.78356	4.15351	5.14871	12.6523	9.02005	8.32808	12.4335	8.21347	11.3526
Zm00001d052170	17.1257	17.4338	16.2148	24.5028	22.2459	22.9969	55.4068	54.9714	53.0082	57.5217	55.9871	61.8543	23.7477	21.4423	25.6811	31.3751	30.7278	28.9289	15.2005	16.6026	13.7098	12.3335	13.3392	12.137	38.2936	35.6854	40.509	47.3604	43.5716	44.425	85.7082	43.2473	43.2514	72.8074	53.1278	48.542
Zm00001d052167	5.72492	6.05446	5.52525	8.70474	9.64207	8.20186	235.58	244.775	206.272	123.105	124.688	113.539	1.22053	1.23124	1.5643	1.05153	1.75206	0.594975	4.0796	2.67451	5.07697	1.41958	1.64752	0.828055	2.76131	2.43162	2.49248	11.6972	13.6606	12.3023	43.6423	23.5154	20.1461	65.5108	13.9731	18.5628
Zm00001d052164	1.13063	0.783686	0.684178	0.746698	0.907094	0.545578	4.448	4.93562	4.38271	2.84219	3.20272	3.20363	2.17434	2.97299	2.16204	3.86055	1.70268	4.25189	3.30182	3.77227	3.48541	1.18268	1.5839	1.23043	1.13075	0.780026	1.0105	1.43234	1.52043	1.57103	1.98806	2.8028	2.40085	2.803	2.42003	1.7014
Zm00001d052163	37.4985	39.6664	37.5259	30.6432	25.6528	29.4719	15.9899	16.7319	13.1487	11.0303	10.1895	10.4192	4.42775	5.59382	6.57513	4.19256	5.29664	4.90545	57.276	56.4611	47.9564	48.2697	52.1134	49.7826	13.607	13.1698	12.4697	15.3288	13.3025	14.4159	5.9811	6.45548	5.72377	6.41495	4.72619	4.0553
Zm00001d052162	1.01105	0.801938	1.12591	1.12945	1.1942	1.239	1.38086	2.79203	1.70819	2.09024	2.38704	2.73431	2.94877	3.15644	2.63707	2.41906	4.05345	6.01798	1.08072	0.850199	1.1867	0.771909	1.14566	0.658076	3.81146	4.49509	3.87364	2.28826	2.32298	1.96392	14.4929	13.2388	9.867	12.115	12.7369	11.7151
Zm00001d052154	0.121015	0.323321	0.107811	0.0901244	0.0635275	0.137553	1.13858	1.1018	0.726962	0.444774	0.820504	0.4107	0.272449	0.201494	0.0721457	0.196539	0.0987618	0.0274403	0.0689888	0.0387667	0.0378772	0.0379043	0	0	0.184325	0.214541	0.252898	0.791231	0.635528	0.381558	0.512628	0.327405	0.308993	0.633365	0.388151	0.21306
Zm00001d052153	7.22873	7.61829	7.33203	6.94597	7.14895	7.38191	6.75547	6.60395	7.16673	6.98377	7.29729	7.18504	4.86594	4.55877	5.02022	4.53361	4.87053	5.26117	7.11928	7.7719	7.87119	7.31226	7.51704	7.60142	7.32964	6.80922	7.06169	6.66934	6.50358	7.68037	4.63417	4.5426	5.36076	3.88526	5.64592	5.07734
Zm00001d052152	0.209515	0.139942	0.497741	0.676142	0.109986	0.476292	15.5791	12.1186	12.4601	18.9302	16.9789	14.8431	6.90386	3.48848	4.16354	5.78456	6.22392	2.37538	0.238882	0.134234	0.131154	0.131248	0.0602944	0.167839	7.46746	7.75372	8.95146	10.0105	11.3173	12.1738	135.79	58.101	13.3329	35.0895	23.202	33.3461
Zm00001d052149	7.50234	7.63126	7.60133	6.23465	6.12616	6.10921	4.55617	4.03755	4.75254	4.40992	4.44352	4.42535	4.7231	4.44444	4.47702	4.43377	4.46059	3.75679	6.34672	6.80282	6.15972	6.98097	6.48971	6.51914	5.08716	4.81768	5.05819	4.75606	5.13525	5.06885	3.80179	4.0837	3.98156	3.936	3.79578	3.95102
Zm00001d052148	5.81355	3.71424	4.05328	4.61192	5.07536	5.81792	4.94807	4.16266	3.41639	3.8321	6.36545	4.98609	78.5303	83.835	66.7555	68.1735	64.422	65.596	3.67445	3.64371	4.62814	4.86896	4.25532	3.94846	10.6259	12.1829	11.5329	7.53219	7.20599	7.51414	98.5826	103.923	120.042	85.8492	68.4209	75.1632
Zm00001d052147	14.1795	14.3192	14.2221	17.8334	17.4697	18.8719	18.9047	19.915	18.4265	13.8264	13.3605	14.8233	3.96818	3.44503	3.62288	4.88436	3.55427	5.64302	11.1148	11.7962	11.4123	8.85992	7.78645	8.38403	6.87595	5.72338	6.68574	6.98595	8.93732	6.53343	7.6176	6.61801	4.66061	7.11431	4.9095	3.60457
Zm00001d052146	0.667907	0.557647	0.260324	0.808297	0.328707	0.498212	0.532118	0.972519	0.338533	0.652055	0.768231	0.743771	1.2303	1.35535	1.07012	0.958828	1.3082	1.05067	0.464055	1.48435	0.862338	1.13753	1.22535	0.902899	1.29709	0.693804	0.814211	0.566864	0.970854	0.451263	2.09671	2.3717	2.90244	1.75933	2.30436	2.35919
Zm00001d052145	2.57775	3.82264	3.3499	4.45591	4.02236	3.40715	5.23244	4.36964	5.68968	5.95393	4.74162	5.65831	2.35235	2.92961	3.01716	3.27565	2.88345	3.7966	2.32563	2.56822	2.30944	3.06664	2.40924	3.01225	3.30674	3.44317	3.64074	3.87155	3.95654	3.24357	3.20572	2.85521	2.48039	3.14645	2.58699	3.0603
Zm00001d052144	13.248	17.1233	13.3691	10.1864	9.07791	10.0945	6.01342	5.808	5.24686	5.49391	5.22362	5.66984	9.4781	13.4302	12.4412	9.68348	11.4816	13.1325	14.871	15.5486	16.5496	14.3214	14.6766	14.0878	12.1072	11.9511	13.7748	9.46382	10.4668	9.84857	4.75347	4.63888	5.34225	4.10143	3.9583	5.01581
Zm00001d052138	17.4922	17.3804	16.6916	13.5564	13.1365	13.2794	8.80826	9.29419	9.51757	8.63488	9.2172	8.66851	3.89124	4.00387	3.96652	3.94387	3.98297	3.73357	16.4099	17.4367	17.4074	16.1955	16.329	16.306	8.9312	8.62335	9.06314	9.53237	8.42789	8.45693	4.51613	5.63852	4.25772	4.6335	4.98929	4.78637
Zm00001d052137	1.86231	2.26828	2.58624	3.46731	3.49357	3.50206	15.7096	17.3809	14.4118	19.93	20.2664	20.9823	16.3449	11.8195	20.5396	17.461	22.6368	14.0097	1.54567	1.05279	1.02863	2.11021	2.64816	2.06229	3.65417	3.93275	3.16689	9.00822	8.79391	10.251	63.2433	35.8433	25.3999	47.0746	39.0573	22.5658
Zm00001d052136	6.25598	7.05655	7.56646	6.69545	6.75307	6.95785	12.788	13.9123	13.8875	11.3823	10.1126	11.02	60.4164	47.8258	61.0572	51.4162	43.3533	25.2238	5.4205	4.89737	4.82391	4.39912	4.793	3.18617	12.6462	11.7886	12.5254	14.5026	12.2465	14.9197	95.0716	85.8953	73.529	85.6617	39.2782	45.5161
Zm00001d052135	1.4694	0.368047	0.65453	1.64147	1.15705	1.40923	1.3379	0.737773	2.48257	0.337534	0.177906	0.935026	3.38332	2.47717	3.06603	3.06825	3.41768	3.24856	0	0.353035	0.344935	0.172591	0.317148	0.294278	0.671433	1.2211	1.15153	1.2471	1.37799	0.620486	2.11187	2.04983	2.16453	2.12499	0.9302	1.16416
Zm00001d052131	0.23398	0	0.416898	0.174253	0.184243	0.498665	0.10652	0.281951	0.105417	0.107495	0.226632	0.14889	0.574662	1.28563	0.976443	1.38429	0.744718	1.3529	0.700288	0.112432	0.659112	0.549653	0.505013	0.374877	0.213832	0.23333	0.244486	0.529555	0.26331	0.158086	0.353984	0.237386	0.275737	0.193357	0.414739	0.185376
Zm00001d052126	1.98716	1.57616	1.65968	1.97321	2.21673	2.8234	1.65855	2.12851	1.52946	1.71176	1.96485	1.00106	2.4911	2.41948	2.69022	2.93916	2.61506	3.12597	1.59307	3.02374	2.76	1.90615	2.21599	2.91846	1.66471	2.28439	2.42245	1.46791	1.83248	1.51042	2.02928	1.74308	2.36619	1.4711	1.5515	1.63997
Zm00001d052124	0.999878	0.522139	0.712619	1.88192	1.48878	1.14685	2.06908	1.70873	1.22859	1.82075	2.27152	2.35993	2.41108	1.77077	1.99421	2.58134	2.14536	2.57227	1.58567	1.1531	1.07543	1.84492	1.49105	2.14082	1.66142	1.58327	1.51967	2.1121	1.58212	1.80557	2.48632	4.10384	8.88023	8.36797	6.0305	10.668
Zm00001d052123	35.5761	38.8172	34.9461	30.6804	30.8425	30.8716	8.33547	8.56468	7.9881	4.63178	6.9591	6.71036	6.83068	6.68567	7.73762	5.2428	5.70276	5.24216	47.6149	45.2709	50.9786	39.5816	44.3207	40.1035	5.93064	6.54846	7.06335	7.16876	6.73779	7.63374	4.52317	6.46634	5.32598	3.97419	4.7537	5.32503
Zm00001d052122	271.535	303.418	290.49	318.845	361.876	367.077	440.333	423.345	419.222	431.487	467.691	467.754	99.9882	53.2511	94.1484	116.509	90.5881	96.3492	200.136	213.095	201.449	406.389	329.409	337.51	287.436	298.35	302.062	538.554	567.106	538.863	297.586	199.7	131.88	223.297	124.378	194.927
Zm00001d052118	6.70083	5.6346	7.46207	4.76756	4.664	5.91641	0.871594	0.384507	1.34776	0.329838	0.347699	0.152284	2.38779	1.4046	1.89041	1.29093	0.90818	0.569781	2.30225	2.81738	1.40446	1.57412	1.08471	0.814777	0.109354	0.357976	0.166707	0.0902716	0.0448856	0.0808451	1.55684	1.36574	0.564048	0.741622	0.333297	0.189603
Zm00001d052115	1.07143	1.12459	0.613622	0.911925	1.20526	1.30484	0.0696821	0.122962	0.206881	1.68767	1.70493	1.16878	2.34953	2.82887	1.87064	3.62224	2.43585	4.26895	0	0.073549	0	0	0.0660726	0	0.629469	0.407032	0.639737	0.635098	0.401913	0.672193	4.35341	6.32807	5.54662	5.81844	4.92231	6.66968
Zm00001d052113	7.4998	9.49848	9.77433	7.7068	7.64044	7.62668	5.57232	6.40039	6.85816	7.15693	7.37204	5.29634	5.13784	5.20246	4.78957	5.01874	4.74033	4.37508	8.03085	7.3145	7.33475	6.75447	6.57097	6.54281	5.24727	5.25229	5.36387	4.61703	4.40778	5.12728	5.99299	5.73495	4.49779	5.71954	5.31972	5.37179
Zm00001d052111	12.6513	13.3391	13.2386	11.3671	11.6522	12.0679	20.1791	20.7875	21.065	17.0141	17.7814	15.7323	5.21584	5.12248	5.47731	5.70712	4.99929	5.17599	11.673	12.6331	11.7461	12.6775	11.8146	12.5183	9.51728	8.89774	8.78914	11.2793	10.991	10.8918	8.80021	8.38797	6.66825	9.07052	6.83272	5.40153
Zm00001d052110	5.42793	5.59779	5.50228	4.49675	4.47355	3.8814	3.35417	3.3016	3.04454	3.19447	2.89913	3.41368	2.72136	2.70842	2.80702	2.68428	2.53103	2.25926	5.07962	5.43769	4.89136	6.69594	6.06766	6.3356	3.72434	3.64683	3.52447	4.37717	3.87788	4.07176	2.41042	2.66587	2.53354	2.60666	2.58276	2.61459
Zm00001d052108	50.6105	52.1144	48.706	56.6631	52.5226	56.9147	136.703	137.446	145.628	99.6772	108.085	96.9091	25.8613	18.7029	23.4043	23.3416	23.3661	22.1845	14.9435	17.4448	18.0845	16.4207	14.6887	14.5167	29.5228	28.3286	30.9474	41.1987	48.1718	41.2202	45.1678	51.7218	53.5695	58.7056	55.4848	58.4194
Zm00001d052107	2.05408	2.21839	2.20321	2.20709	1.72205	2.19539	1.5818	1.79791	1.91534	1.28641	1.37587	1.1315	5.09506	5.18119	5.31259	4.21799	4.05326	3.50364	1.2846	1.09996	1.05553	0.864235	1.0852	1.17067	0.93393	1.04626	1.12476	0.74012	1.02736	0.980442	3.66724	4.33384	3.92603	3.06555	2.76369	3.17381
Zm00001d052106	2.04287	1.8808	2.45941	1.35692	1.91296	1.7886	0.90489	1.02017	1.34328	1.26829	1.49741	1.19455	0.610218	0.965275	1.0204	0.3843	1.18957	0.413144	0.897062	0.212246	0.77766	0.51881	0.858017	0.663453	0.353209	0.330356	0.34615	0.541494	0.662759	0.484949	1.20283	2.07261	1.75679	1.68819	1.70568	0.845709
Zm00001d052104	0	0	0	0.0350291	0.388893	0.280683	0.0214132	0.358968	0.190723	0.324137	0.683378	0.329235	0	0	0	0	0	0	0.120664	0.0226015	0.15458	0.419875	0.162432	0.414476	0.451348	0.656671	0.491476	1.63229	1.85261	2.01797	0.0426956	0.0596505	0.124717	0.0971737	0.0238207	0
Zm00001d052103	0.102326	0.187954	0.18232	0.457233	0.523734	0.283503	0.489133	0.390465	0.299661	0.728661	0.198224	0.358123	1.00526	0.575017	0.625285	1.01492	0.876843	0.382839	0.218753	0.270431	0.0720617	0.21634	0.463796	0.327886	0.467572	0.595241	0.570239	0.308784	0.460608	0.553079	1.95056	2.72515	2.3213	2.13514	2.51335	1.20254
Zm00001d052102	2.73558	3.13232	2.7156	2.73578	2.70799	1.59912	33.6609	37.8619	29.157	39.3551	30.5847	29.5429	16.2687	12.1418	24.6028	18.8773	24.8002	7.60302	0.401016	1.72762	1.61459	0.514101	0.877219	0.688736	2.57145	2.39023	2.17783	9.25744	13.6626	14.7332	52.1227	8.44514	1.98032	26.4171	2.45415	3.55028
Zm00001d052101	13.6966	12.104	11.0288	12.005	12.7347	16.6611	5.08426	5.71316	5.74362	6.82491	4.69427	6.50317	17.3694	11.8148	10.6151	12.3566	12.7944	12.5781	19.3253	20.4531	22.0119	18.0676	20.9664	20.5938	6.64372	6.72419	7.55942	7.15355	7.27198	5.62353	12.2415	9.67372	8.13252	8.18422	11.3385	11.0184
Zm00001d052098	5.49744	5.75898	5.75263	5.11469	4.77392	4.87289	4.03932	4.01799	3.98788	3.895	3.76505	3.55589	2.87455	2.76733	2.93727	3.23259	2.57963	2.95616	4.8925	4.40696	4.71641	5.2108	5.39987	5.60848	3.24541	3.24357	3.33178	3.35087	3.34029	3.36482	2.25227	2.7725	2.70514	2.5513	2.71661	2.73748
Zm00001d052093	51.0719	56.3976	55.1563	43.8324	42.0373	44.6051	27.1324	26.0315	26.4843	21.7922	23.0568	21.1659	27.4632	27.4587	27.4982	24.4378	27.1242	27.536	31.9397	32.6933	34.6074	29.505	32.7114	32.5905	14.4676	14.2972	13.4907	15.9935	16.8873	16.3584	24.496	24.6381	25.4806	21.2107	23.9415	24.101
Zm00001d052089	0.0898408	0.200026	0.133396	0.468353	0.495204	0.204236	1.30881	0.962312	0.404768	3.10935	2.75561	2.51542	1.32391	2.00447	0.928379	0.750387	2.30224	2.46494	0.256084	0.37414	0.309317	0.337678	0.103418	0.0719702	0.875783	0.179182	0.250332	0.632588	0.808818	0.68793	5.79917	6.76019	5.47015	6.43438	7.32533	5.25138
Zm00001d052087	36.0992	34.7433	33.7666	32.9016	30.4735	32.2228	41.2988	44.3499	44.1833	34.5394	35.2341	35.1297	25.1247	25.1684	27.3512	29.2053	27.7798	27.4108	21.5877	22.0286	22.1093	18.9318	21.3761	19.1679	23.8636	24.7139	25.823	25.821	26.2503	25.2802	30.9949	27.2838	29.73	35.7636	31.313	32.9504
Zm00001d052083	0.230015	0.15978	0.114753	0.157596	0.195611	0.149025	0.385352	0.192173	0.257004	0.498778	0.534698	0.409825	1.02251	0.854815	0.614333	0.877338	0.910053	0.932548	0.243897	0.265263	0.267816	0.190199	0.214468	0.140039	0.891283	0.90527	0.833186	0.437287	0.517694	0.565679	0.807324	0.560071	0.704765	0.813543	0.857356	0.894164
Zm00001d052081	3.58342	3.3221	2.5295	3.38326	2.97588	3.6057	2.65654	2.6585	2.18791	2.50092	2.59841	2.56684	3.73921	3.74618	3.30371	3.73445	3.72029	3.48993	3.81778	3.10505	4.41282	4.36077	3.68541	3.98436	3.61486	3.60601	3.39647	3.02838	3.20257	3.01644	6.51737	6.69503	5.71132	6.00345	4.95842	5.01616
Zm00001d052079	16.2767	17.4735	16.4349	27.4564	27.7399	27.7999	44.7703	45.6686	46.3269	29.3897	29.2287	29.1217	2.40483	3.1685	3.94238	2.82487	3.2763	1.38524	20.2772	20.6407	20.287	61.4247	48.0562	49.1834	24.8675	26.7317	25.3605	52.0241	50.7403	48.2119	7.69869	11.2658	7.79299	8.63101	4.87259	5.97746
Zm00001d052078	41.9318	41.3821	42.4694	40.9569	42.1414	40.9131	43.5024	42.7696	46.4675	50.5908	51.5464	51.5118	59.0536	56.8026	58.934	57.6564	54.4878	63.429	53.3824	51.7821	53.4294	46.7464	46.4444	46.8352	58.284	57.2629	59.5232	52.3947	48.3608	48.6743	47.9119	46.9311	46.1089	46.4736	50.6386	52.7334
Zm00001d052076	0.531087	0.485709	0.553206	0.772784	0.54687	0.564193	0.892724	0.879551	0.699421	1.1111	1.17127	0.977452	0.747501	0.865231	0.769625	0.961103	0.820174	1.16163	0.761568	0.777368	0.7135	0.898271	0.874698	1.07343	1.18725	1.2602	1.46844	1.39923	1.46503	1.39665	0.711998	0.750201	0.881027	0.675202	0.955855	1.11773
Zm00001d052075	19.7155	22.3578	22.9364	19.5502	21.3819	20.4704	27.7815	26.5134	26.5827	22.3622	25.2869	26.4699	33.5228	35.2799	38.7703	33.4019	42.223	38.6133	24.9801	25.853	27.2942	22.4278	22.1339	23.4593	25.5748	25.6142	25.1535	21.7385	22.7016	21.6885	51.5038	50.1895	59.9147	54.6666	61.1518	55.2519
Zm00001d052074	12.2861	13.3985	11.9348	12.2874	12.1035	12.6677	17.3496	17.9275	16.3917	14.8684	14.4613	14.6042	18.2587	18.4199	19.9666	17.2258	17.5131	16.5114	13.3098	11.621	11.702	12.7704	13.6203	14.3468	12.9196	13.6758	13.4578	15.4525	15.6974	14.5773	14.4432	14.8345	15.8601	12.6731	12.5336	13.1648
Zm00001d052072	1.53737	1.53152	1.62715	2.06969	2.03832	2.04991	2.9252	2.73927	2.81203	2.87349	2.48182	2.71745	2.71892	2.41209	2.6321	2.29103	2.17153	1.75641	1.3315	1.16808	1.28317	1.17914	1.42938	1.29999	2.44973	2.21011	2.40273	2.29485	2.30185	2.07741	1.95611	2.37962	2.62856	1.93826	1.94979	2.13414
Zm00001d052070	5.38403	6.03377	5.28395	5.5515	5.15012	5.15164	4.01346	4.27031	4.46488	4.82138	4.81147	4.48629	4.86713	4.76385	4.38845	4.37926	4.68519	4.56331	6.85286	6.78148	7.16296	7.10966	6.64498	6.73357	6.05108	5.33187	5.7297	5.74092	5.39658	5.55308	4.11972	4.57303	4.49489	4.2232	4.61269	4.97163
Zm00001d052066	113.677	100.23	106.159	102.011	95.1791	95.7932	40.5493	40.3855	41.5349	19.4198	15.1586	20.4297	19.3421	17.6707	23.7602	19.9296	23.5074	18.4165	14.8889	13.0575	15.1204	8.18034	8.77589	9.0299	6.4384	6.65748	6.09941	18.4503	21.6703	19.3456	71.7456	29.9944	21.4971	57.8032	26.4789	34.978
Zm00001d052064	3.06726	2.56693	2.73257	3.23832	3.33873	2.67633	1.37995	1.56541	1.64204	1.2268	1.93984	1.19404	0.254801	0.739024	0.591607	0.577683	1.22805	1.22736	1.83602	2.25415	1.42311	0.559479	0.327118	0.679326	1.94571	1.71529	1.57106	0.925594	0.71742	0.719227	1.0591	1.22646	1.29702	1.46119	2.73212	1.7249
Zm00001d052063	12.9422	12.5803	12.0029	20.036	20.5075	21.4959	4.08909	4.12812	3.97021	2.87782	3.24961	3.21584	0.332465	0.275772	0.392432	0.435999	0.135169	0.101111	12.1112	12.7848	12.6809	16.1717	15.9399	15.5389	0.999388	0.952878	0.998434	4.77375	4.16582	4.33264	0.346945	0.517035	0.206444	0.333401	0.215075	0.26917
Zm00001d052062	10.4076	11.4076	12.6928	11.2461	11.1273	10.5477	8.04009	7.98706	7.32773	6.47429	6.63704	6.41706	9.60539	8.91208	9.3726	8.35093	9.79369	8.75082	12.4487	12.4126	11.8728	11.7963	11.0169	11.5585	8.47169	9.46334	8.86206	9.42203	8.35134	9.32913	9.20867	9.31304	9.62918	7.82076	8.43335	8.82272
Zm00001d052061	86.8574	87.9663	91.6589	70.0159	67.4823	64.9623	110.655	117.448	113.307	87.3205	83.12	89.2873	42.7928	40.5399	49.0062	47.0104	41.2041	32.2209	22.916	23.2389	23.1842	22.5261	21.2166	22.21	26.0995	24.3603	24.1696	61.5425	60.1414	55.7733	58.7291	46.5048	44.2733	69.404	44.5042	52.1157
Zm00001d052060	163.152	149.343	154.236	140.658	137.858	136.894	97.2095	99.198	99.0838	48.3629	49.467	47.7023	40.2883	47.6963	84.6795	58.5033	70.0708	48.3703	62.0234	57.9485	57.8754	85.0708	74.9815	71.0082	21.2007	19.824	20.6144	69.0868	63.6325	62.7061	42.8935	56.3276	114.943	113.53	65.5716	100.455
Zm00001d052059	0.612248	0.627044	0.618167	0.516758	1.02849	0.626324	1.44939	1.21323	1.54471	0.862588	0.909298	0.727243	1.20296	1.93688	1.72768	1.33526	1.53896	2.30454	0.349032	0.196131	0.383261	0.805424	0.599058	0.719346	1.08175	0.814063	0.540223	1.20091	1.13301	1.07551	1.92661	2.6917	5.02653	3.06944	2.91463	2.67326
Zm00001d052058	0.392188	0.0873185	0.116464	0.243396	0.772052	0.167168	0.178545	1.20774	0.117797	0.540536	1.51948	0.415937	2.08698	1.79576	2.53294	1.86534	1.8884	2.31214	0.279474	0.125635	0.122753	0.429942	0.564321	0.366539	0.896041	1.2602	0.910658	0.887617	1.42212	1.10407	3.9951	3.21633	2.54198	2.80884	1.82068	2.10599
Zm00001d052057	6.08598	6.34564	6.86009	6.14964	7.69466	7.36828	6.36082	6.00241	6.06322	5.61828	5.93635	5.25452	10.9386	10.169	10.7145	9.13832	9.55588	8.1342	4.6423	4.29738	4.62805	4.21521	4.2799	4.34894	6.88058	7.68369	6.80706	6.38047	7.1168	7.3358	13.3225	9.82713	8.26642	8.93711	8.59537	7.70424
Zm00001d052056	19.2653	20.6006	20.3733	20.6578	21.8562	21.5635	18.2883	18.873	18.8062	17.7837	18.3838	18.8428	20.5365	20.3335	20.5461	17.2707	18.3081	18.7599	20.2877	20.9318	20.0998	23.6174	21.2065	21.4635	21.6656	23.315	24.2433	18.3156	18.4683	18.2711	16.4082	16.2248	15.8819	16.3185	20.5072	17.8073
Zm00001d052053	41.7429	39.5701	43.7093	34.3932	29.5928	30.2913	37.5603	37.8373	35.4599	31.5115	31.4815	32.5648	25.578	18.9428	32.2524	30.2428	23.7318	15.6931	12.5007	11.3827	11.1216	13.8166	13.8737	13.3348	13.2232	12.8967	12.7997	36.0639	36.5044	35.3691	41.7268	17.9059	10.6382	35.783	8.22482	11.6326
Zm00001d052050	19.9542	20.7161	20.5794	20.8859	21.7927	20.7307	28.0716	28.5549	30.5158	26.9299	28.9689	28.0602	24.419	25.1003	25.5136	24.3873	24.6508	25.5726	20.3056	20.9321	21.5173	21.42	20.3255	20.6852	27.7122	28.2796	28.1022	25.9595	23.4555	24.8319	20.1702	19.4631	20.6071	18.2051	21.0568	21.7952
Zm00001d052049	1.4455	0.965497	0.772661	0.602847	1.45693	1.18298	0.947618	0.975439	0.937804	1.38131	1.90414	1.69247	5.53828	4.56329	4.82586	5.11106	3.90711	6.17513	1.23608	1.50031	1.3573	0.977955	1.09821	0.972693	2.11364	2.61389	2.33608	1.57033	2.12554	1.44541	2.65922	2.14115	2.31671	2.0546	2.86966	2.1683
Zm00001d052044	6.33765	6.21741	6.29305	5.63762	5.25038	5.27148	2.82513	2.96995	2.87519	3.92262	3.87926	4.705	5.78299	5.3971	5.18206	5.43744	4.93516	6.67636	4.12106	4.9064	4.60786	4.07353	3.74271	3.63147	3.59984	3.86225	3.12715	3.27049	3.61556	3.01818	3.38247	3.10332	3.06008	2.89144	3.03132	3.0801
Zm00001d052040	0.267487	0.178664	0.714899	0.265609	0.280837	0.912122	0.162366	0.286514	0.0803422	0.573481	0.690897	0.680844	0.218985	0.534449	0.265779	0.682661	0.218299	0.849139	0.914939	0	1.08839	0.502692	1.30862	1.35711	0.651877	0.296382	0.434773	0.336327	0.334463	0.481931	0.269784	0.361841	0.420298	0.294729	0.406398	0.329658
Zm00001d052038	1.36523	1.82377	2.53388	2.06172	2.15006	2.45702	0.345293	0.27419	0.341717	0.0348453	0.183661	0.0965271	0.0931403	0.208373	0.226086	0.158375	0.0371393	0.128986	2.36732	2.58763	2.42143	1.49666	2.8157	1.33671	0.207946	0.176483	0.105669	0.143049	0.22761	0.179356	0.0688477	0.173138	0.044691	0	0.0768231	0.120182
Zm00001d052036	0.609347	1.04658	0.85306	0.388973	0.274182	0.519463	0.237778	0.419586	0.0784384	0	0.0843157	0.110785	0.801735	0.391338	0.674651	0.605894	1.10825	0.710586	0.669944	0.669261	0.89912	0.73617	0.300615	0.906544	0.63643	0.347231	0.485109	0.4597	0.457152	0.823394	0.632138	0.441583	0.153877	0.0719362	0.66128	0.321846
Zm00001d052034	113.802	99.9298	111.872	100.582	106.22	106.819	69.5746	68.348	65.3671	45.1715	44.5557	45.7802	129.343	132.23	138.03	107.776	96.3709	71.8525	112.043	109.682	115.149	107.293	112.743	97.627	38.1043	38.5895	35.3469	45.5996	54.915	58.1821	77.7396	101.911	112.659	86.7023	52.1133	64.8292
Zm00001d052033	0.301577	0.258986	0.249479	0.433147	0.169622	0.220364	0.470722	0.276881	0.291154	0.0197929	0.146053	0.0274148	1.6004	1.35576	1.16864	1.10951	1.01261	0.55683	0.128943	0.289825	0.38431	0.141689	0.167377	0.103538	0.137804	0.214813	0.0600223	0.211263	0.0323218	0.14554	1.095	0.808626	0.964647	0.836659	0.392735	0.671282
Zm00001d052031	6.63269	5.75074	5.28397	6.69695	6.72936	5.38247	7.95537	5.37959	5.9191	7.79376	7.41275	6.98023	3.1327	4.17322	3.80212	3.63999	3.77869	5.11926	7.03519	5.57746	8.74315	8.0902	7.65341	6.99932	4.66273	6.23267	6.93049	5.67739	6.02869	5.98941	7.25568	6.21161	6.83932	7.58927	8.13925	6.26546
Zm00001d052030	3.97805	3.32563	4.50428	3.65067	4.18332	3.28185	1.44882	1.64942	1.66507	1.297	1.93899	1.53515	1.38674	1.52556	1.48416	1.30404	1.47036	1.29193	4.93799	4.93295	4.96437	4.84734	4.03267	4.83153	1.68875	2.25223	1.93083	1.64576	1.30931	1.66465	1.44439	1.354	1.37615	1.63309	1.23478	1.36912
Zm00001d052028	3.76987	4.0367	3.94635	3.76532	3.4583	3.36785	2.9159	2.72128	2.76452	2.94258	2.67449	2.99528	3.41403	3.05031	2.88139	2.86676	2.69385	2.35862	4.84455	5.11337	4.6172	4.09132	4.11826	4.60574	2.88833	3.17125	3.19698	3.07868	2.90711	3.23707	2.88919	2.95704	2.885	2.57008	2.53285	2.79697
Zm00001d052027	0.550565	0.398386	0.449615	0.375856	0.252894	0.547577	1.25323	1.32689	1.32294	1.51764	0.88879	1.75171	1.66208	1.32923	1.36762	1.75639	1.48276	1.37325	0.470801	0.617297	0.86162	0.862236	0.792211	0.44105	1.46754	1.09807	1.11861	0.934547	1.51452	0.898956	1.08282	1.18698	1.64908	1.2891	1.34767	1.69632
Zm00001d052026	0.248489	0.082987	0.110687	0.185058	0.342418	0.37071	6.50471	5.33991	6.94113	5.53678	5.8366	6.16675	0.877298	0.961948	1.40734	1.12422	0.97341	0.63388	0.212489	0.358209	0.174995	0.0583735	0.214531	0.0995304	6.24501	5.65806	5.32273	7.40481	8.10946	6.79946	10.3006	12.2271	11.2741	11.4994	6.00907	4.56084
Zm00001d052025	28.1634	30.9352	31.1864	25.8558	27.6784	26.281	34.4967	32.8092	34.0746	27.9955	28.8836	26.2174	48.7375	50.5868	53.5911	50.0846	65.2499	58.6015	24.3912	30.804	26.1745	25.9225	24.9366	25.4464	30.6095	32.9935	36.4776	37.4946	35.2873	33.0926	21.5763	27.4772	35.9907	22.2618	32.4658	31.0824
Zm00001d052021	0.192397	0.244165	0.257104	0.315226	0.545396	0.229623	0.560571	0.525509	0.468083	0.689447	0.68951	0.979427	1.6893	0.903376	0.676735	1.13827	1.90304	2.80079	0.674544	0.517719	0.740695	0.614674	0.597975	0.524029	2.14512	1.98257	2.11757	0.769278	0.750579	0.727944	1.92108	1.16142	1.56445	2.2577	3.57594	3.09942
Zm00001d052020	16.7238	15.5068	17.9739	16.2494	15.6603	17.6548	15.9006	14.9205	15.81	15.442	16.318	17.2049	5.7524	7.34798	8.03498	7.8079	7.40438	9.30796	9.48712	9.00358	7.90959	8.68746	8.08835	9.54593	9.98889	9.50651	10.2472	11.0667	10.3889	10.6052	14.5217	14.5702	16.6577	17.6574	16.4814	17.2107
Zm00001d052019	63.2684	59.8261	52.5962	41.2558	37.2777	38.6958	11.4543	13.9477	13.3575	12.4041	14.8215	13.9037	15.5389	15.7464	13.5086	13.2623	13.3288	17.2654	49.3841	49.0313	49.2189	41.0278	40.2681	40.6941	20.6405	19.6125	20.7295	16.9555	16.144	15.4583	13.3559	13.5656	11.6824	10.0312	12.0901	13.3669
Zm00001d052018	8.69094	9.1962	9.65831	8.96356	7.80772	8.63105	9.38159	8.4454	8.53091	5.89999	7.31874	5.85342	2.4756	2.25265	2.36807	3.09735	2.98334	4.0023	8.73432	7.29032	9.25436	9.6258	9.90122	9.01974	4.42164	4.48728	4.11928	6.30873	5.08623	5.95263	2.24109	2.57554	2.78046	3.20847	3.4183	3.20224
Zm00001d052016	0	0	0.308741	0	0.136444	0.295436	0.631083	0.278405	0.624547	0.318429	0	0.220525	1.48951	0.865539	1.96276	1.08547	0.593937	0.589362	0.148174	0.499578	0.162705	0.814108	0.747992	0.555242	0.475071	1.03678	0.120705	0.915064	0.259998	0.81951	1.46803	1.1427	0.714704	0.859162	0.965302	1.46436
Zm00001d052015	9.6039	8.3392	9.30459	8.22521	10.7764	11.3598	26.124	26.039	22.6082	34.4153	36.2789	33.0009	7.37107	6.35633	5.86869	11.0297	9.28783	23.1107	2.87438	1.84593	2.8181	5.0762	5.38945	4.90464	20.8452	17.7977	19.2339	25.902	41.5197	36.7425	15.6919	11.1444	15.845	25.3968	32.3442	40.2638
Zm00001d052010	27.029	29.0089	25.612	27.861	26.2174	31.0543	19.1288	20.3813	22.8054	19.2474	17.6716	14.8541	15.5399	13.041	13.2573	14.1526	14.3481	14.4585	33.9344	34.0637	33.1668	32.2093	33.3589	31.101	14.6525	16.7441	13.8217	21.3643	19.0798	19.0504	9.77681	8.81882	7.6736	10.4067	8.80424	8.79286
Zm00001d052009	4.55344	4.23004	4.81398	4.08327	4.22093	4.56353	4.4477	4.25994	4.23933	4.13753	3.8033	3.7961	4.45476	4.27545	4.29099	4.09708	4.61102	4.29824	5.01506	4.74991	4.2959	4.03494	4.73981	4.56539	4.77369	4.86171	4.82814	4.01677	4.16747	4.19607	4.66084	4.70744	5.20048	4.76314	4.94412	4.90142
Zm00001d052008	5.38904	5.71008	6.03499	6.43111	6.79982	6.30998	30.6623	32.3913	30.3838	21.6759	24.4848	23.5501	3.5481	2.49728	2.65796	4.02211	4.00593	2.37032	3.70144	3.22391	3.14994	1.97266	2.52249	2.08052	3.54045	3.68343	3.27156	5.17585	5.35824	5.16178	17.4454	14.6129	12.37	18.1355	12.55	11.1341
Zm00001d052007	32.3076	33.0084	35.0184	31.7689	35.4746	33.2543	20.5369	23.5991	22.858	28.0362	28.5693	24.8224	24.8698	23.7287	21.8646	19.3223	20.7124	20.6749	44.0497	43.0082	44.9989	44.5813	34.7624	41.7453	24.714	27.8028	27.5483	27.262	26.2132	26.0321	23.425	21.6091	21.046	17.1562	21.2401	21.3303
Zm00001d052003	3.59676	4.56456	2.6916	2.46434	3.96508	3.74077	5.3053	4.7387	4.99108	4.56068	6.54954	5.58452	6.36029	7.36612	7.76229	6.60915	8.5947	6.85076	5.22865	4.63186	4.05276	6.35387	7.8252	6.16601	7.82316	5.54753	5.46199	5.26409	6.63808	6.41547	8.44514	7.4442	10.0456	8.50077	9.28986	8.77681
Zm00001d052002	18.6219	18.7592	18.9016	17.2786	15.8052	16.2653	3.12701	3.4334	3.98862	2.59462	3.25258	3.59376	3.79569	3.43099	3.82192	4.30277	4.14816	3.37455	22.1239	20.83	20.2805	19.4344	21.48	22.6822	4.32433	3.1965	2.81768	3.05154	3.2064	3.50635	2.72489	2.94234	3.28278	2.90116	2.58962	2.45893
Zm00001d052001	3.78428	3.89101	3.96677	3.36983	3.29989	3.13367	2.78774	2.90224	2.96232	2.31533	2.79937	2.28737	2.46221	2.0933	2.28299	2.20651	2.08742	1.97217	4.61849	4.76519	5.39368	4.70162	4.77984	4.68115	2.66603	2.60591	2.47255	3.08658	2.70357	2.73986	1.85828	2.00673	1.91051	1.49273	1.50485	1.50267
Zm00001d051998	1.44596	1.68645	1.33278	1.43719	1.22618	1.27534	1.48873	1.43414	1.2929	2.02357	1.73453	1.88978	2.29129	1.75845	1.86333	1.59482	1.91443	1.81969	2.27322	2.19667	1.9635	1.62523	1.75251	1.70633	2.21089	2.14813	2.10362	1.79152	1.64808	2.06286	2.1943	2.07357	2.24143	2.26115	2.56303	2.59375
Zm00001d051995	0.039163	0.104633	0.0348897	0.174996	0.123353	0.166931	0.178291	0.157308	0.211733	0.863627	1.10006	0.448573	2.14012	1.54542	0.84052	1.93537	3.06828	3.46329	0.0334893	0	0.183867	0.0367998	0.3043	0.0941188	1.82533	1.71839	2.428	0.147726	0.705153	0.582119	2.48845	1.05293	1.93839	2.78327	3.45106	3.41306
Zm00001d051990	1.16659	1.1941	1.10678	0.530306	0.369829	0.568289	0.469018	0.401647	0.627982	1.65658	1.55552	1.83175	0.52094	0.529747	0.39742	1.24434	1.22408	2.58684	0.181378	0.247522	0.156487	0.313198	0.235442	0.157779	1.8692	1.86337	1.55141	1.36014	1.5572	1.5252	0.687626	0.484188	0.446357	1.11429	1.35041	1.16032
Zm00001d051989	1.50778	1.64797	1.54677	1.05484	1.04336	0.81796	4.20173	4.84508	4.32289	6.2553	7.03658	6.91966	1.68324	2.19098	1.52539	5.85155	6.48814	12.4634	0.46885	0.570828	0.943853	0.686929	0.197232	0.366018	10.5642	7.77613	7.70231	5.61851	7.02705	6.39008	5.75109	2.1787	3.4191	11.6671	10.7598	9.09803
Zm00001d051988	4.76015	5.01007	4.47633	5.99794	4.22156	4.65234	2.60487	2.80045	2.38293	2.01019	2.88748	2.69248	5.18126	4.45526	5.47506	5.25431	5.89784	3.58153	2.34363	1.66352	2.32515	2.1235	2.26238	2.23405	1.60388	1.27863	1.69145	2.01321	2.52511	1.93293	7.85621	5.51239	3.71144	4.45025	4.13963	3.60626
Zm00001d051987	2.22369	2.26568	2.51828	2.47006	2.13682	2.18485	2.88261	1.99835	2.24145	1.62765	1.56976	1.91866	3.10099	3.91588	3.84228	2.78073	3.72798	2.6664	4.22205	4.4552	4.67149	3.93111	4.09994	4.28736	2.37665	2.40544	2.28415	2.04723	2.48829	1.96077	2.82819	3.17378	2.68716	2.55398	2.02328	2.34903
Zm00001d051986	1.78257	1.33071	1.54135	2.03036	1.94034	1.6984	1.81399	1.26355	2.03141	2.93857	2.23441	2.06845	3.63763	4.5568	3.81326	3.06533	2.43888	3.9231	1.43465	1.0581	1.37843	1.37941	1.76529	1.21799	1.82073	2.37016	2.41043	2.33362	2.55668	1.48775	3.29963	2.47341	3.3055	2.64288	3.39864	3.76608
Zm00001d051981	104.601	104.502	100.684	109.069	103.925	96.4692	95.5229	96.7731	96.1288	79.945	77.0258	78.8841	55.339	37.2884	79.1825	67.3561	82.3394	30.7665	40.611	39.7121	36.8129	24.851	28.5371	27.0494	28.323	29.2432	29.3826	76.8337	76.5721	75.9504	142.847	68.3205	31.5754	80.498	52.0777	55.8559
Zm00001d051980	34.7145	34.7452	35.2402	35.9027	37.4717	34.8509	43.0724	46.3573	43.1651	51.7289	49.931	50.1035	36.4175	34.9849	30.8514	31.1558	31.6318	33.5198	34.4373	32.5506	30.7359	31.9917	28.3409	30.5235	49.6075	48.3943	49.5075	43.0648	42.14	42.2749	42.9373	40.9768	43.6246	43.5979	48.7999	47.1981
Zm00001d051977	18.5439	18.622	18.7784	26.9516	30.6315	27.7606	26.7579	26.5212	26.6109	34.7262	33.8099	35.4208	20.8909	22.0193	25.2379	26.8751	26.3847	31.6127	17.1468	15.586	16.7497	21.7811	21.7018	19.1602	48.2611	46.5722	48.3965	42.9981	42.6755	44.1548	20.1334	22.5164	23.6208	22.2177	22.9097	20.4025
Zm00001d051976	1.99376	1.94633	1.85428	1.35429	1.50094	1.61562	0.867771	0.92405	0.977236	1.17768	1.61283	1.19899	1.16365	0.902879	0.986163	0.777737	0.793896	0.655774	2.13583	2.74778	2.08813	2.03815	2.13744	2.33433	1.12128	1.04145	0.969145	1.10743	1.14239	1.39147	0.928099	0.872465	0.974686	0.869069	0.854379	1.06464
Zm00001d051974	1.22349	0.605341	1.37257	0.303725	0.35682	0.965754	1.03148	1.31052	0.489982	0.582913	0.175565	1.03806	0.0834701	3.12363	0.16209	1.19853	0.177511	1.29466	0.077499	1.13227	0.468045	0.55354	0.352097	0.653414	0.455537	1.47616	0.63132	0.307673	1.01989	0.949099	1.06946	2.27572	2.40306	1.42299	1.65233	2.39343
Zm00001d051967	6.04125	7.09365	7.98737	6.33317	4.93887	6.16701	3.67875	3.70947	4.3341	5.23273	4.09979	3.86874	7.77313	7.51532	7.2491	6.66894	7.08459	7.19828	7.10739	7.61786	8.92448	7.44841	8.10589	7.49053	4.64189	4.32329	4.82483	3.54158	5.74482	4.52365	3.9353	4.13818	5.14681	3.05267	4.28724	3.96319
Zm00001d051966	0	0	0	0	0	0	2.57288	2.86746	2.27821	1.98148	1.36851	2.36596	1.23279	1.48578	1.90629	0.776379	1.71139	1.51755	0.127178	0	0	0	0	0	3.60182	3.6089	4.81746	2.1879	1.78525	2.11015	2.20502	2.52739	3.02334	3.9329	3.50237	2.16022
Zm00001d051965	2.6811	2.63676	2.75489	2.57857	2.71345	2.47491	1.69234	1.86315	1.81561	1.70782	2.06318	1.70607	1.29273	1.39675	1.36304	1.35095	1.31284	1.10212	2.45443	2.67938	2.17	2.56568	2.65553	3.19533	1.75875	1.57467	1.58693	1.75587	1.64741	1.65586	1.32883	1.3392	1.41502	1.56996	1.40363	1.34226
Zm00001d051964	0.835031	0.765279	1.03802	0.556797	0.764569	0.438703	0.318266	0.553817	0.376214	0.758337	0.413808	0.531359	0.327899	0.358905	0.434145	0.405495	0.380359	0.449141	0.448361	0.839819	1.19436	0.94887	0.561646	0.90228	0.275081	0.484135	0.493753	0.439507	0.437071	0.610099	0.305542	0.403891	0.595008	0.625864	0.280289	0.220524
Zm00001d051956	0.149006	0.0796208	0.0530987	0.332909	0.750924	0.609726	4.55854	6.10488	5.93455	5.09314	5.08028	4.17197	0.38426	0.431693	0.479697	0.518566	0.160519	0.243267	0.484191	0.572799	0.19588	0.504051	0.668945	0.525212	7.32621	8.22208	7.99239	10.1171	11.872	11.8594	1.62308	0.786109	0.790189	1.32987	0.754624	0.503694
Zm00001d051951	24.5403	24.2695	24.6003	22.9723	22.0234	21.2459	17.5162	17.6523	17.775	16.689	17.4207	17.1813	19.0925	19.1968	19.3004	21.8534	19.6318	24.4996	24.0913	24.2584	24.8944	20.0549	21.6008	22.448	21.8508	21.8593	20.6956	20.5304	19.9502	20.3428	16.7747	15.0214	16.5009	18.5475	19.3912	17.9015
Zm00001d051948	12.6495	10.3586	11.8556	10.3702	10.3817	9.81919	6.98538	6.46068	6.44969	6.69021	6.51459	6.96296	15.2306	15.1028	13.3167	13.5002	12.1362	13.0961	11.4149	12.7496	11.1245	12.7559	12.3592	12.3742	8.38352	8.40956	8.84027	8.28608	7.74635	8.42138	11.6254	12.3954	11.0045	12.578	11.6353	12.3521
Zm00001d051946	1.70909	1.60664	1.95964	2.12137	2.00623	2.05057	1.45528	1.99593	1.63984	2.92265	2.60575	2.09454	2.99271	2.43464	2.59444	2.80874	2.44091	2.51899	2.30049	2.73749	2.7787	2.61712	2.66416	2.58613	2.63213	2.73537	2.71181	2.62648	2.25575	2.87612	2.77718	2.36815	2.20059	2.23624	2.94929	2.85023
Zm00001d051945	0.660964	0.706368	0.667354	1.16497	1.16237	1.70918	5.83758	6.19481	5.51904	6.74124	5.46309	7.15009	26.1494	27.0179	26.9134	24.5362	19.1817	14.6277	1.52606	1.96915	1.84122	1.82183	1.59779	1.39432	8.39627	8.07065	7.64308	5.31884	4.9753	6.4604	36.5718	38.581	27.1194	38.271	19.8723	15.3375
Zm00001d051944	0.842544	0.787869	0.300243	0.501977	0.663445	0.574609	0.153428	0.406114	1.21472	0.774161	0.816083	0.428911	1.55198	1.43092	0.703218	1.05559	0.825129	0.687769	2.16144	0.485828	1.26582	1.10838	1.60029	0.80994	1.23199	1.00824	1.17383	0.635628	0.505683	0.227701	3.36512	2.13702	1.78723	1.67103	1.96281	1.15704
Zm00001d051939	1.53346	1.41119	1.21434	2.46169	1.71733	1.91732	2.69937	3.44933	2.88636	3.47554	3.72976	4.07665	16.7388	12.0514	13.6724	13.9229	15.9521	9.2028	0.90334	0.818727	1.27991	1.02466	1.41216	0.846254	2.61597	2.78654	3.77433	3.29064	3.37466	3.79889	91.4365	48.9726	28.0506	43.508	33.2732	27.8261
Zm00001d051938	0.709793	0.474095	0.865311	1.08504	1.32374	1.36942	1.02043	2.49092	2.59198	15.7554	17.7303	15.4517	21.2404	19.4255	11.0466	145.352	16.5915	196.667	0.89447	1.22066	0.736641	1.40413	1.12883	1.4664	9.62767	8.46902	8.95199	15.078	22.2533	18.1729	35.8094	38.6783	42.7697	85.8539	141.327	128.65
Zm00001d051936	0.0361801	0.0241659	0.0644645	0.161668	0	0.18506	0.230596	0.145326	0.130404	0.0332437	0.105132	0.0920906	0.866379	1.21084	1.38045	0.906574	0.992105	1.15674	0	0.139081	0.101918	0.0679938	0.156179	0.0869502	0.297582	0.553221	0.504061	0.409423	0.298579	0.146668	1.44503	2.34924	2.38767	1.49493	1.30094	2.06385
Zm00001d051934	0.168612	0.31534	0.210299	0.0502284	0.026554	0.0574961	2.7327	2.76326	2.55246	2.41686	1.30653	1.54503	0.310586	0.353737	0.341772	0.469438	0.231178	0.504673	0.576737	0.518534	0.85495	2.82018	2.53292	2.21519	4.06805	4.50624	4.27536	4.47756	5.05993	4.62516	0.244886	0.376346	0.278184	0.780292	0.222018	0.338419
Zm00001d051930	1.08044	1.26913	1.39403	0.832386	1.14414	1.30219	1.4417	1.67608	1.34284	1.6774	1.87649	1.94402	2.73365	1.93544	2.23222	2.46352	2.03412	2.47102	1.70445	1.39639	1.13696	1.36532	1.39918	1.34305	2.05993	2.19203	1.8167	2.34692	2.1103	1.97599	2.07421	2.06004	1.90988	1.93965	1.80191	2.23348
Zm00001d051929	11.4977	11.8963	10.3398	9.46751	10.8986	11.4477	16.2167	14.7787	15.4623	12.0197	12.6916	12.2032	10.9758	9.2325	10.3983	9.63358	12.1099	10.8023	10.741	9.52778	10.4703	9.54006	10.3385	8.84572	12.0937	12.4898	12.286	10.949	10.0257	10.7144	12.2091	11.1589	14.6745	12.6926	14.6561	12.5697
Zm00001d051928	19.511	17.0419	18.6872	18.203	18.2336	18.7653	6.14938	5.88496	4.89431	6.66532	7.1647	6.185	5.57304	5.47984	5.1555	5.22319	5.07438	4.30257	20.8401	21.292	20.9713	26.258	24.8351	23.8171	8.39292	8.1248	8.23942	9.30069	7.64059	8.59506	11.5043	10.0244	9.72777	9.95168	9.24771	10.2676
Zm00001d051927	3.92356	3.54224	3.3802	3.27522	3.39509	4.77829	4.90719	4.53748	4.73981	5.66519	4.46853	3.67645	8.78922	8.16248	7.17155	6.48222	6.86155	6.95115	3.09705	4.18504	3.44126	3.07909	3.35016	3.03949	4.33437	4.09898	5.3762	3.64307	3.26706	3.72874	6.05329	6.12412	7.82484	4.95262	6.41969	6.80917
Zm00001d051924	1.72195	1.55952	1.40405	1.93446	1.33293	1.94067	1.38183	1.59434	1.84089	1.47493	1.80921	1.78289	1.61281	1.487	1.35716	1.88922	1.90073	1.82652	1.57231	2.10363	2.13758	2.41335	1.99058	1.87041	1.2536	1.68806	1.24017	1.76144	1.44513	1.85357	2.47264	2.59091	2.28721	2.65303	2.77878	2.54352
Zm00001d051917	1.18039	1.59418	1.05159	1.51666	1.46061	1.44859	0.625958	0.541867	0.841551	0.536336	0.628199	0.709854	0.270793	0.259173	0.239727	0.279884	0.247714	0.32648	1.50853	2.06934	1.79045	2.66931	2.29574	2.22371	0.865372	0.983085	1.18369	2.19202	1.40134	1.45481	0.109895	0.151342	0.114647	0.0750351	0.0459845	0.0616611
Zm00001d051916	3.26554	3.70078	3.5295	2.58533	3.32041	3.01792	3.16974	3.19846	3.29596	3.02754	3.62841	3.23241	5.26856	5.5156	5.05705	4.53903	4.74905	5.61017	3.27043	3.25139	3.03867	2.65383	2.90395	2.52957	3.66546	3.98991	3.81178	3.04803	3.73741	3.63745	4.10659	3.98962	4.57638	3.97089	4.07242	3.98828
Zm00001d051915	43.2172	39.9176	42.7868	28.9515	29.4617	24.7477	6.49293	6.64597	6.15584	3.92109	4.56851	4.5735	1.29863	1.87919	1.43943	1.48514	1.04481	0.89125	52.177	50.2212	48.4362	37.9888	39.622	40.7231	7.21837	6.89355	6.8059	7.06013	4.85853	6.53787	1.39316	1.18683	0.816111	1.31472	1.16591	0.711784
Zm00001d051914	0.755371	0.849749	0.885457	0.769807	0.563498	0.711732	0	0.0638764	0.0716472	0	0	0	0.390571	0.556043	0.237015	0.359733	0.720291	0.919507	1.66584	0.84056	1.3439	1.49429	1.30429	1.21023	0.036333	0	0.0830828	0.0899785	0.0596531	0.0805826	0.144352	0.282346	0.16398	0.394248	0.161074	0.167989
Zm00001d051913	4.20475	4.39057	3.97494	4.69029	5.01702	4.75847	5.58386	5.98872	5.52602	5.88801	6.24242	6.26259	6.44872	7.02548	7.57495	7.5147	6.95896	7.84392	4.56906	4.48205	3.93095	4.33059	4.13741	4.10381	6.17513	6.22551	6.45919	6.15032	6.28153	5.59492	3.58898	4.5547	5.53936	4.18788	5.1144	5.46974
Zm00001d051912	1.059	1.34624	1.12605	1.22118	1.07599	1.77646	2.30171	2.36014	2.33944	3.23305	3.87136	3.43461	5.66334	6.50136	4.74528	7.96546	6.20596	8.22637	1.63589	1.0834	1.41139	0.8988	1.15023	0.79362	3.37174	2.8843	3.18877	2.42256	2.76793	3.13897	8.93066	7.48628	7.62887	8.94903	7.5604	5.08825
Zm00001d051911	8.11995	8.8291	8.00778	9.19738	9.1299	10.5604	4.57351	4.24763	3.98165	5.44821	6.43827	5.47942	15.0035	14.6393	12.9465	12.1973	12.6309	11.0729	9.20427	9.94499	10.8516	8.44619	8.96667	7.6242	8.0075	7.85886	7.89258	6.8951	5.61017	5.94544	12.9587	11.3801	8.79017	11.3917	8.93222	8.97658
Zm00001d051910	13.1013	12.9689	13.7886	13.1368	13.772	13.2674	13.761	12.7949	13.0977	17.3881	16.6502	18.3627	19.3088	18.6274	17.4334	17.2991	17.5476	19.8484	11.9538	11.7267	12.925	11.9486	12.8634	12.9818	17.0206	16.4947	17.1939	15.7462	16.6868	16.1269	20.0797	16.615	17.5585	17.7967	20.5555	19.5045
Zm00001d051908	116.19	135.931	136.996	157.132	142.436	160.958	70.1274	63.8539	73.6444	48.8913	46.338	50.6908	74.3142	88.2663	67.721	62.9212	67.325	47.1836	165.783	172.781	171.669	134.075	129.342	130.063	171.948	179.039	181.743	167.309	156.807	150.731	39.1514	33.1989	32.6236	18.0397	23.6934	26.8492
Zm00001d051907	1.89157	1.40078	1.09902	0.979979	1.55424	1.75277	2.92041	3.03918	3.66828	3.58945	2.9474	3.66335	0.807957	0.472429	0.66191	0.486569	0.302034	0.391618	0.703274	0.592783	0.347509	0.811435	1.13605	0.856481	1.46563	0.437407	0.630189	0.713516	1.20317	1.25023	0.846074	1.08471	1.67186	0.815563	0.645587	0.955656
Zm00001d051906	1.45162	1.12789	1.18766	0.794258	1.07307	1.49004	0.566448	0.54738	0.533887	0.353867	0.430418	0.263919	1.14596	0.873077	0.847751	0.866038	1.05896	0.503809	1.01332	0.711764	1.05706	1.05782	0.741718	0.593303	0.839292	0.669633	0.825468	0.514038	0.511189	0.580455	0.80674	1.03694	1.0299	0.97926	1.00522	0.798015
Zm00001d051902	33.3244	30.8124	32.214	27.2762	27.2221	28.1168	24.5181	23.5471	23.4867	28.4299	25.9629	28.0647	36.7935	34.9474	32.7932	34.0726	31.3009	35.769	34.1302	34.856	34.3392	35.3419	33.8788	35.2212	36.1503	36.0592	34.7586	33.9236	30.4164	31.1862	27.394	27.1115	22.9689	25.173	26.0401	27.0495
Zm00001d051901	0.531929	0.674146	0.413131	0.609455	0.622916	0.627874	3.03014	2.67351	1.92953	1.94249	1.90236	2.1177	0.93795	0.810735	0.804996	0.778454	0.614435	0.417513	0.898067	1.0224	1.05017	0.768969	1.048	0.79761	1.45837	1.20598	1.14013	1.01867	1.30977	1.01367	1.73329	1.53599	1.2939	1.51034	1.58871	1.30392
Zm00001d051900	6.68432	8.72117	7.52853	10.0851	8.31788	10.9833	11.037	9.93281	10.673	12.4427	13.0159	12.518	10.8028	11.4179	10.6748	11.7398	11.5999	11.1908	7.90753	9.38616	8.683	7.55017	7.74432	8.73956	14.3698	13.9071	13.414	11.5487	11.6925	12.0743	12.7219	13.001	13.8566	12.5359	14.26	13.6831
Zm00001d051899	4.34304	3.08217	3.62732	3.33549	4.09669	3.43244	2.67744	3.48898	3.13889	5.15447	5.25831	5.58482	5.11109	5.92062	6.55389	6.01432	5.73749	9.66321	3.36567	3.21731	2.33638	4.08097	4.10106	4.85631	7.52469	6.31601	5.98769	4.53926	4.92138	4.95166	9.74623	11.8418	14.4747	12.8606	11.7535	9.86862
Zm00001d051898	90.1839	89.5722	87.9357	87.5806	87.7373	84.0694	66.2242	65.4939	65.7821	64.2199	66.7366	63.4127	69.5491	68.4499	67.5018	66.0665	60.8303	69.5683	78.0824	77.3961	72.1061	68.9375	70.0348	71.2336	73.7231	75.1243	74.9152	69.4989	64.0054	63.9781	63.6343	62.9954	54.1488	65.8813	64.193	64.7577
Zm00001d051896	4.20847	4.24029	5.02018	7.86204	5.64482	5.9896	29.7779	28.3076	31.2692	27.4943	27.2904	28.3685	68.5861	98.018	76.6721	82.6143	113.428	103.546	6.49607	5.55259	5.09031	4.55774	4.68025	5.14272	50.1619	50.053	46.7319	41.3548	41.0453	39.1569	94.0358	102.057	165.45	116.182	132.215	131.43
Zm00001d051893	4.98996	3.64888	4.27692	4.33262	4.43204	4.15309	3.50982	3.19174	4.15538	3.52021	2.81748	3.61169	4.41429	4.21722	3.76439	3.52256	3.11506	3.10485	3.8828	3.36368	4.48564	3.42219	4.18554	3.65637	4.58189	3.4589	3.55837	3.37199	2.64361	3.09977	6.19678	6.4662	5.86654	7.17235	6.75493	6.48284
Zm00001d051892	1.6371	1.0668	1.63632	1.24894	1.32054	1.66793	3.56288	3.17563	4.3535	4.91626	4.09957	5.33575	4.73175	3.92917	4.52287	3.91869	4.94665	3.72118	1.57065	0.729094	0.824845	0.937994	0.723926	1.05556	3.17471	3.8491	3.44902	3.13282	2.21676	3.34523	14.7879	10.5327	9.26985	12.8028	11.6275	8.94212
Zm00001d051890	7.84241	8.189	7.74941	8.16142	7.44279	6.97754	18.0853	16.6721	17.682	12.335	13.1356	11.5062	2.77563	2.36068	3.06249	2.78888	2.85077	2.70235	3.71918	4.24564	3.76235	3.53978	2.83837	3.15494	2.69158	3.11914	2.74344	3.307	3.62268	4.0723	7.8752	6.63627	5.81155	5.77331	5.49795	5.86061
Zm00001d051889	1.20883	1.20151	1.37179	1.16819	1.43913	1.4599	1.71648	1.84973	1.69871	1.85119	2.17446	3.38822	1.99695	2.72438	2.73681	2.40396	2.91028	3.70037	1.19367	1.00959	0.905354	1.31167	1.44121	1.10671	2.56456	2.3344	2.36581	1.68278	1.99734	1.76958	4.39785	6.00071	7.31781	7.06402	7.14959	6.31639
Zm00001d051887	4.23612	4.299	4.76855	4.71995	3.72352	4.95498	5.23239	5.75094	5.00066	3.2285	2.89442	3.6359	1.18961	1.23022	1.1942	1.16568	1.1095	0.536116	4.71755	3.40832	4.07015	1.48111	1.38918	2.20972	3.57124	3.27469	2.85937	3.39398	2.34044	2.30741	3.10004	2.63197	3.42481	4.01625	3.94143	4.76974
Zm00001d051885	22.963	24.2929	24.0835	23.7832	24.2737	23.9535	18.6099	17.5565	18.3515	20.3218	18.9493	19.8665	31.1369	31.7216	31.6153	30.6459	30.8393	32.5412	25.4996	23.7506	25.6578	22.3587	23.7798	22.8714	24.3588	22.2978	24.3395	20.5704	19.942	21.1231	32.1446	33.0291	31.7889	33.3711	36.7647	34.3516
Zm00001d051884	9.18373	9.62048	9.99401	9.95615	9.28202	9.78135	8.18191	7.62988	7.48962	7.79747	7.60042	7.76723	10.1999	10.638	9.9452	10.1061	9.55176	11.7511	9.44376	9.50737	9.69312	9.99498	9.61482	8.81903	9.60405	9.62192	9.59606	7.55979	8.67783	8.44332	10.0106	10.314	11.4665	11.7009	12.1868	11.0645
Zm00001d051883	24.0881	22.5304	23.9169	25.045	24.0033	24.8196	26.6017	27.1474	26.1236	25.6061	22.916	26.4439	50.2292	66.9274	67.004	50.8246	63.1274	42.6119	23.6034	20.5773	19.6448	18.0654	19.7556	20.7042	42.3847	37.4071	40.6329	32.8152	33.1545	35.5451	163.215	142.228	122.998	139.258	117.729	100.467
Zm00001d051882	0	0.119109	0	0.132805	0.280837	0.304041	0	0.286514	0	0.327703	0	0	0.985433	0.534449	0.744182	0.6206	0.611236	0.849139	0.60996	0.514129	0.502333	0.167564	0.307911	0	0	0.237106	0.124221	0	0.26757	0.120483	0.971221	0.633222	1.68119	0.147364	0.361243	0.941879
Zm00001d051881	8.19089	8.31146	7.17919	8.44147	9.19905	9.22558	13.5899	11.7778	12.8378	12.6803	13.7997	11.7931	10.6986	10.7452	11.4335	9.77832	10.5739	10.1757	8.92863	8.60324	9.36919	9.87344	9.54303	10.1539	13.716	12.992	14.178	12.2713	13.4943	12.488	9.51291	9.64478	12.0804	9.74981	11.6066	11.6678
Zm00001d051879	31.947	30.8294	31.8276	32.1918	30.7885	31.2285	29.8077	31.2715	30.5414	34.0841	30.5329	32.6834	16.5496	16.8149	17.1723	19.6597	17.8147	18.7286	27.7803	28.4787	28.0064	29.7112	28.9628	31.5695	30.1476	31.7621	32.636	35.1702	32.7188	30.6509	26.9516	25.4191	21.1758	27.7547	25.6017	24.5826
Zm00001d051876	7.39928	8.05767	7.25297	9.91574	10.1336	9.29003	24.9408	26.042	23.6317	20.0261	20.3918	19.5082	13.3432	11.2151	12.0203	10.8315	11.0045	12.9368	12.7996	12.3066	11.5465	9.6024	9.97572	8.9846	12.3036	13.5876	12.7898	13.3075	12.1522	13.1068	11.8293	12.2822	11.9803	12.3519	13.8188	13.6954
Zm00001d051875	0.940117	0.832976	1.07683	1.17166	1.31437	1.09585	1.13549	1.18681	1.3139	2.1331	2.45302	2.24641	1.47255	1.87839	1.60134	2.16337	1.9729	1.9577	1.68987	1.62258	1.54933	1.44226	1.63985	1.64456	3.52432	3.23981	2.57944	1.21584	1.88562	1.73702	1.64869	1.63509	1.70706	1.75991	0.981374	0.942436
Zm00001d051873	6.23368	6.3833	6.37697	6.42886	5.74474	5.99145	5.98186	6.13089	6.0507	7.57382	7.68797	7.81673	6.35575	7.57839	7.2186	8.42779	7.3879	10.5232	7.04864	7.73075	7.85465	7.37214	7.16915	7.88223	10.0324	9.42104	9.03065	8.45463	7.99511	8.38211	5.07136	4.97971	4.97396	5.45442	5.21521	5.60857
Zm00001d051872	243.785	218.643	265.89	206.113	184.066	189.255	81.0185	91.6798	88.2478	119.456	118.752	122.065	104.751	122.59	105.429	98.16	45.363	23.1343	114.412	132.43	139.901	89.6799	114.88	98.7671	73.8052	63.02	66.6326	62.1277	53.6446	57.9379	164.72	113.643	91.0626	135.86	90.3021	155.57
Zm00001d051871	6.43843	6.96398	7.30298	5.34818	5.08999	5.66341	2.09921	2.15398	2.3083	2.47149	2.47299	2.39082	2.62675	2.82791	3.02388	2.82314	3.20703	3.35742	5.58598	5.90854	6.47054	8.56134	7.5343	7.53823	3.79262	4.13276	3.94966	5.00541	4.36907	4.44235	2.21682	2.22648	1.96227	2.42038	1.959	2.34528
Zm00001d051870	89.0676	81.0824	87.6927	82.2361	81.3837	79.0672	91.0845	90.0844	86.3975	68.9133	70.3152	75.3216	23.5624	27.3967	29.2872	24.8839	29.8191	20.0556	118.796	116.032	116.826	132.32	132.334	123.725	81.4313	80.2434	80.3987	106.537	96.9512	98.0466	65.7422	54.5734	41.766	60.2323	43.3909	39.2866
Zm00001d051869	71.3826	79.5112	73.9445	78.6536	80.8071	86.1788	125.998	109.325	109.647	126	130.195	131.222	142.253	126.952	129.991	141.064	141.927	168.865	81.5665	81.5725	79.3743	95.2519	91.3003	85.7754	105.102	101.573	109.143	108.019	111.596	102.991	108.119	91.1977	105.644	94.2334	105.599	118.327
Zm00001d051866	15.0377	14.8408	15.4713	13.8149	13.3203	13.3283	5.86161	6.42145	5.83617	6.51755	5.54377	6.62421	4.4334	4.37884	4.38627	3.97696	4.47939	3.46083	16.875	19.0684	17.9419	17.6421	16.5979	16.945	6.01751	5.87348	6.25652	8.04534	7.79522	8.30914	4.16224	4.43702	4.27757	3.88088	3.5923	4.49583
Zm00001d051865	18.1154	17.1515	17.8071	22.9591	25.4948	24.224	9.01768	9.77911	8.04809	6.75069	6.48834	5.36265	1.39313	2.28468	1.43854	1.32857	1.64007	0.930961	26.5162	25.2662	23.5029	35.3981	32.3056	33.6977	10.2361	10.4871	10.587	17.1171	14.5094	16.0596	0.828183	2.83176	2.75872	2.91666	1.31322	1.57885
Zm00001d051864	3.37304	3.47726	3.56052	3.20159	2.83459	3.02852	1.85819	1.69263	1.86449	2.30058	2.06825	2.16441	2.97607	2.84586	2.55728	2.53846	2.35026	1.8189	3.92662	4.54914	3.90359	4.55448	4.19275	4.20073	2.10686	2.27385	2.06006	2.28094	2.11943	2.55982	2.33851	2.43	2.02647	1.99101	1.89964	2.32553
Zm00001d051863	0.574613	0.343403	0.458027	0.833346	1.19071	0.850797	6.03045	5.78233	5.09595	6.33572	6.56163	8.3906	7.72482	4.45643	9.2493	12.1459	9.34438	3.84709	1.24134	1.19164	1.53347	2.3871	1.07051	1.52631	0.884435	0.844446	0.463476	7.27818	6.94288	8.07109	40.3913	6.1366	3.35016	26.7166	4.62547	3.97745
Zm00001d051861	2.73131	2.67793	3.05834	4.25482	4.20278	4.61412	11.499	11.0112	11.3799	13.9757	14.4655	12.3416	21.6785	19.4133	18.4046	17.8423	19.4848	21.5798	5.33548	5.63507	4.75286	3.97924	3.72098	5.07861	15.1599	16.1758	15.2036	12.9871	12.2947	13.3409	25.6117	24.7235	26.9164	28.5141	27.741	27.9923
Zm00001d051860	16.5141	17.9035	16.7822	16.3158	14.8987	20.1622	12.9961	12.5999	13.3102	11.5138	16.4777	14.2577	14.2161	14.9642	15.1883	14.7867	17.7575	15.2418	19.4438	20.3367	21.7403	21.054	21.4935	22.0044	10.7692	12.3029	12.7177	12.6463	12.3272	13.2881	10.797	11.1556	13.838	8.77795	11.8516	11.0017
Zm00001d051859	0.314871	0.683516	0.280513	0.234495	0.123969	0.335531	0.071673	0.252951	0	0.216986	0.152491	0.400726	0.869997	0.825724	0.657007	0.438321	1.31054	0.321287	0.269254	0.832154	0.813062	0.443805	0.0679604	0.252238	0.0719393	0.99432	0.548346	0.118772	0	0.691399	0.762177	0.319454	0.231914	0.195153	0.398657	0.291041
Zm00001d051856	1.88831	1.8427	2.08791	2.14434	2.07218	2.36898	4.091	3.60414	3.98226	6.46644	6.53771	6.97946	7.58976	6.21459	5.24552	7.35462	6.68231	11.4468	2.94317	3.01167	2.91743	2.15188	2.4396	2.24222	7.0864	6.59739	6.82418	6.02662	6.65634	5.90853	6.57666	5.88665	7.59125	6.54066	9.66147	10.3344
Zm00001d051854	33.5464	36.0077	34.6869	30.5159	29.295	29.1395	26.9168	28.7121	27.4358	24.5104	22.1466	23.5634	16.7807	16.401	15.7654	14.8697	13.7218	14.4801	23.9794	24.6927	27.5599	23.8722	24.4591	24.0058	16.0061	14.5098	15.1499	17.4382	16.9517	17.1907	20.7665	19.9171	20.8213	19.1176	19.309	18.969
Zm00001d051851	14.6582	15.1324	14.4328	14.0221	14.2682	15.1257	7.07368	7.89324	8.33873	8.98599	9.87096	9.18935	5.26824	5.89517	5.51025	5.48697	5.72865	7.18115	15.9735	16.6233	17.3254	18.0464	18.3463	17.664	9.58495	9.83611	9.19216	9.94647	10.7142	10.112	3.88556	3.73817	3.08995	3.37056	4.09072	3.74135
Zm00001d051850	40.6634	41.155	35.9193	36.6481	36.4698	40.1	21.6184	21.8425	21.7051	20.2014	21.9963	21.4898	25.2003	24.8733	26.0091	22.1868	23.7419	24.0747	48.9759	49.0142	43.2949	52.2306	53.2845	54.2178	21.4468	23.643	22.1328	28.6753	32.0065	27.8928	20.0614	20.6102	16.6909	16.3176	15.0961	13.105
Zm00001d051849	3.03268	3.01107	3.25273	2.5582	2.64619	2.61074	2.25244	2.39439	2.18211	2.34836	1.9631	2.25696	1.72483	1.41436	1.48815	1.2914	1.53243	1.13033	2.74624	2.44905	2.63074	2.66763	2.29016	2.47719	1.85223	2.07561	1.86341	1.95062	2.169	1.83754	1.67741	1.74253	1.3918	1.51477	1.45662	1.42077
Zm00001d051848	9.1284	8.86861	8.92093	8.07548	7.7761	8.13561	6.01953	6.39996	6.72987	6.02377	5.65334	6.40718	7.64304	8.6911	7.89925	7.35486	7.54459	9.23914	10.1477	8.63979	7.79221	9.87719	9.43326	9.55074	8.7974	7.8893	8.78675	7.67961	7.94833	7.96166	7.56629	8.22289	7.51393	8.45792	7.747	7.6705
Zm00001d051846	3.48151	3.21539	3.51516	3.12416	3.08667	3.15849	2.39506	2.07175	2.2928	2.06944	2.33137	2.26463	3.06135	3.4008	3.29528	3.15321	3.13173	3.37994	3.44023	3.61021	3.18029	3.28757	3.64399	3.74619	3.29956	2.86891	2.70067	2.95725	2.73448	2.5439	3.15766	3.08739	3.28732	2.9694	3.13017	2.85592
Zm00001d051843	4.14654	4.11739	4.08917	3.55045	2.53177	3.49708	0.545119	0.516589	0.659356	0.814972	0.708761	0.649063	0.503754	0.841784	0.779948	1.97553	0.727475	3.01677	1.15665	1.00157	0.853663	3.68796	3.59903	2.78883	1.05376	0.958203	0.756872	1.45537	1.61366	1.18354	0.268372	0.438687	0.731673	0.989506	0.561489	0.562171
Zm00001d051842	66.3086	67.2103	66.8583	73.9222	77.2915	77.3417	41.6859	43.73	44.0533	47.5625	47.2416	55.0153	17.3622	21.0854	19.8867	25.9661	22.6032	33.6126	89.4226	82.8088	89.0325	144.092	122.064	125.843	45.5022	46.1674	45.0378	63.932	56.9127	57.1579	15.1442	16.6712	16.4222	17.2498	20.7898	19.8116
Zm00001d051841	0.322236	0.538081	1.1483	0.719941	0.253739	0.961462	0.733496	0.517735	0.14518	0.148041	0.624232	0.410099	1.48391	0.563359	0.768429	1.12144	0.946727	0.986406	1.10221	0	0.60515	0.908373	0.417301	0.774416	0.736221	1.07114	0.785642	1.4586	1.45051	0.870858	0.487504	0.572122	0.854421	0.53258	0.163193	0.425498
Zm00001d051840	24.4607	26.3738	23.9884	23.1137	22.9373	21.1048	24.4569	25.2234	25.5071	27.762	23.3104	24.1009	22.9727	21.8419	21.5801	18.9248	19.4313	19.1219	23.2785	23.002	22.2582	21.5327	21.0045	22.0445	24.067	25.6605	26.6125	24.4807	23.2597	21.2357	21.0298	20.4305	19.7985	19.426	22.1117	19.8658
Zm00001d051839	9.49052	9.67485	10.0209	8.12418	7.70481	7.29954	5.16548	5.29087	5.82576	6.62684	6.18189	6.72082	7.77274	7.32947	8.08215	6.48495	6.5755	5.54759	6.90921	7.09792	6.46045	6.55014	6.76719	6.68411	5.61903	6.44987	5.84908	6.5565	6.24282	6.72306	6.50105	6.39105	6.09442	5.49245	4.76817	5.32751
Zm00001d051838	11.269	10.2203	10.7384	12.7103	12.0659	11.9851	16.3334	17.0902	17.6962	16.4027	16.9532	18.1975	21.9755	20.1967	20.4795	19.2828	18.123	20.5506	11.7612	12.2962	13.283	12.0022	10.557	11.8386	16.8124	18.2005	17.8711	13.9773	13.8507	15.2127	14.6677	16.7072	20.4338	16.9678	19.2958	19.3874
Zm00001d051837	0.364113	0.229692	0.288339	0.241038	0.207071	0.241424	1.19718	1.20254	0.765552	0.724881	0.940473	0.798068	2.73249	3.0515	3.0149	3.71704	3.12013	3.94924	0.276766	0.369365	0.227931	0.342141	0.261962	0.210662	0.813411	1.12965	1.15547	0.732512	0.865036	0.874694	5.31272	5.90034	4.93456	6.3021	4.38464	3.21598
Zm00001d051836	5.10883	6.0935	5.89239	5.70708	5.67509	5.8329	7.93268	7.7686	8.34375	7.4604	7.42257	6.9082	4.34118	5.01267	5.4116	5.04813	7.37083	9.96041	6.24098	5.30429	7.11001	7.97233	6.8523	7.0159	7.46192	6.06504	6.89518	7.63953	8.8976	7.95126	4.00253	3.60972	5.45613	4.37262	4.5047	5.20404
Zm00001d051833	0	0	0	0.131528	0	0.0752793	0.241207	0.283759	0.238709	0.649105	0.769786	1.23621	11.6031	13.6738	11.5818	11.7395	9.85871	7.26842	0.226535	0	0	0.0829764	0.228713	0	2.98594	2.28955	2.58355	1.73209	1.72248	3.22175	15.0695	18.6796	16.0779	17.4407	11.1356	7.97563
Zm00001d051832	16.3266	17.1402	18.2151	16.3809	17.2605	14.3694	12.8353	11.4461	11.9531	11.8762	10.3596	13.5637	14.5729	15.3856	12.7075	14.8888	13.1022	17.1478	13.2826	13.6202	13.2367	14.7732	15.0417	13.7754	11.6396	12.1607	13.0317	13.5431	11.6533	12.5119	14.317	12.5382	12.3815	14.2104	13.6085	13.2346
Zm00001d051830	7.25838	7.96639	7.49856	9.08542	8.58663	7.93072	8.93586	9.22558	10.5321	10.3953	9.869	8.97729	10.7965	9.7194	11.1533	9.46375	11.2299	10.64	8.42146	9.62823	10.5272	8.61354	9.53211	10.3461	8.09706	8.69945	8.73556	8.94643	9.94503	10.0383	10.4552	11.4955	13.5735	12.1654	10.6309	11.5192
Zm00001d051829	2.81796	2.85717	2.52854	3.23099	3.57587	2.97262	9.11866	8.59921	8.18391	12.4247	11.8015	12.7715	10.8296	10.4304	9.42725	11.6978	10.205	13.6805	2.84311	2.49385	2.4747	3.21941	2.99296	3.41051	17.7122	16.7934	16.4948	13.7037	13.9624	13.2863	17.4946	12.9066	13.2835	16.8204	15.3391	16.715
Zm00001d051824	5.37285	5.76815	5.31113	7.41802	6.8967	6.35805	15.4355	14.7423	14.8999	13.7058	12.8796	13.2698	10.2584	11.4459	10.9257	11.8338	11.3645	15.3038	5.81125	5.44642	5.41361	6.36266	5.33758	5.0706	12.623	12.8036	12.1339	11.975	13.0498	11.4539	16.9844	15.5567	16.2051	20.3957	20.2027	20.5905
Zm00001d051823	28.729	30.8193	29.4019	26.7308	28.378	27.2447	15.1906	16.2121	15.1865	16.0437	14.0192	15.0824	7.91778	9.00084	9.58436	8.04587	9.09697	8.88765	33.2265	33.5142	34.3187	35.6211	34.741	35.5818	17.2667	16.5163	16.2232	18.2842	16.6707	17.9993	6.55442	8.22922	9.48712	8.97065	9.12572	7.7474
Zm00001d051814	0.925854	0.824546	0.499896	1.33724	1.28135	1.14805	13.1814	11.0891	12.9185	19.5406	19.7291	20.7096	1.86048	1.51355	1.35483	6.20992	4.43742	9.8289	1.46348	1.64474	0.922052	2.42541	2.13155	2.09021	16.6662	14.0451	14.5602	20.8697	20.5646	19.8088	7.19877	3.11687	5.52154	15.2558	8.49684	9.3951
Zm00001d051812	0.0375442	0.025077	0.0222983	0.0186403	0	0.0320061	2.79172	2.36262	3.01089	6.65793	6.86088	6.35491	1.33704	1.18773	0.858003	3.50169	2.31027	7.52563	0.235436	0.384867	0.282027	0.341027	0.183677	0.39099	7.51417	7.89566	7.61931	6.85439	7.32339	7.41539	1.74186	1.55537	1.51906	2.6372	5.17177	3.45045
Zm00001d051810	0	0.269632	0	0.150317	0	0	0.735108	0.486444	0.545621	2.2255	1.17301	1.28438	0	0	0	0	0	0.137302	0.172598	0	0	0.379321	0.174257	0.323383	0.368919	0	0.703008	0	0.151427	0.272741	0	0	0	0.166797	0	0
Zm00001d051809	6.07491	5.64978	6.06148	5.33425	5.69473	5.98769	5.22572	4.89886	4.92136	5.66692	5.73842	5.28677	4.36237	4.2656	4.32532	4.65521	4.12488	4.73856	5.86766	6.17181	6.30184	5.84968	5.72426	5.66371	5.37203	4.83874	5.03783	4.51317	5.35627	4.88623	4.03336	4.02672	4.52725	3.14599	4.16656	4.58991
Zm00001d051807	3.9729	3.53818	3.30856	2.48707	2.85635	2.06157	0.707743	0.670703	0.778237	0.714219	0.669239	0.769418	0.618685	0.891586	0.686527	0.581108	0.535687	0.763769	5.41602	6.61249	6.05529	7.08759	7.55589	7.12633	1.10502	1.30148	1.02278	0.912196	0.799146	0.758588	0.679449	1.05149	0.831208	0.737515	0.554038	0.805912
Zm00001d051806	24.8807	25.339	23.4581	24.6842	23.2263	22.822	19.6322	20.3586	20.1418	18.1356	17.9041	19.4688	26.5052	28.5561	25.4076	24.1256	24.4095	22.203	19.3026	19.074	19.5239	13.6104	14.7252	12.9062	24.9678	24.417	26.0437	22.5841	22.4589	21.9187	25.9367	23.1802	21.3949	23.8667	22.5185	25.0176
Zm00001d051804	145.845	150.267	152.412	110.366	110.76	104.381	133.202	141.519	143.628	160.975	154.892	165.111	146.816	178.924	168.312	156.781	191.868	167.17	138.816	131.956	136.167	95.3689	101.382	100.357	209.328	201.435	203.865	174.365	177.522	170.147	355.313	361.134	307.611	352.087	341.665	245.522
Zm00001d051803	153.707	147.865	151.821	185.745	181.604	185.425	348.054	311.862	330.388	292.995	285.452	291.405	128.549	114.511	117.652	123.134	126.388	131.521	82.7837	73.925	88.3086	99.0127	87.8716	95.917	108.54	109.99	109.477	157.424	175.201	173.643	253.976	219.064	325.25	379.692	286.054	368.141
Zm00001d051801	1.07307	0.913847	0.836485	0.619346	0.485859	0.411654	0.219834	0.409475	0.507635	0.345094	0.233859	0.443842	4.26621	3.65827	4.17426	3.49174	3.54677	2.77385	0.642328	0.773446	1.0076	0.50416	0.741145	0.580247	0.514853	0.73123	0.69144	0.404772	0.664171	0.634382	1.28251	1.49695	1.99171	1.08629	1.42655	1.11939
Zm00001d051800	3.21505	2.23692	2.94379	2.16157	2.35582	2.66467	5.20413	5.52433	4.82835	4.55425	3.20058	4.60315	21.605	21.0111	25.4497	16.0996	21.1874	12.5451	4.6203	4.84923	3.98325	6.58755	4.47195	5.15106	4.16245	4.77949	4.41699	4.68253	4.79057	4.61593	12.295	15.2673	16.4182	8.63479	10.2443	10.8256
Zm00001d051799	4.55193	5.50471	5.12241	7.20817	6.03677	7.02572	14.6151	16.5518	16.8383	10.3902	12.8092	10.6105	5.61925	9.69328	7.94121	6.16985	9.71342	8.83305	14.5046	14.1368	14.4423	15.8483	14.6854	14.2405	10.4218	11.6588	11.4819	7.6995	5.53591	5.37395	8.4088	17.0873	25.0427	15.7593	15.8458	15.2353
Zm00001d051798	24.0677	31.7282	23.8866	48.7408	34.0797	41.7549	121.295	110.412	118.327	100.096	100.404	90.0097	2.2037	1.37093	2.89486	4.55535	3.72162	4.73928	21.1225	20.6952	23.5904	24.4008	29.5276	29.4278	9.06821	7.15814	9.41223	21.3425	20.749	19.1138	12.9037	6.3187	9.95188	40.4761	9.62276	7.69418
Zm00001d051796	18.8427	18.6204	17.5821	16.5635	16.5268	15.802	10.3012	12.6537	10.2065	9.56279	9.26746	8.76799	3.99289	4.03377	4.45684	4.31299	4.05215	4.30583	13.7883	13.2932	13.5889	11.5951	11.3782	12.4472	4.92006	4.81941	4.80847	5.10703	6.60834	6.23037	4.49173	4.98205	4.79757	4.57008	4.39342	4.46239
Zm00001d051795	14.3431	11.8547	12.4103	7.99215	10.1567	8.26888	4.50976	5.55402	4.742	4.83546	3.29826	3.41442	2.7244	1.9071	4.24471	4.38116	2.77902	2.176	3.97073	2.57835	3.585	1.64834	1.69265	2.6452	0.75442	0.137202	0.646925	1.32339	1.39347	1.67322	5.05799	3.87353	1.88485	3.58145	2.45615	2.99761
Zm00001d051790	27.4669	25.662	25.4306	22.9655	23.486	23.1855	5.46205	4.33188	5.67879	5.4501	5.64729	4.63224	3.91099	3.46787	3.39554	3.77667	3.15199	3.6681	21.672	21.5384	21.6455	30.8447	30.7256	31.6416	5.94434	6.11668	5.84567	6.02575	5.1074	6.58057	3.18157	3.60729	2.97872	2.5901	3.05515	2.90151
Zm00001d051788	0	0.118725	0.27712	0.16547	0.594853	0.492472	0.121382	0.321288	0.280291	0.694123	0.172167	0.169662	0.218279	0.466134	0.317906	0.340229	0.848619	0.181371	0	0.0427058	0.041726	0.0835117	0.0767295	0.106794	0.0406109	0	0.12382	0	0.0333384	0.060047	0.322696	0.721348	1.93761	1.06495	1.46281	1.29091
Zm00001d051787	0.415724	0.555353	0.740723	0.619209	0.952303	1.12764	0.722629	1.00191	0.476763	0.555612	0.76873	0.577177	8.12183	6.36189	8.697	6.18174	7.84654	2.64801	0.29086	0.217923	0.319384	0.0710251	0.130514	0.242204	0.103616	0.201003	0.131633	0.427675	0.0567073	0.689429	35.1749	11.5221	6.94789	19.8008	7.12005	4.69098
Zm00001d051785	251.591	268.242	261.735	180.513	180.346	202.376	110.79	105.458	110.577	94.3508	96.5716	99.2503	33.3158	41.61	44.5605	30.7276	40.5678	26.1061	269.135	268.826	295.163	240.734	249.391	243.506	84.8968	90.1599	90.3159	103.925	90.2176	92.6787	52.7247	44.7236	33.4993	38.4642	29.7117	30.1997
Zm00001d051779	25.5547	22.9363	34.1494	44.1962	40.2452	39.4431	27.4032	31.8365	30.4925	35.4503	35.9196	39.9546	1.40972	1.6704	1.69608	4.37726	2.95724	3.42919	57.5334	55.4495	59.5201	85.1699	77.7789	77.9677	53.2768	44.862	41.722	114.657	81.4435	112.969	1.26857	2.68382	0.970511	3.17594	1.87051	1.00177
Zm00001d051761	133.407	128.791	128.09	114.838	113.455	119.738	168.73	170.547	170.09	166.243	161.073	175.108	71.4187	82.4204	79.7448	82.5483	89.6493	95.2352	142.139	142.709	144.387	129.503	131.267	132.872	186.622	186.89	197.574	205.975	201.2	204.084	85.5652	84.4613	83.4934	86.4192	83.7822	91.2499
Zm00001d051760	12.665	13.5579	11.8296	10.6202	11.7315	10.3992	6.36916	6.34912	5.52912	5.52534	4.75473	4.87297	9.11763	12.1621	10.8721	9.66943	10.1196	9.11624	8.62631	8.49171	9.31095	6.94208	6.42067	7.47165	5.40586	6.57596	6.5484	4.99952	5.4874	4.7262	7.39685	7.7569	8.21462	6.42975	8.47746	6.84496
Zm00001d051759	0.982671	1.2641	0.988928	0.596305	0.831103	0.899772	0.149122	0.248523	0.180372	0.133765	0.458278	0.115798	0.167602	0.236337	0.141035	0.0506646	0.0712859	0.11141	0.809184	0.891915	0.461357	0.495885	0.581299	0.568536	0.232829	0.302451	0.164794	0.109828	0.204787	0.184425	0.528591	0.36925	0.310955	0.180458	0.525311	0.230679
Zm00001d051754	1.14051	0.821534	0.896525	1.33236	1.17102	1.13432	7.73743	8.46163	8.07038	13.6644	13.1697	13.7038	28.3065	36.98	43.476	28.2123	30.7486	26.7663	2.21828	1.79455	2.51982	1.59703	1.99827	2.12289	30.2165	26.8799	27.5186	17.6217	18.6397	16.7864	37.2698	29.081	30.3992	28.9033	32.3569	30.4152
Zm00001d051753	6.87281	6.59229	7.4222	6.85928	5.85237	6.11449	7.34921	7.97694	7.9392	7.74689	7.83741	8.18741	17.8244	19.1611	17.1279	15.408	13.5398	17.1788	6.56049	7.12342	7.03503	6.21402	7.22726	5.98586	10.4622	11.2103	10.9391	8.71193	8.33387	8.55812	10.4219	10.6214	9.58265	9.13023	10.4723	10.8586
Zm00001d051749	11.9705	12.2894	12.7238	10.5186	10.2738	11.4466	19.2899	17.503	17.6348	11.5518	11.5025	11.2445	41.9026	46.3323	47.633	37.4273	43.0622	29.1681	11.6174	13.9084	13.6487	9.46274	9.07701	10.7056	19.5642	19.0954	17.8465	11.4198	13.4473	13.3084	42.5439	35.872	39.2228	32.9741	31.6749	27.3311
Zm00001d051746	225.683	220.616	214.141	153.789	150.929	148.375	68.5382	70.7921	76.7573	39.8017	44.1166	42.0221	11.9731	20.1525	18.9253	14.1638	16.8094	8.20928	217.742	206.991	208.49	152.937	147.055	158.564	52.3951	56.3021	56.6519	72.0868	57.6949	60.5422	21.4806	24.3258	20.9572	25.59	14.41	13.9071
Zm00001d051743	1.67946	1.06835	0.498735	0.655157	1.13354	0.886307	0.946625	1.2207	1.15301	1.24922	2.16896	2.34096	0.932991	0.918802	0.667496	1.1133	0.704893	0.870442	0.478717	0.538007	1.20152	1.65327	0.966635	1.15319	0.292351	0.58485	1.16991	1.08601	1.79998	0.864538	0.629156	0.202846	0.895344	0.198268	0.648035	0.802579
Zm00001d051742	12.6336	10.7921	13.1619	12.9661	11.0991	10.236	13.1191	13.5253	12.7951	13.2871	13.8296	12.69	18.2068	19.323	21.1948	18.1864	17.5234	16.0339	11.9194	12.342	10.6618	13.1467	11.786	12.9435	15.5056	14.143	15.3646	13.0953	14.9026	13.3856	24.7523	25.0524	20.7789	28.085	25.7116	23.2171
Zm00001d051741	4.89101	6.08417	6.47601	5.38021	5.97133	4.97285	6.74123	7.24555	7.35877	5.73094	5.7805	6.05331	8.3481	7.86724	9.46989	7.40203	8.67897	7.08156	6.1777	6.81346	5.8566	5.56564	4.1064	4.74487	6.56124	5.57846	6.68911	4.94237	4.78031	4.39595	8.55355	9.83336	10.9989	9.15903	10.1807	9.69345
Zm00001d051740	17.9343	17.8504	17.0889	13.0652	13.1655	12.2704	4.90865	4.76214	4.47597	3.82441	3.62106	3.73915	1.22578	1.44406	1.37824	1.27155	1.21271	1.06977	17.2364	17.3757	16.9152	13.848	14.203	14.5102	3.41655	3.28359	3.3717	3.89664	3.31692	3.33386	1.84064	2.21172	1.71731	1.71979	1.87662	1.65129
Zm00001d051736	0.332945	0.111193	0.296615	0.289281	0.218476	0.189222	0.303149	0.267471	0.400012	0.356909	0.429984	0.423728	2.48723	3.27074	2.64655	3.24437	3.34215	4.60521	0.711773	0.533286	0.156315	0.417138	0.0958152	1.20023	1.2171	0.848495	0.657132	0.251179	0.291417	0.562374	2.51852	2.73048	4.64296	3.4851	5.00229	3.19471
Zm00001d051725	0.191328	0	0.0852252	0.213732	0	0.163105	0.609718	0.0768513	0.689604	0.439498	0.463297	0.121748	2.29079	1.14684	0.684382	0.932194	1.49898	2.27764	0.245413	0	0.0898269	0.359564	0.330363	0	0.174852	0.317993	0.666393	0.0721702	0.358851	0.064634	1.15782	0.436754	0.789153	0.711494	0.968959	0.353695
Zm00001d051713	1.395	2.20235	2.54205	2.31392	3.24546	2.10817	2.59804	2.29227	1.77123	2.97139	3.00946	1.85606	8.33177	7.88666	7.03126	8.07666	6.98606	6.03876	2.54846	2.80315	2.79838	3.27704	4.16052	4.31766	2.83949	2.48716	2.42938	2.58318	3.56786	2.82753	1.30465	2.57328	2.46592	2.0436	1.63775	2.88026
Zm00001d051709	0.0503218	0.20167	0.53797	0.187382	0.317	0.128697	0.458184	0.363833	0.226719	0.0462376	0.146224	0.512343	1.14322	1.7344	1.38001	0.875642	1.60165	1.30079	0.0430314	0.193444	0.378011	0.425567	0.43445	0.524057	0.873783	0.200728	0.245379	0.683343	0.604049	0.475989	1.15719	1.17425	1.36395	1.41389	0.739063	1.40869
Zm00001d051703	0	0	0	0	0	0	0	0	0	0.309063	0.0592362	0.116749	5.42608	7.08723	5.14084	3.72464	5.27057	1.85129	0	0	0.0287127	0.0287332	0	0	0.111781	0.20329	0.170407	0	0.0458819	0.0619797	13.2493	6.31329	5.13506	3.84096	6.28737	3.16559
Zm00001d051702	10.2596	10.0097	8.72935	11.6471	10.8927	11.0065	13.5399	14.4776	15.6156	14.5818	14.2176	15.9913	18.0019	18.2343	17.5019	18.6416	17.6303	22.5057	10.4491	10.2661	11.2212	10.6154	11.3789	10.1274	15.6621	15.9917	18.175	14.2335	14.933	17.628	15.6262	13.6252	17.5699	18.2905	16.9304	17.7385
Zm00001d051700	22.3447	25.4059	24.8026	22.0262	18.0504	21.6378	12.049	12.3737	10.8165	6.11283	5.39322	6.07399	27.5283	42.4421	36.3854	24.4111	25.9194	18.9877	17.6852	13.4126	17.4505	13.5219	17.2309	16.4518	13.5476	11.8744	12.0392	11.2381	8.95149	8.64772	28.6629	29.1261	25.3949	28.2655	19.5928	24.368
Zm00001d051695	0	0.0740538	0.172851	1.11468	3.31749	1.81943	1.11043	1.18014	1.32371	2.19024	2.36254	2.68091	0.272299	0.207677	0.148719	0.212215	0.271446	0.113129	1.04288	0.985586	0.624631	6.92795	4.23556	5.32898	2.45708	3.2063	3.68782	12.0863	12.6431	11.0489	0.150959	0.562419	0.65328	0.687157	0.196521	0.365997
Zm00001d051693	0.0334359	0.0669989	0.178725	0.174306	0.500241	0.456061	6.88026	7.11808	6.86926	14.7159	13.1486	16.8083	5.44041	6.99794	6.53817	10.1934	17.2893	33.7305	0.543245	0.867592	0.188375	0.219928	0.202067	0.16071	34.1013	30.0754	36.6141	17.2284	18.6379	18.3435	14.6493	16.7578	20.7456	47.1382	66.8864	33.3955
Zm00001d051692	1.16038	1.29874	1.56461	2.47574	2.14847	2.94091	6.62476	5.61833	6.16052	6.57011	6.50061	8.42162	17.5232	16.8716	14.49	15.3674	21.6837	24.2992	2.54772	2.10977	2.67978	3.21214	3.41156	2.91431	13.1841	13.8233	13.9162	12.0428	10.2584	13.0948	42.5878	29.5272	41.6522	45.9503	55.8279	65.9272
Zm00001d051691	1.92218	1.79209	2.21189	1.37186	0.882922	0.955872	1.23969	1.31898	1.15469	8.3525	9.34783	10.7025	5.53232	3.44052	4.65539	16.2778	8.76514	20.5396	0.102731	0.0769698	0.037602	0.0752577	0.138291	0.160399	7.57558	6.4427	7.14125	1.54075	1.92277	2.05626	67.8295	34.9403	23.5487	87.3317	21.8624	51.7993
Zm00001d051690	5.87712	4.93595	5.70054	4.94667	5.55887	5.54383	3.34052	4.20454	3.71329	3.17936	3.65468	3.98323	4.65487	4.91595	4.89282	4.11488	4.58919	4.89686	5.9178	4.79588	6.04099	5.78389	5.52433	5.64134	3.70252	3.58352	3.79119	3.83037	3.93959	3.93555	3.10409	3.6958	3.50396	3.89402	3.32864	3.25113
Zm00001d051689	1.5595	1.56247	1.15778	0.903322	2.04667	1.6249	1.1044	1.18322	2.02978	1.75136	1.51052	0.771838	1.48951	0.952092	1.49789	1.08547	0.763634	0.648298	2.07444	1.74852	0.894879	1.38398	0.673192	1.11048	1.97946	0.806384	1.2674	0.915064	1.03999	0.936583	1.62532	2.59305	2.85882	2.43429	1.84285	1.83044
Zm00001d051688	8.2207	8.81129	8.59861	6.91557	6.9816	6.22838	4.7712	4.81476	4.81875	4.75554	4.64828	4.72443	3.2307	3.9182	3.79758	3.57243	3.48797	2.85463	7.05733	7.04209	6.48648	6.45067	6.1869	6.74064	4.37592	4.18477	4.33987	4.55395	4.04436	4.06387	4.61663	3.61889	3.44271	3.9747	3.51482	3.69413
Zm00001d051687	6.485	7.37171	6.92567	5.96951	6.56549	7.52001	4.58435	4.36839	4.64575	5.03341	5.03287	4.92119	16.3478	19.2951	18.3943	15.8964	18.5992	20.5501	8.33545	8.40007	8.92596	9.53792	8.17214	9.35753	5.85296	6.29292	6.34126	7.47532	5.92293	6.31372	11.5295	10.196	12.4366	10.0192	10.3832	14.5308
Zm00001d051685	54.345	58.6569	61.5578	64.9277	65.3583	66.1617	93.1986	90.0659	90.4864	87.7886	85.5592	85.1239	78.3614	85.7349	80.5637	70.1489	82.1615	71.1752	60.8226	64.8913	61.4114	52.802	55.4705	52.8293	91.0809	91.7734	97.5749	79.2551	74.2931	76.8939	75.508	68.9509	72.165	75.4504	81.064	66.3361
Zm00001d051684	2.56478	2.79222	1.8981	2.8576	2.36149	2.61686	2.44558	2.18209	2.43845	3.16381	3.28623	3.12275	0.706796	0.711179	0.589946	0.646598	0.608164	0.460214	2.20184	2.56188	2.76858	3.226	2.71119	2.726	0.90435	0.852551	0.984752	1.46261	1.24996	1.15296	1.25266	1.47009	2.23117	1.71895	2.00461	1.552
Zm00001d051682	5.07336	3.91311	4.26867	4.27309	4.45466	4.71974	5.68252	5.74153	5.33341	5.16106	5.24553	5.58556	8.1709	8.10539	7.66948	7.48285	8.22169	8.47725	4.90648	5.20459	4.76381	3.76459	4.29315	4.22548	6.53157	6.81261	6.15662	4.82984	5.76972	6.06657	6.34742	6.27061	6.31092	5.70651	6.06652	5.67832
Zm00001d051678	10.6119	10.9924	11.3858	11.25	9.84921	8.89475	10.3871	9.7285	10.138	10.6073	10.167	9.85244	8.69629	9.26715	8.89332	8.81538	8.00218	8.25205	11.1707	11.175	10.3185	11.2315	10.446	10.3053	11.7756	11.7768	11.5445	10.677	10.0205	9.91598	8.74204	9.28907	8.62316	8.42322	8.94478	8.62056
Zm00001d051677	21.758	21.9509	22.547	25.8666	24.1963	23.8285	35.1733	31.4626	33.8467	30.8589	33.4608	30.5786	33.1447	32.9249	35.4128	30.6974	31.1126	27.713	30.4769	30.1978	31.8614	27.8203	27.6583	28.5082	49.6256	46.3768	44.9676	46.3836	49.6917	47.7991	25.3644	30.6472	38.9333	31.1292	28.8389	30.1475
Zm00001d051676	4.94814	5.52399	4.78285	4.98996	4.81245	5.30567	9.85299	10.3037	10.6856	9.8401	9.05597	9.34788	9.38998	8.94131	9.69382	8.32236	7.84536	8.20039	6.02927	5.77914	6.02825	6.08525	5.14327	5.56965	10.0689	11.3039	11.0632	10.9133	12.3777	11.4121	5.62399	5.88767	7.72261	4.77249	5.02606	6.08587
Zm00001d051675	18.1997	19.7562	18.6048	25.8587	25.47	25.3342	42.2293	39.0335	40.3812	49.3201	47.3333	50.416	14.1615	11.6744	11.8501	16.3648	15.9481	21.737	19.7227	22.3266	22.2082	26.7949	22.0363	22.4404	40.8021	42.5432	45.3756	46.0624	38.7598	41.4791	20.1831	20.3224	28.3827	32.9215	45.972	33.0466
Zm00001d051674	0.727424	0.802555	0.804276	0.691683	0.78248	0.7973	0.892956	1.09048	0.825184	1.11596	0.981377	0.983629	1.27612	1.12575	1.14225	1.25222	1.31029	1.1708	0.827533	0.699079	0.798913	0.70794	0.667268	0.764832	1.01499	1.07083	0.909386	1.05346	1.04275	0.956619	1.00224	1.00818	1.12896	0.885593	1.08216	1.02914
Zm00001d051672	1.57723	1.2328	1.67419	1.32457	1.18911	1.31597	1.68052	2.15671	1.9655	1.9734	2.50282	2.05	2.88468	2.4641	2.46077	2.28904	2.80991	2.32845	1.32003	1.22552	1.38646	2.45958	1.59347	1.74739	2.72949	2.43178	2.2909	1.79749	3.09669	2.42602	2.19323	2.11089	1.95757	2.41267	2.60026	2.32194
Zm00001d051671	3.20529	3.36033	2.91911	2.99382	3.16546	3.08228	3.01048	3.01925	3.0704	3.50794	3.28894	3.32244	4.35603	4.2507	4.10895	4.53234	3.95437	4.5671	3.52404	3.56045	3.08789	3.78858	3.62979	3.71103	3.61948	3.50673	3.58739	3.25257	3.4353	3.30265	3.56268	3.46009	2.9819	3.30239	3.27367	3.67177
Zm00001d051669	0.49187	0.389056	0.495856	0.404872	0.428083	0.584834	0.0824989	0.041594	0.104971	0.154614	0.087762	0.09884	0.230482	0.0905186	0.0617342	0.0810848	0.126764	0.149687	0.796945	0.932968	1.04526	0.93654	0.79343	0.860644	0.0709761	0.111869	0.0901673	0.136711	0.145665	0.104945	0.109663	0.124757	0.0457618	0.0213933	0.019666	0.0683675
Zm00001d051666	11.8694	13.6333	12.2783	33.9338	40.3977	42.5516	3.69782	4.16773	3.73035	3.87611	3.14698	3.93485	0.321761	0.510433	0.171828	0.291797	0.256602	0.160414	21.8905	22.5116	22.1428	22.2571	23.0736	24.3902	1.50857	1.70709	1.77046	3.73597	3.38108	3.36355	1.95029	1.7412	0.540361	1.08263	1.181	0.761162
Zm00001d051664	10.1831	10.4261	10.8027	19.6577	25.6116	22.8161	27.1747	27.5286	26.682	31.7631	31.8933	30.8218	15.0964	14.6907	16.3353	18.0458	15.3197	14.9478	17.4156	15.9671	18.0541	80.8922	58.2146	57.0756	28.5614	28.1483	28.934	76.595	75.316	68.0988	11.98	13.2539	15.8096	17.3838	12.7061	14.9678
Zm00001d051663	6.6078	4.26396	6.28588	7.67352	8.02526	7.16071	11.4211	11.8763	12.211	17.1854	11.7158	11.5453	7.08297	5.81811	6.94397	6.54809	7.01963	7.99951	2.49005	5.91979	7.9924	5.99859	6.09157	6.28033	10.0306	9.45604	11.6245	8.95615	12.7716	10.972	13.8939	14.1466	15.904	14.253	15.3143	13.1323
Zm00001d051662	7.69989	10.1655	11.9509	7.39197	8.62102	8.87178	14.898	15.8508	15.611	12.1048	11.7115	12.4024	20.6102	15.5049	15.2417	14.9895	22.416	18.9872	9.15639	9.01858	10.1108	9.21364	8.3615	7.51758	12.8643	14.1172	17.3483	11.0732	14.8931	13.6561	21.0774	19.5299	26.5841	22.7181	25.9867	22.3046
Zm00001d051661	81.2084	69.0634	71.1843	91.1694	83.1078	83.9337	71.2243	61.3438	60.4051	66.4789	68.5435	65.3806	47.8588	39.7726	44.3563	43.999	48.9415	46.1091	30.1373	31.1818	27.4898	28.4731	33.8077	37.0462	53.851	56.4059	50.0099	64.9928	68.7595	64.2534	102.462	68.0124	62.9583	85.909	70.9691	71.4551
Zm00001d051660	19.8634	22.538	21.9904	25.6247	22.3164	23.4517	27.1666	23.0345	24.339	28.9424	24.0696	28.4527	18.0138	18.1003	17.6391	16.718	17.5808	22.5014	14.9958	16.0543	14.0471	13.0419	13.2743	13.915	31.2171	28.4001	29.2369	24.8919	29.1185	23.2472	20.3693	19.6888	24.7305	21.0851	22.6447	21.9927
Zm00001d051654	2.42589	1.5046	1.69807	1.41951	2.18311	1.77261	1.41994	1.53123	2.34205	1.75136	1.51052	1.32315	1.80869	1.21175	2.27266	1.08547	1.95151	0.707234	2.81531	1.99831	2.9287	1.30257	1.79518	1.66573	2.37535	2.30395	1.20705	1.17651	1.42999	1.75609	4.08951	3.9555	3.16512	4.29581	3.6857	3.20328
Zm00001d051653	1.33097	3.02261	3.79438	2.97367	4.1922	7.48865	39.9915	41.0587	37.1787	23.9698	33.7764	16.2613	0.653782	0.664834	1.26958	3.14977	0.391039	1.08648	0.68289	1.02329	0.249953	0	0	0	0.729819	0.707881	1.85431	4.41807	3.99417	5.21568	6.60462	5.13133	5.48976	7.03932	3.5051	4.63978
Zm00001d051652	3.4229	3.07174	2.91844	2.83847	2.81105	2.59576	2.49517	2.66543	2.76262	2.21893	2.4001	2.51217	2.50783	2.3706	2.56017	2.44092	2.42671	2.09273	2.37931	2.68409	2.2873	2.34813	2.1665	2.23737	3.21451	2.83402	2.83055	2.26544	2.06383	2.55383	2.25563	2.51932	2.04781	2.06507	2.50452	2.12957
Zm00001d051650	61.5348	59.1419	60.0538	60.7362	59.5666	57.7736	58.9264	62.0362	58.257	76.2016	70.569	77.1856	50.8405	55.7859	46.5461	57.1756	49.2388	60.1432	74.9308	70.5229	71.2161	79.1307	70.4659	74.4021	89.8577	88.6258	93.0458	88.1166	85.7077	84.6359	49.9087	50.1608	39.8743	52.2886	58.8536	49.5064
Zm00001d051644	10.6065	10.3255	9.86373	8.9568	9.05423	8.389	7.64462	7.41083	7.52176	8.0798	8.15579	7.93378	7.30716	6.92764	6.81167	6.99446	6.68668	6.64789	8.92064	8.7723	8.44358	9.33786	8.61716	9.10639	7.69074	7.48964	7.84434	7.42753	6.48079	7.0908	6.58281	6.81162	6.51816	6.4696	7.39692	7.07182
Zm00001d051643	0	0.272628	0.484837	0.20265	0	0.347958	0.371638	0.655798	0.98077	0.375038	0.395347	0.865765	0.835388	1.08737	2.19002	0.757592	2.06527	1.20317	0.232688	0.130754	0	0.51138	1.05716	0.653951	0.746037	0.814063	1.23209	0.513211	0.306219	0.643467	2.63469	3.17482	3.60756	2.69841	3.85861	3.0182
Zm00001d051637	10.5641	8.77217	9.30597	3.34839	2.4889	3.65996	0.738716	0.59746	0.426455	0.403799	0.47478	0.408715	0.0207566	0.0253289	0.0100768	0.0941181	0.0662128	2.31109	1.32975	1.15332	2.07913	2.01709	1.73653	1.80087	0.278048	0.19103	0.200163	0.726838	0.596	0.708039	0.51143	0.274378	0.308745	0.433007	0.992975	0.169625
Zm00001d051636	0.280587	0.341754	0.389659	0.301153	0.279428	0.232163	0.127738	0.251928	0.185905	0.189569	0.127894	0.157541	0.0962754	0.0865668	0.103318	0.15509	0.0686969	0.089821	0.345791	0.206206	0.255718	0.147337	0.213744	0.211552	0.0829613	0.0877828	0.0977283	0.087162	0.117636	0.100363	0.509393	0.502361	0.914181	1.01615	0.564222	0.41845
Zm00001d051635	63.4357	57.1382	62.8773	64.3414	68.6997	72.9261	37.1638	34.9759	37.0854	42.0355	41.0172	42.206	20.5714	17.33	21.2919	25.8055	21.5687	27.6498	51.7731	53.2821	61.8009	82.1405	66.0726	72.4796	33.8825	28.04	24.5233	36.5662	31.0047	30.7945	19.1426	16.9956	17.6369	17.9894	15.934	14.6419
Zm00001d051634	1.73299	1.52306	1.48295	1.44346	1.72372	1.80782	1.95162	2.10661	2.03414	2.06376	1.9436	1.98787	1.4631	1.74268	1.46137	1.47604	1.45711	1.17111	1.22844	1.52303	1.23115	1.07133	1.19103	0.959007	1.3337	1.18244	1.00865	1.16978	1.14618	1.39426	2.08365	1.80449	2.06914	2.05395	2.03824	1.73432
Zm00001d051633	3.75738	4.2256	4.18812	3.68328	4.3348	4.67806	4.04169	4.29607	4.20455	4.96185	4.79043	3.6031	6.14857	6.28524	6.0533	5.01157	5.24573	4.70772	4.52812	4.60188	4.93937	3.41569	3.42496	3.66798	4.29628	4.21748	4.21216	4.64087	5.28381	5.30158	4.0928	4.63654	4.16019	3.63938	3.73496	3.923
Zm00001d051632	5.99534	8.29145	7.46873	5.74328	5.81789	5.02614	3.30699	3.25753	2.51059	2.69723	2.98786	2.40616	3.43678	3.80243	3.87085	3.06479	3.71532	3.84142	6.21167	6.35941	6.37702	6.52183	5.92774	5.91878	3.63756	4.15117	3.88175	3.43446	3.30344	2.65562	3.88401	3.20536	2.72643	3.59762	3.52762	3.15349
Zm00001d051629	0.334901	0.462296	0.4177	0.26604	0.527423	0.437767	0.162629	0.538084	0.663898	0.430808	0.583889	0.25573	1.54909	1.22676	1.9034	1.25875	1.23539	1.09352	0.515488	0.107284	0.356396	0.209794	0.424064	0.160971	0.346871	0.371078	0.419925	0.37056	0.234503	0.452542	1.9591	2.24252	1.81547	1.99264	1.62823	1.43869
Zm00001d051628	2.25271	2.158	2.0333	2.7814	3.5477	2.77954	3.48148	3.33367	3.60568	6.53644	4.93811	6.97875	3.84013	4.26409	3.35748	4.02305	4.39777	6.55305	3.97942	4.55774	3.50687	6.65668	4.88774	6.14992	7.04301	7.03493	6.83442	6.32831	5.9819	6.18817	3.82062	3.17263	3.38827	3.55173	4.6535	4.0705
Zm00001d051627	5.05667	6.28423	5.73351	4.9527	4.24723	5.59093	8.62229	11.3251	9.6652	8.7575	8.60836	8.4246	17.9892	20.5895	18.9465	15.9769	17.1825	20.5346	4.50753	5.30142	5.20856	3.36927	3.17501	4.32088	8.73834	10.0445	8.81685	7.05165	6.75965	7.61976	9.88488	9.26559	10.925	8.83867	9.6538	10.2949
Zm00001d051620	1.61726	2.35334	2.00681	3.22615	3.09274	3.69295	4.20722	3.20166	4.94433	4.458	4.13995	3.82243	5.56794	5.45289	7.36894	6.5932	10.1535	6.91518	0.987828	1.77628	2.44058	1.41112	1.24665	1.34183	8.12899	5.83668	6.43761	5.18536	6.02328	5.1512	26.7741	16.8768	8.71259	17.4219	15.6788	12.447
Zm00001d051615	1.11066	1.24903	1.15101	1.2576	1.24938	1.33329	1.25892	1.55688	1.13355	1.67656	1.63562	2.1491	4.36311	3.35701	6.68223	5.41929	6.15441	4.64881	0.697778	0.609933	0.787491	0.394027	0.371811	0.453946	1.10824	0.768521	0.947369	1.6074	1.99811	2.04446	3.4086	1.56951	1.23541	2.95953	1.89981	2.55603
Zm00001d051611	33.2043	30.9092	35.6097	32.8982	36.2405	33.0719	19.6704	18.6047	16.4369	19.4256	19.2155	18.6684	52.1821	59.2682	59.3361	56.1986	55.8775	44.3168	22.3916	23.024	24.1534	20.9321	24.3486	21.6163	15.4798	17.3803	16.3375	19.2789	22.2622	24.3367	58.5513	54.2201	48.6153	55.1915	29.694	36.208
Zm00001d051608	6.46714	6.50549	6.10906	5.62992	5.37278	5.5797	3.69467	4.05912	4.19256	3.88084	3.92565	3.54421	3.74627	3.75905	3.88749	3.38789	3.95006	3.22481	5.08396	5.24959	4.84979	5.16948	5.4402	5.50502	2.91056	3.04787	3.03051	3.3078	3.54193	3.54234	5.33619	5.54938	4.64691	4.38509	4.44846	4.31486
Zm00001d051607	0.774953	0.722507	0.719158	1.04606	0.864481	0.729457	0.3234	0.466917	0.436433	0.712056	0.813166	0.821881	0.634435	0.588708	0.529378	0.337121	0.671974	0.505197	0.621263	0.760272	0.788308	1.01643	0.655112	0.866538	0.472148	0.558133	0.562324	0.438477	0.678294	0.414506	1.80746	2.13757	1.36988	1.72109	2.10951	1.94425
Zm00001d051605	2.30591	2.02026	2.26773	2.27486	2.61751	2.8593	4.14457	3.58461	3.42703	2.80667	2.58157	3.58257	4.28431	4.18845	4.142	3.77278	4.89777	5.21509	2.22793	2.18728	3.62744	2.50444	2.6113	3.04674	3.14734	2.74746	3.50465	3.43405	3.50488	3.33848	3.8782	3.52441	3.91733	3.34093	3.71575	3.32166
Zm00001d051600	17.6511	17.1133	18.8106	14.8002	15.0984	14.3893	12.1486	12.1016	12.286	11.9051	11.4484	12.719	14.8605	15.1586	16.0147	13.7017	12.6174	12.2343	14.969	16.8631	14.6444	15.0078	14.9418	15.0092	12.9755	13.8847	14.6212	14.2371	13.1329	13.0887	12.5313	12.2086	12.2201	11.1382	10.6404	10.1991
Zm00001d051599	14.6563	14.5002	14.6391	15.6762	15.2565	14.9722	24.7886	23.7986	25.4005	27.8193	28.1603	27.2501	16.1556	14.1241	15.0985	16.7498	13.2176	18.6924	16.004	15.4226	15.3478	18.7439	17.5596	17.832	19.5349	20.1428	19.4294	21.1569	21.4094	20.2895	14.6724	14.2188	13.8337	15.6278	14.6174	17.1094
Zm00001d051598	0.0478735	0	0.0852993	0	0.0753941	0	0	0	0	0	0	0	2.52794	3.68264	2.65428	2.66572	2.01601	1.36777	0.0818756	0	0	0	0	0.0767015	0	0.063654	0.100046	0	0	0	6.54737	6.67842	5.55708	8.54534	4.55806	3.48945
Zm00001d051596	2.00894	1.72522	1.78973	1.17553	1.35592	1.34562	0.522616	2.19026	1.55161	1.18664	1.94585	1.09573	11.1015	10.7516	9.4958	8.38974	6.67517	7.71143	0	0.137904	0.269481	0.674183	0	0	1.96709	1.24017	0.799672	0.433021	0.538276	1.16341	7.81529	11.8651	17.2486	11.1467	8.7933	8.10972
Zm00001d051595	40.9523	41.869	38.0646	41.2598	40.6854	40.7071	45.5758	47.4137	48.3432	55.2252	54.6665	49.303	38.6301	42.2934	38.7857	43.2776	45.1388	52.157	52.9526	45.5136	51.4373	49.2003	49.741	49.9387	52.948	51.5403	55.7061	50.7673	47.8751	46.8362	33.7079	29.8812	31.9113	33.766	38.9587	36.8457
Zm00001d051591	0.592499	1.66215	1.58354	1.14726	1.95952	1.5153	0.971054	0.951965	0.747442	4.13752	3.55812	3.01621	15.134	11.8383	4.94521	17.7332	27.678	60.2959	2.43197	1.936	1.89158	2.56103	3.4784	2.08843	7.4724	5.90852	7.34666	1.60916	0.444512	2.64207	36.6439	10.2191	30.6526	30.0633	39.1884	44.1881
Zm00001d051590	10.421	11.066	12.1664	9.68697	9.16868	7.79522	5.86249	5.75498	5.61651	6.27408	6.20505	6.81714	6.03975	6.39995	6.45136	6.07082	5.69626	5.52093	8.16168	9.24533	8.48451	10.0565	8.88477	8.96358	7.32815	7.20859	6.95017	7.80459	7.02254	7.20895	4.66257	5.29182	5.17116	4.35503	4.38429	4.80114
Zm00001d051589	2.92198	2.96221	2.94671	3.70048	3.644	2.81972	3.07914	3.56276	2.99379	4.83814	5.18633	4.24726	3.45162	3.12656	2.48478	2.6842	2.29508	2.43163	3.61481	3.73466	3.30079	3.28922	2.91964	2.9111	2.49415	2.30743	2.88269	2.15963	1.8027	1.93411	13.8228	11.8505	10.7061	12.9069	11.5455	8.78214
Zm00001d051588	24.1929	24.2171	22.3663	19.1828	23.9797	23.5149	17.0404	16.816	18.6267	18.3946	14.7167	16.3491	21.1808	22.8336	22.8203	20.0616	20.2443	20.627	25.4835	26.4463	28.6562	27.1448	31.3583	28.3656	17.1037	18.4248	17.307	15.9885	16.7805	16.6099	15.9031	17.3668	18.0591	18.2142	14.5309	15.9125
Zm00001d051586	20.3518	22.1338	18.6536	19.5683	18.4503	19.5997	24.5382	23.1344	25.7638	19.1042	21.7293	18.7727	23.1017	25.1365	27.1684	20.4319	22.3148	19.8688	24.0988	22.4052	24.2317	23.1744	24.3051	22.341	22.6193	22.5763	25.4942	20.3536	18.7887	18.7236	17.6221	20.2613	20.0441	16.2367	18.7278	19.4388
Zm00001d051584	12.2234	11.9227	12.5893	15.7741	17.0604	17.3948	28.236	26.5494	27.419	22.4924	23.2719	24.7338	13.4817	14.2305	15.8083	12.5818	11.5749	7.56708	11.4204	8.91911	10.3541	11.82	10.0226	11.139	13.1509	13.5653	14.2589	20.1263	17.5402	18.8112	9.07993	11.2367	14.6906	10.2883	7.46781	11.973
Zm00001d051572	0.726019	0.468211	0.468371	0.932227	0.709684	0.618925	1.39048	1.08604	0.721875	1.19617	1.69742	1.01957	2.02907	1.61318	1.62685	1.60313	1.82657	2.1458	0.599429	0.793968	0.681721	0.494013	0.799716	0.862378	2.31082	1.93067	2.66824	1.56761	1.29597	1.37009	2.43916	2.23516	2.16847	2.02748	3.15702	2.27437
Zm00001d051571	5.15955	6.21938	4.81202	5.19337	5.04674	5.87608	5.87226	5.47258	5.62983	3.77782	4.68516	4.46309	4.72724	4.34909	4.44573	4.8257	4.1647	4.27755	6.20445	5.57831	6.35872	5.64361	6.50769	6.52277	5.26783	4.0465	5.05425	4.43982	4.7781	5.31067	3.70774	4.33495	3.7527	3.99727	3.26625	3.30002
Zm00001d051569	0.36295	0.220388	0.264555	0.294874	0.285798	0.365668	0.300426	0.397602	0.297314	0.394127	0.415469	0.209961	3.09969	2.93371	1.84906	2.75591	1.72877	0.987587	0.141076	0.285388	0.526698	0.155022	0.31335	0.264322	1.23632	0.636139	0.942368	0.497845	0.34656	0.289808	5.09164	4.45227	2.83852	3.76282	1.87154	2.19588
Zm00001d051568	0.110959	0.281631	0.197703	0.363595	0.629084	0.548632	0.505146	0.196106	0.379935	0.448596	0.322423	0.338914	0.967442	0.798122	0.833496	0.756868	0.79326	1.37374	0.569304	0.426543	0.562621	0.375349	0.344865	0.248886	1.05461	0.811441	1.06666	0.585965	0.416226	0.554764	1.07435	1.137	2.40601	1.46712	1.68582	1.44172
Zm00001d051567	402.896	398.03	401.993	276.879	268.783	276.379	54.0277	60.9299	59.2822	25.6788	28.2579	27.9097	11.1319	17.6771	16.9444	11.5721	15.1966	7.02814	312.944	287.259	308.36	223.066	237.622	236.786	37.0808	37.7382	39.7078	40.2262	34.7764	37.8176	17.6069	26.8679	26.2636	23.3566	17.4012	13.883
Zm00001d051565	1.30436	1.46152	1.29957	0.991223	0.863594	1.05749	1.716	1.74499	1.80376	1.35992	1.25308	1.2467	2.98451	3.18057	3.54212	2.34195	2.7477	1.80717	1.55699	1.64238	1.23977	1.12559	1.42947	1.26668	1.97051	1.90066	2.09537	1.61059	2.12889	1.79851	1.55289	2.29829	2.03592	1.42106	1.18095	1.22884
Zm00001d051564	6.85499	6.09459	6.7397	7.62323	7.30652	6.64668	7.07091	6.71003	6.62205	5.85886	6.05648	6.13046	10.8543	12.1233	11.8736	9.77902	8.78475	5.30376	6.29755	7.50781	7.13259	4.49733	5.77159	4.45251	5.6721	5.44001	6.13029	5.42775	4.18145	4.96528	10.5202	13.2595	12.6088	10.5004	9.01531	8.277
Zm00001d051563	18.2951	18.3782	18.3925	20.7068	19.3885	20.2507	15.6373	18.0958	16.4528	17.9066	18.2459	16.4734	11.7661	10.7098	10.5837	10.3181	11.2601	12.1255	17.7471	16.9568	17.7221	22.8649	20.5397	20.333	16.2571	17.5232	15.8927	16.0388	15.6787	16.2206	12.1872	12.2153	12.1862	11.6827	13.5868	13.4444
Zm00001d051561	9.68425	9.19555	8.65759	7.03629	7.38655	7.68042	2.91871	2.5752	4.1655	2.94542	3.922	2.23307	4.62021	5.59584	6.21602	5.91854	6.92305	7.11565	11.9746	11.6742	12.7687	11.4779	10.6331	11.5693	7.95605	6.30363	6.65201	6.28769	6.025	7.22697	3.45092	4.1081	3.41978	3.70866	4.32347	3.51102
Zm00001d051556	393.592	341.783	363.064	245.62	243.904	239.797	30.2806	31.4506	33.9039	8.74209	8.21319	9.65755	1.78255	4.42224	5.3294	3.46118	3.99729	1.19274	390.769	369.637	353.977	332.46	340.748	336.463	24.8504	23.8868	24.288	31.1396	26.4384	28.8395	5.00962	8.34047	7.77403	7.38736	3.82852	4.44835
Zm00001d051554	0.582523	0.533193	0.422856	0.224946	0.203865	0.257494	0.648256	0.883941	0.758187	0.773131	0.459742	0.521696	0.119224	0.0323306	0.0385869	0.0450506	0.0316935	0.0146764	1.1623	0.953775	1.60042	0.527098	0.558797	0.483934	0.13802	0.0143433	0.0300581	0.244147	0.275166	0.466458	0.809478	1.03973	0.53393	0.517045	0.284086	0.205119
Zm00001d051552	0.891487	1.58788	1.24804	1.29623	1.57111	1.73711	1.97128	1.87569	2.10388	2.30137	1.35691	1.999	3.02361	3.22316	3.74565	3.07298	3.82484	3.40758	1.59727	1.83589	2.27211	1.23659	2.05242	1.42831	4.42277	3.89471	3.78519	3.52289	4.07663	3.15501	7.21881	5.83594	5.35297	6.10416	5.7188	5.40376
Zm00001d051550	0	0	0.0446676	0	0.0592211	0.0641141	0.844555	0.886133	1.17465	1.15173	1.11697	0.925242	0.277069	0.162791	0.209238	0.314084	0.085929	0.102321	0.150062	0.0240925	0	0.0471131	0	0	0.985156	0.98332	1.03033	0.888896	0.69589	0.711385	0.257902	0.254342	0.295432	0.414337	0.317402	0.211858
Zm00001d051546	20.2718	18.7409	19.3322	19.9007	20.57	23.1337	21.2682	22.9475	21.297	28.5324	27.98	26.5615	21.8671	22.9214	24.3631	31.683	27.2976	34.5061	19.9745	20.5888	18.386	22.8582	23.627	23.1781	32.3787	32.8348	35.1428	31.9074	31.3158	29.6339	16.9236	16.8041	15.2839	17.3233	19.3895	18.5186
Zm00001d051545	79.5063	80.6616	79.3572	64.9851	61.7399	61.8193	24.4266	25.0221	24.1534	18.1654	18.2253	18.0922	14.9015	15.7881	16.4218	15.1351	15.0869	13.0288	67.8726	68.4935	67.0485	58.1559	58.4603	60.069	18.8161	18.3276	18.9381	23.3202	21.8104	22.0752	11.8416	12.8349	11.8077	10.255	11.0067	12.0837
Zm00001d051543	83.5884	88.7427	87.0094	86.7421	78.8109	75.4776	100.442	100.284	101.087	93.5799	94.173	94.0625	68.6119	68.4532	63.9303	68.8978	81.8069	76.7625	85.5861	84.2422	88.0927	82.6783	90.4918	82.8208	86.9446	88.2552	98.9869	85.2145	90.188	81.2948	116.276	113.092	139.593	131.244	142.649	122.923
Zm00001d051535	1.70056	1.59298	2.23555	1.35914	1.53504	1.8033	2.36033	2.56568	2.27982	2.3057	2.31003	2.16425	3.99835	3.26312	3.64729	3.10347	3.77764	3.21649	1.86208	2.17242	1.92785	2.08512	2.22016	2.27603	3.60103	3.98453	3.58272	2.42505	2.69166	2.69025	3.57674	3.54531	3.95921	2.77635	3.29789	3.37375
Zm00001d051534	1.16131	1.65835	2.06919	1.72974	1.35592	1.91174	1.60431	1.38332	1.33511	1.83976	1.39636	1.83472	2.90139	3.22048	3.48557	2.3692	2.74523	2.61512	2.22584	2.0397	1.72969	1.73093	2.00523	2.11726	2.15922	2.31618	3.04061	1.45012	1.44208	1.59631	3.82889	3.90031	3.84614	4.16968	3.36657	3.78607
Zm00001d051532	36.1501	32.7117	33.2842	19.8006	17.7643	18.5369	25.423	23.5426	25.3378	13.6906	13.9533	15.0317	9.61895	10.4049	10.5475	9.13251	11.0589	8.55563	29.9409	32.1294	29.0952	28.7677	27.3914	28.1082	24.411	25.2487	23.2715	20.8037	15.5719	16.4443	8.80733	4.49993	3.62535	5.16615	4.86791	5.59894
Zm00001d051529	4.52702	4.61437	4.2431	2.15982	2.46931	2.57283	2.16829	2.25404	1.38098	1.73317	1.23324	1.47036	0.231635	0.270884	0.224906	0.26258	0.415636	0.256626	9.85938	8.76923	9.60859	3.85505	4.01016	4.19318	4.1372	4.01284	3.8762	1.90329	1.48589	1.64082	1.1272	2.02136	1.02808	1.42238	1.34933	0.983834
Zm00001d051528	12.0978	13.7756	12.8056	13.2478	12.408	11.0075	12.114	12.5484	12.351	12.919	12.9058	12.3621	5.92804	6.06256	6.0366	6.94535	6.81269	8.40974	11.7547	11.3058	11.4886	9.82809	9.86853	9.69137	10.7153	10.9716	11.3936	11.1105	11.1741	10.4541	8.271	8.61562	7.64871	9.51902	10.3207	9.85164
Zm00001d051527	1.1712	1.0058	0.819819	0.498421	0.307414	0.380359	0.431634	0.627256	0.653309	0.281848	0.13505	0.0709787	1.1643	1.72722	1.4796	0.912245	0.928521	0.417326	0.476917	0.187595	0.471318	0.288234	0.1926	0.20105	0.127423	0.0926945	0.174827	0.105187	0.0836834	0.113044	0.59063	0.778023	0.607953	0.553064	0.155347	0.191474
Zm00001d051526	0.459993	0.339587	0.323526	0.775297	0.915065	0.660447	0.947872	1.51704	1.22165	0.956545	0.961443	0.61623	0.654069	0.556287	0.505168	0.741448	0.652019	0.609353	0.91092	0.721271	0.977519	1.00097	1.44222	1.14427	0.331882	0.370191	0.556538	1.04108	1.03531	1.50487	1.18672	0.577221	0.470757	1.08037	0.465918	0.48592
Zm00001d051525	3.41397	2.60011	3.33818	2.60452	2.57353	3.37178	60.8611	60.3207	63.8135	129.875	119.104	126.69	10.1231	16.6372	14.4457	18.1406	25.3304	31.281	14.7037	15.4244	17.3966	12.3428	15.51	14.8084	148.409	141.881	149.767	103.917	113.758	107.918	34.1137	28.9449	30.9102	47.772	43.6987	35.3823
Zm00001d051520	0.109258	0.0973027	0.324453	0.244104	0.143388	0.341518	0.46424	0.672919	0.164083	0.501951	0.423306	0.417147	0.760297	0.945971	0.477665	0.27884	0.87383	0.371614	0.062286	0.175001	0.170986	0.136886	0.125769	0.204225	2.16341	2.03381	2.43548	0.52203	0.983626	0.812004	1.6309	1.25628	1.43778	1.38443	1.53086	1.09645
Zm00001d051518	18.1268	19.447	17.7209	17.7407	16.8315	16.0342	6.64566	6.66895	7.3357	6.74332	6.02084	4.64451	2.38852	3.2452	3.44283	2.84717	3.61327	2.40069	24.4513	24.8974	23.4601	20.2738	24.1324	23.388	6.4138	8.10508	7.23546	6.29299	5.53602	6.5571	3.17921	4.23149	2.38666	2.22044	1.58418	1.8852
Zm00001d051516	0.604739	0.451446	0.316912	0.90074	0.95238	0.970418	0.906902	0.400083	0.16027	0.522971	0.310101	0.226362	0.917363	0.959524	1.33607	1.06468	0.888359	0.62916	0.547546	0.478614	0.935267	0.601673	0.76779	0.37046	0.520155	0.236494	0.4956	0.295204	0.346943	0.360515	1.89437	1.42558	1.08995	1.41105	1.72949	1.65343
Zm00001d051514	1.0611	1.28408	1.23447	1.35735	1.43517	1.35155	0.204594	0.170487	0.101238	0.0802925	0.0967319	0.0476622	0.0229949	0.0124713	0	0.0434448	0.0305638	0	0.800624	0.959769	1.00808	0.750735	0.797541	0.720028	0.0456344	0.0497954	0.0260881	0.0376711	0.0936557	0.0843434	0.052881	0.0759916	0.0441341	0.0412647	0.00632216	0.00659358
Zm00001d051511	17.2023	14.3756	15.2902	18.4855	18.7721	19.4526	16.5211	17.5109	16.5269	9.02177	9.70051	8.54719	35.7865	43.0224	52.7291	43.137	52.1941	45.819	14.9116	15.1732	16.7059	9.66903	10.986	12.2389	17.3003	15.614	15.8133	18.6369	20.9497	18.4686	24.2425	23.7684	27.8859	25.1533	18.1399	24.893
Zm00001d051507	6.31763	6.81521	6.89492	5.50988	5.43063	5.23216	4.67444	4.48607	4.4811	4.94183	4.61123	5.43658	5.01277	4.49898	4.5373	4.1913	4.63084	3.54922	5.29784	5.68813	5.04415	5.20493	5.34876	6.00925	4.96814	5.12389	4.7056	4.97482	5.07273	5.22903	4.35649	4.46452	4.17744	3.30685	3.43734	3.37424
Zm00001d051506	3.65521	5.9205	4.3961	3.60687	5.0369	3.66135	0.915228	0.880923	1.15277	0.251891	0.708084	0	2.41265	2.14533	2.23361	1.33568	2.32678	0.932424	7.11089	7.64031	8.66628	6.09649	6.62698	7.83278	1.08565	1.15427	2.22794	1.17196	0.754122	0.740879	0.940082	1.43701	0.376909	0.528606	0.555343	0.627451
Zm00001d051505	6.03861	6.9324	7.5652	9.41594	8.02405	7.93629	9.79368	10.6118	7.93517	6.18428	5.84897	6.16413	11.7412	11.814	13.3501	11.646	10.3184	7.70207	4.08798	4.05023	4.37075	1.41856	2.38947	2.31794	4.65635	5.22729	5.4772	6.02671	5.47419	5.26988	37.1518	28.2394	23.8321	32.7482	19.4641	13.9872
Zm00001d051504	0.992504	1.04963	0.72865	1.47146	1.63542	1.28482	2.33451	2.51748	2.33518	3.41982	3.46258	4.03499	1.39937	1.90961	1.57239	2.1684	2.35798	2.78813	2.23966	1.93416	2.17454	3.22097	3.31641	2.92266	5.13149	4.84487	4.83964	4.17364	3.93678	3.91167	1.01215	1.10951	1.27251	1.49608	1.97334	1.69402
Zm00001d051503	0.663884	1.03467	0.492869	0.247209	0.261381	1.03758	1.61192	0.53333	0.299105	0.203334	0.214345	0	2.51371	2.76347	2.30876	2.00237	2.38393	2.25804	0.946172	0.638015	1.55844	4.47073	2.38817	2.48186	1.21343	0.662039	1.46446	2.33727	2.07528	2.76602	1.13829	0.841935	0.912755	1.09724	0.448289	1.05195
Zm00001d051502	11.2005	11.1263	10.182	10.7353	10.5858	9.34127	11.8371	11.0752	11.7016	7.25913	8.67621	7.63633	5.05261	5.19512	6.19191	5.52873	5.67337	4.38295	5.80288	6.68634	5.16464	4.69848	5.38996	5.00128	5.50969	5.40422	5.86163	5.36735	5.25186	6.23543	11.6886	12.3491	8.9146	12.4435	10.2667	7.85515
Zm00001d051501	8.83995	7.28222	8.22538	7.31491	7.34757	7.87091	7.15453	6.3914	5.39883	2.7075	2.18815	2.37507	1.68864	2.60032	3.51341	3.07645	1.87573	1.00223	1.76383	2.26547	2.39795	2.12278	3.98556	2.91131	2.06457	1.82838	1.3	1.1115	2.43174	2.32267	4.04185	5.13205	3.70401	3.89609	4.72562	2.07516
Zm00001d051499	4.29543	5.6933	7.05553	7.54754	7.66315	4.86335	5.68321	5.76919	7.25722	5.5502	5.85075	5.38124	22.3357	20.1151	17.1654	15.9766	22.315	21.5039	11.8229	9.22363	9.45316	11.0366	9.79259	8.27993	9.44587	9.19168	10.1922	9.72162	8.76138	11.2912	12.2252	9.15853	8.2653	8.09768	7.78377	6.20367
Zm00001d051498	4.07049	4.83345	4.33145	5.55763	5.57947	5.55852	6.10838	6.38865	7.6413	5.4024	5.95048	6.04377	5.76229	5.2902	6.1791	6.2173	5.1675	4.79439	5.64014	6.08515	5.59163	5.80812	5.85705	5.61584	9.71328	7.24138	8.559	6.08481	6.10763	6.84996	7.52663	7.93446	7.21758	7.35048	8.07404	7.46513
Zm00001d051496	54.1664	59.4658	56.9587	61.9906	55.5033	61.3857	80.0501	72.8844	83.4904	47.9965	49.9723	44.6669	32.8994	31.4394	29.642	28.2966	30.6194	12.7332	4.30177	2.64214	4.17438	3.68267	4.84813	4.31108	10.0501	10.0721	8.02728	15.5777	16.8079	14.8205	66.0887	37.1509	22.7138	39.3482	19.6112	19.2791
Zm00001d051491	2.15618	1.92025	2.49006	2.20052	1.94937	1.97428	1.74508	2.2454	1.79897	1.6143	2.70727	1.01633	2.64782	2.71252	3.0946	2.33454	2.9719	2.93349	3.14129	4.45131	4.2742	2.62638	3.79199	2.94278	3.13822	2.60146	2.55895	3.01232	2.51632	2.42799	6.52407	6.80576	5.41133	6.13741	5.98564	4.42888
Zm00001d051490	3.97913	3.66892	3.62201	3.02782	3.23547	3.35531	3.0717	1.80679	3.62448	3.49722	2.26223	2.25683	2.23076	2.91661	2.21753	2.79972	3.36742	2.5597	6.3245	7.02468	6.21371	3.69838	5.15304	3.88059	3.00406	5.03199	2.77186	3.71977	4.21833	4.14956	2.43415	2.28181	3.82276	3.25254	2.14662	2.49006
Zm00001d051484	7.10708	8.86318	7.69407	8.77682	10.1655	8.9347	2.74405	2.34883	3.16148	1.40525	1.87346	2.34711	2.4857	3.46018	3.80796	3.03694	3.78845	6.05855	35.2338	33.07	34.3387	28.2767	33.0482	31.1695	9.78374	7.86485	7.77085	4.24184	4.85951	5.59197	3.40258	2.62409	2.25288	1.78425	5.78623	2.44712
Zm00001d051480	1.33702	1.23506	1.08976	0.677941	0.739209	0.824536	0.984255	0.845563	0.820262	0.548907	0.606185	0.506855	2.49775	1.64832	0.932766	2.59383	1.39296	2.43826	1.11899	0.792825	1.12189	1.14942	0.810472	1.0027	1.1179	0.945608	1.36733	0.922825	1.17381	1.09554	0.791885	0.490643	0.771052	0.728758	0.518645	0.255431
Zm00001d051478	3.97646	2.75087	1.8978	3.38447	3.01936	1.21068	1.55168	4.67763	1.40765	7.9599	6.19003	8.6755	24.2413	18.6568	7.28126	27.974	53.9634	78.2515	3.52181	3.82151	4.53394	1.86825	3.31044	4.09562	15.4447	15.8616	19.291	3.64274	3.30291	3.64615	30.4232	7.56439	29.2045	28.8705	32.7248	45.7564
Zm00001d051475	5.66245	7.27961	7.10581	3.85427	3.06842	3.52956	1.21963	1.46739	1.53618	2.18185	2.3	2.40214	5.71987	5.9002	6.42487	5.84832	4.62118	6.41981	2.91567	2.34056	2.80141	3.37553	3.15396	2.9753	3.17169	2.71205	3.85963	2.48042	2.64939	1.7689	5.74791	6.88768	7.13937	8.00018	8.78808	12.4456
Zm00001d051474	0.87422	0.583921	0.944033	0.729979	0.730109	0.925935	1.13367	1.0641	0.811611	1.11971	1.41127	1.85432	1.77299	1.535	1.80045	1.56731	1.58258	2.09042	0.838181	1.12021	1.01988	1.31932	1.37228	1.35821	1.6463	2.20149	2.12221	1.51891	1.74898	1.61088	1.15426	0.981016	0.999015	1.46677	0.912312	0.993456
Zm00001d051473	0	0.0730253	0.0974003	0	0.25827	0.233007	0	0.0878301	0	0.30137	0.476534	0.626134	0.402776	0.928393	0.130358	2.01658	0.829795	6.6191	0.467454	0.10507	0.102659	0.0513663	0.141584	0.131374	0.299747	0.908553	0.380796	0.824803	1.68147	0.923342	0.595451	0.859642	0.225472	0.632439	1.85486	0.692954
Zm00001d051472	1.14286	1.52671	1.30906	0.547155	0.257122	0.556732	0	0.262319	0.220673	0	0	0	36.2892	54.1512	63.024	46.3646	37.0149	23.212	1.1169	0.941427	1.22644	0.306828	0.634297	0.523161	0.0746037	0.379896	0.0568655	0.246341	0	0.110309	12.0537	22.9415	33.2857	17.8095	8.59918	14.5305
Zm00001d051471	0.392653	0.145704	0.0777351	0.324914	0.377896	0.409119	0.198619	0.210292	0.196562	0.200436	0.464838	0.166572	2.51807	2.26644	2.05477	1.70053	1.47406	0.949699	0.074615	0.503138	0.204831	0.286968	0.150664	0.314549	0.159485	0.406065	0.121565	0.78993	0.229119	0.176861	3.90744	2.45661	2.44217	3.5693	1.87808	1.61305
Zm00001d051468	132.451	143.561	150.522	261.768	223.594	210.46	475.327	493.895	471.329	352.524	342.221	364.573	101.99	100.01	145.82	152.142	137.702	81.7185	158.04	144.722	149.758	86.5099	104.994	112.593	43.6849	48.8438	44.2651	108.271	100.995	105.752	275.047	175.526	145.804	349.201	189.391	114.368
Zm00001d051467	0.987498	0.923416	1.40759	0.441254	0.311034	1.0102	0	0.475983	0	0.36294	0	0.754053	0.242532	0.887875	0.706459	0.274933	0.580252	0.268698	0	0.949019	0	0	0.85255	0.474642	0.180493	0	0.137578	0	0.444512	0.266876	0.239034	0.100187	0	0.16321	0.300065	0
Zm00001d051461	3.83662	4.4997	4.76364	4.9271	4.82896	4.73863	11.4975	12.5955	11.7323	10.1316	9.89017	10.4575	15.8779	15.1353	15.2905	18.6929	14.4968	15.0632	2.47997	2.1484	1.67362	2.44125	2.76462	2.42005	6.37751	6.92891	7.47062	9.38973	9.40567	8.9399	34.1496	24.8107	20.7731	38.6703	23.3162	23.4396
Zm00001d051460	39.5607	44.4654	38.3537	38.1895	40.5098	42.2273	13.9238	15.6902	18.2729	15.1203	15.4561	14.7023	67.8705	92.2037	92.3575	97.5314	79.0324	62.0201	7.74663	6.15016	6.71141	10.8553	11.4805	10.7192	20.8874	16.9627	22.3474	32.2278	33.6079	34.9269	54.2175	20.9958	10.1371	50.5493	9.25991	21.1147
Zm00001d051459	0	0	0	0.0769197	0	0	0	0	0	0	0	0	0.0634174	0.0773874	0.0923627	0	0	0.105389	0.0883212	0	0	0	0	0.0413699	0	0	0	0	0	0.0348914	1.18755	0.576335	0.304292	0.34141	0.0784611	0.109106
Zm00001d051458	13.4459	13.0115	13.5592	9.37906	8.55654	7.97996	4.761	4.65074	5.14289	5.17991	5.05342	4.96132	7.81869	8.54117	8.35001	7.22218	7.6813	5.82776	10.919	10.6225	11.2336	8.60944	8.96829	10.2383	7.60536	8.44239	8.6021	6.0933	6.39227	6.78973	4.64757	4.64785	3.21173	3.78097	3.54662	2.88513
Zm00001d051457	13.4201	13.7265	12.5267	11.7397	12.3969	11.6112	11.3072	13.0498	13.8252	13.8952	13.0762	13.6379	9.9495	10.3553	9.40969	8.54615	8.16023	8.76112	13.1372	12.3004	11.8113	12.4408	11.2057	13.0291	13.0699	12.9433	13.3529	12.1945	12.0668	12.3285	9.07873	8.70776	7.55344	6.62095	7.99343	8.66457
Zm00001d051455	1.44822	0.998518	0.853192	0.817602	0.790903	0.637209	1.57383	1.36984	1.74696	1.56677	1.9231	1.09991	1.52027	1.41179	1.43433	1.23562	1.20097	0.985152	0.998715	1.36934	1.16246	1.36083	1.23014	1.27242	0.981961	1.38208	1.43188	1.46262	1.26174	1.65708	0.918797	1.27971	1.19742	0.443967	0.946367	0.764922
Zm00001d051453	169.616	172.403	165.936	117.935	126.648	137.892	37.7632	36.0881	39.993	27.4185	28.6945	26.0491	18.9506	25.9905	27.2629	20.8449	23.7112	16.1585	169.823	169.685	189.765	167.074	174.943	171.26	55.0831	54.5733	52.5298	55.6299	57.7865	52.987	16.9823	18.8807	17.4877	15.0005	13.9121	14.3387
Zm00001d051452	6.4243	6.99808	5.56965	5.13761	6.75624	6.87339	2.8658	2.7017	2.40876	2.1393	1.96281	3.12773	6.24776	7.19332	7.73705	5.5519	6.2704	6.39389	13.4943	11.975	12.7124	10.4527	11.3533	12.7106	2.64003	4.55761	4.65537	2.82989	3.97869	2.97134	3.28756	3.95881	5.00485	3.13547	4.0396	4.55463
Zm00001d051451	14.8353	21.3279	19.4471	19.6239	13.9068	14.2127	331.451	329.274	302.174	204.922	199.118	199.952	82.9347	27.0654	107.564	69.8715	89.6277	11.3892	5.1348	7.33227	5.9037	2.38972	4.08634	3.28233	7.23082	7.74926	7.72606	35.9208	34.4497	41.2862	664.126	378.717	185.9	457.925	179.994	150.222
Zm00001d051450	20.3733	24.8044	15.3932	11.6516	19.3593	20.0795	3.75696	5.04126	3.87297	2.21161	3.08074	3.17267	1.37233	1.33112	1.7937	1.13683	0.715584	1.57887	19.7005	14.8704	23.8118	19.467	18.6281	15.2189	2.82819	2.97178	3.23362	4.15052	2.45071	3.77519	1.09243	1.96232	1.01304	1.27869	1.6108	0.953487
Zm00001d051448	0.735165	1.07561	0.810885	0.599646	0.689157	0.507346	1.62562	2.02489	1.38797	1.54399	1.55979	1.78213	0.644851	1.32899	1.60704	0.999033	1.31994	0.785866	0.568785	0.370081	0.493078	0.263163	0.6347	0.701107	1.95159	1.69898	1.90214	1.13565	1.70716	1.60838	4.00397	2.87691	3.89864	3.84767	2.58849	2.21886
Zm00001d051447	4.20272	4.60518	3.52389	6.68942	5.34255	5.92447	11.6549	12.0265	11.6827	13.6545	12.7177	13.8087	7.40418	6.51743	6.99257	6.72996	6.40244	7.08186	3.99317	4.43494	3.99788	4.98156	4.45842	4.88508	12.5517	13.1119	13.3178	12.3508	12.7357	10.8384	11.1372	9.82369	9.54941	11.8719	9.55704	9.59012
Zm00001d051442	0.901675	1.08407	1.07105	1.55193	1.81446	1.21279	7.80845	7.98404	7.25815	5.43124	6.07468	6.09467	2.71896	1.88165	3.12974	2.49644	4.32689	1.19947	2.2446	2.44557	2.53998	0.866093	1.60881	1.30017	1.99599	1.8383	1.74474	1.51164	1.57842	1.94945	60.6641	50.5071	40.1895	51.5297	37.4651	25.3364
Zm00001d051441	32.7695	34.4161	35.0455	34.1338	35.3436	33.5975	31.6311	30.1949	28.2126	30.7134	29.5136	30.0478	21.3978	21.5636	21.3418	22.8341	20.7813	22.8624	34.1694	31.5627	30.9071	35.044	32.7965	33.384	31.4151	27.0501	31.1395	27.3371	25.8715	30.3257	30.1874	25.953	23.2652	28.5879	28.2017	27.6199
Zm00001d051440	0	0	0	0.258092	0	0.147718	0.631083	0.835215	0.780684	0.159214	0.167836	0.661575	2.55345	4.32769	5.37175	4.22125	3.73332	3.53617	0.296348	0	0	0	0	0.416431	0	0.345593	0.120705	0	0	0.234146	2.3069	1.9338	9.80166	1.71832	1.84285	3.20328
Zm00001d051439	7.05215	7.55788	9.19323	10.0292	9.85122	9.95189	5.22389	4.22499	2.8721	3.03854	4.32223	5.01994	6.70304	5.27396	5.17814	7.70945	5.40415	8.23931	6.43931	8.04093	8.15574	8.72314	9.6658	8.58577	4.26018	3.86724	4.16315	4.7792	4.93206	5.70686	16.7811	15.7446	18.7342	22.4879	15.2343	11.4901
Zm00001d051438	19.8041	19.6425	18.7163	17.4566	19.258	17.9569	13.7452	13.2018	13.4137	13.3633	13.9585	14.0929	4.70245	4.47143	4.84256	5.5922	4.98399	5.30752	12.8714	11.5554	12.5771	9.0657	8.45348	8.28653	10.4836	10.6019	10.7316	11.6473	11.7817	10.9612	8.63392	6.81707	6.9872	8.08243	7.29273	8.52808
Zm00001d051431	1.18393	1.55201	1.63632	1.6975	1.70769	1.64127	2.0149	1.74221	1.7049	3.62951	2.77576	3.16839	1.45388	1.13302	1.04884	2.1487	1.37618	2.4989	1.7788	2.26495	2.23377	2.56807	2.73206	2.34004	3.20549	3.14837	2.99829	2.98837	3.21254	2.93049	1.47308	0.965418	0.906235	1.2984	1.50737	1.04027
Zm00001d051430	7.82834	8.68084	9.54711	11.1506	9.63542	9.0709	12.3871	12.3335	13.697	11.6624	13.2509	13.0581	53.2465	53.6815	46.7608	42.6381	50.614	48.9094	9.87882	8.69197	10.5622	10.0698	9.84254	9.011	16.6701	18.4427	19.6951	13.0157	14.9963	12.3241	18.7653	17.0412	20.7795	13.8805	20.5542	21.0352
Zm00001d051429	11.0103	9.82815	9.85411	8.65321	8.62992	8.52112	7.76128	7.0924	6.9951	8.99781	8.40385	7.87798	2.83501	5.70251	4.93058	5.15613	5.11808	6.14369	15.1858	12.7756	16.4368	14.3508	15.7698	16.3398	12.7517	12.9531	11.2396	13.2442	11.7243	12.3069	7.06207	7.5157	7.23504	8.55365	6.6553	5.38666
Zm00001d051427	4.83551	3.95588	3.50641	5.83446	6.13944	5.84782	9.82944	11.2322	9.3561	10.9871	11.6184	9.49338	24.4888	23.1989	24.5148	21.4725	23.3291	22.0311	8.7828	7.31287	7.63785	7.4672	6.66659	8.31786	14.3536	14.8525	15.9282	12.6407	13.583	13.7013	13.6103	14.2994	12.9651	12.1738	12.6241	13.4433
Zm00001d051424	2.48936	4.76349	3.26666	3.75793	4.02636	3.32663	2.3891	3.05379	3.51622	2.41096	2.73702	3.59626	1.85897	2.05003	1.18325	1.2878	1.94374	1.02976	3.13554	3.23292	3.31668	5.08922	4.15313	3.665	3.9044	4.2716	3.98371	4.00981	4.44186	4.43204	4.27503	3.32765	2.99308	2.61315	2.2318	1.31484
Zm00001d051422	60.7001	61.9254	68.8815	67.6127	63.4999	74.2641	77.4069	72.372	69.1968	75.7041	74.5511	89.2727	139.522	143.737	134.739	140.141	147.5	156.478	68.5101	68.0853	70.1368	61.9684	68.4135	67.1234	78.3339	86.9885	85.2983	80.6327	87.4037	80.8405	104.164	94.8601	97.5071	93.5287	106.309	92.209
Zm00001d051421	2.92327	2.55732	2.43144	2.55275	2.48521	2.81184	3.49785	2.80562	3.49658	3.411	3.21985	3.17711	3.04181	2.88809	2.75295	2.84497	2.69817	3.22041	2.69886	3.12013	3.15786	2.90488	2.84764	3.67848	3.28624	3.66329	3.68525	3.78619	3.71668	3.47822	2.25433	2.22437	2.28648	2.37298	2.19449	2.40484
Zm00001d051420	227.555	228.169	224.173	359.179	376.163	371.027	1108.93	1074.59	1075.92	822.856	846.803	831.491	73.4603	75.2016	100.472	78.3279	87.0298	28.0003	47.053	41.3865	52.1049	130.118	91.5909	99.14	44.431	49.6957	49.4748	340.997	341.554	310.374	438.823	450.959	645.768	765.73	346.042	660.533
Zm00001d051419	0.542808	0.489946	0.561996	1.69347	1.43245	1.01302	2.72495	2.93459	2.14152	1.84673	2.24514	2.1658	2.49515	2.17643	2.49264	2.73659	2.39933	1.54684	0.853067	1.50858	1.28111	1.17174	1.22857	1.12822	1.8502	2.17495	1.84972	2.11392	2.28931	2.07159	6.56962	5.99827	5.24709	6.70426	4.15321	3.65738
Zm00001d051418	0.0354812	0.118496	0	0	0.0838171	0.0604949	5.78276	9.26373	5.78681	4.95543	5.1894	5.23807	0.261429	0.212678	0.253834	0.197569	0.451722	0.386178	0.121364	0.170493	0.0333163	0.133361	0.0306325	0.056847	0.032426	0.0707653	0.123581	0.374746	0.292811	0.479448	1.84655	1.29592	0.459946	1.99383	0.575011	1.01199
Zm00001d051416	20.3488	19.7436	21.1816	18.6639	19.3966	19.4927	8.82504	10.9698	8.92665	9.79145	9.80299	8.17807	8.02265	7.06158	7.47034	7.00718	6.58155	7.10327	20.0566	18.8354	21.5207	27.0208	25.8897	22.65	8.95571	7.8321	8.39306	8.52408	8.55718	9.7324	12.1521	13.6909	11.9586	13.8067	13.3157	13.0671
Zm00001d051415	0.806452	0.538656	0.677005	0.542843	1.51429	0.832924	1.51092	1.45769	1.24373	1.3965	0.871254	1.44083	0.657048	1.01482	0.989301	0.798798	0.508803	0.759585	1.12726	1.13273	0.990245	8.32109	6.42688	6.47279	1.13386	0.78359	0.756233	4.1067	2.46665	3.0806	0.910355	0.786722	0.520877	1.42259	1.12315	1.40073
Zm00001d051411	0	0	0	0	0	0	0.385932	0.227007	0	0	0	0.359626	0.694014	0.705747	0.673853	1.27844	0.830207	0.480557	0	0	0	0.132762	0	0	1.03297	0.563582	0.393685	0	0.529995	0.190919	1.45351	0.358362	1.33202	0.467032	1.07331	2.3134
Zm00001d051405	9.17367	9.99734	7.36615	11.057	10.5978	12.2967	10.2211	9.16358	9.68014	7.87457	8.06715	7.3737	6.41089	6.54188	5.93681	6.04912	6.11743	5.09085	10.838	9.97624	8.78395	8.96036	7.76371	8.21916	10.59	9.14818	7.98796	7.01182	8.55771	6.4835	7.15846	7.01102	9.45946	7.13208	10.1782	9.59509
Zm00001d051404	3.61882	3.60784	4.24036	3.67086	3.24964	3.1762	1.68806	1.72569	1.54207	1.99834	2.08065	1.52006	2.87325	2.9118	3.00765	2.85384	2.61874	2.38895	3.27747	3.48638	3.28922	3.35857	3.38593	3.27029	2.24825	2.48288	2.12349	1.98369	2.36723	2.28241	2.16836	2.39642	2.37391	2.13609	2.12162	1.95847
Zm00001d051403	93.4215	87.374	97.2533	127.396	130.373	112.814	141.588	151.383	145.977	244.041	227.01	233.111	76.7175	82.6837	82.7457	73.7083	81.5088	66.2275	84.5863	90.5663	101.668	111.858	122.457	114.459	177.303	167.637	163.883	167.205	139.758	148.089	429.668	317.778	214.477	349.434	300.441	276.273
Zm00001d051399	1.43474	1.50923	1.28436	1.34724	1.40265	1.51263	1.42625	1.46998	1.44895	1.58577	1.89319	1.75538	1.20012	1.37101	1.25203	1.3701	1.19806	1.141	1.87885	1.62529	1.67261	1.53052	1.35237	1.6102	2.03964	2.19797	2.01819	2.08112	2.48038	2.06048	1.21217	1.13567	1.43758	1.18564	1.28122	1.34721
Zm00001d051397	0	0.0137742	0	0.0614321	0.032477	0.0351604	0.16899	0.0994005	0.0557464	0.0378968	0.0599234	0.0524902	0.911673	0.947687	0.627009	1.03347	0.78764	1.03809	0	0.0396372	0.0968194	0.0581332	0.035608	0.115641	0	0.0137099	0.0143654	0.046673	0.0309428	0.0557323	1.06076	1.4541	3.31728	2.64147	1.60836	2.22202
Zm00001d051396	0.946316	1.17484	0.870548	1.10309	1.07724	1.16625	1.30181	1.28907	1.44589	1.40823	1.15571	1.32216	1.65471	1.46432	1.51466	1.40325	1.33473	1.33644	1.45132	1.45313	1.56467	1.45947	1.66951	1.442	1.60745	1.68906	1.79131	1.20279	1.35818	1.46637	1.20758	1.18968	1.26066	1.25803	0.948085	1.02139
Zm00001d051394	0.435019	0.871691	0.452142	0.97192	0.45673	0.865316	1.78239	0.698943	0.71864	0.666186	0.632035	0.276817	0.979382	0.796751	1.38317	0.605575	1.24258	0.986406	0.495993	1.04517	0.885031	0.613152	1.81526	0.696974	0.662599	1.06042	1.11112	0.273487	1.08788	0.391886	1.31626	1.39761	1.11075	0.359492	0.991398	0.804191
Zm00001d051392	18.2837	20.3986	21.3006	25.2504	24.4831	23.2944	25.703	25.9465	26.8851	36.2303	40.9654	40.7209	24.7658	23.4846	22.3095	21.8861	24.6451	25.5243	20.8751	23.2675	22.4507	21.0507	21.7263	22.2519	29.4249	30.5886	30.4065	28.7239	28.3762	28.7788	25.8676	23.8499	22.6714	24.2829	30.7806	27.751
Zm00001d051388	0	0.422234	0.281586	0.117696	0.207406	0.089817	0	0	0	0.484036	0.255123	0.067043	0.452834	0.184196	0.21984	0.0733329	0.206361	0.07167	2.83797	2.22756	1.63234	2.22751	1.31893	1.43482	0.0481429	0.0700437	0.0733924	0.397419	0.316173	0.106776	0.350667	0.133615	0.186241	0.348265	0.293467	0.139121
Zm00001d051387	14.6111	11.9914	14.6092	17.2481	16.1358	14.7968	4.31656	4.9948	4.50528	4.61789	4.21555	5.04439	8.44637	6.92309	6.91911	6.72577	6.93888	5.60401	10.279	12.7969	10.6546	8.73909	10.512	9.67092	5.77679	5.35628	5.30558	4.0456	3.55672	4.42829	20.5057	13.7461	9.46411	12.267	11.9391	7.27944
Zm00001d051383	0.805342	0.934274	1.20836	1.01013	1.1348	1.44536	2.04544	1.32799	1.06942	1.98626	1.64221	1.94198	7.72959	9.33703	8.9454	8.14266	9.4436	9.54386	1.73979	1.30351	1.43281	0.836402	0.988039	1.12052	2.32419	2.22615	2.1259	2.33432	3.14817	2.03328	5.33524	6.49352	7.06803	5.46427	5.98906	6.82826
Zm00001d051380	0.358389	0.478761	0.558745	0.600536	0.564414	0.687429	0.489474	1.36758	0.807341	0.329302	1.30175	1.59639	0.220053	1.16362	0.587567	1.06017	1.36005	1.46277	0.842786	0.602743	0.504783	1.01029	1.23765	0.574201	0.409411	0.774353	1.37309	0.675936	1.00828	0.786958	1.57238	1.77258	1.47822	2.07317	2.45028	2.46083
Zm00001d051375	1.21939	1.29844	1.44845	1.72412	1.21067	1.56681	1.81826	1.9308	1.59241	2.54937	2.34507	1.34946	3.27698	3.15142	2.71821	2.79222	2.78644	3.2218	2.2517	1.57949	1.3939	1.76023	1.76985	1.25998	2.22878	2.77272	2.52366	2.1065	2.16111	2.61488	1.78597	1.97225	2.82195	2.17601	2.81924	2.73492
Zm00001d051374	15.1261	16.4178	16.1226	13.9806	15.4202	13.1252	15.1251	16.5999	19.3495	18.8622	20.4069	19.4224	12.107	12.9525	12.802	14.4764	14.0199	18.558	23.2132	17.2624	18.5149	18.1474	21.804	17.0941	22.2165	23.7036	16.0875	17.8303	13.1719	15.8771	12.4227	11.8523	11.141	9.7098	13.611	12.4834
Zm00001d051373	18.3675	20.6673	20.0135	16.3094	20.6934	19.3919	21.3549	19.7496	20.6245	25.4449	25.5911	21.2179	26.3726	24.1365	25.6906	29.3057	29.6799	32.5817	28.9965	21.7252	26.9315	24.8265	24.762	24.4477	28.9233	24.7037	26.4753	25.9013	24.8038	25.1058	20.8622	15.9829	19.3975	18.9148	19.7489	20.4475
Zm00001d051367	0.953442	1.11995	1.02514	1.17527	1.26854	1.48546	0.628636	1.08289	0.711	1.0271	1.2101	0.962363	1.45346	1.60941	1.62684	1.78493	1.80307	1.9681	1.96799	1.6746	1.66705	1.63735	1.61791	2.18602	1.59245	1.09287	1.80928	1.93464	2.5159	1.91033	1.69114	1.61776	0.678031	1.30412	1.26543	0.885625
Zm00001d051366	1.27299	1.63981	1.40411	1.39949	1.19333	1.16273	1.98697	1.58268	1.91177	1.47602	1.02751	1.38865	2.2146	2.37695	2.42131	2.23621	2.6863	2.39168	1.96979	1.63118	1.5653	1.93666	1.51771	1.65107	2.38215	1.51126	1.96355	1.34908	1.13695	1.82255	2.69623	3.13655	3.12536	3.18098	3.48441	2.83356
Zm00001d051362	130.958	126.878	132.535	116.419	108.755	106.76	123.183	130.979	121.872	223.087	229.969	224.497	33.1741	58.3845	55.1061	51.3312	38.5843	19.0122	50.4851	55.0949	62.7528	60.5936	67.4455	65.4801	42.0736	45.3814	42.0399	93.7276	106.69	102.286	193.215	178.947	197.619	201.296	122.335	143.903
Zm00001d051361	0.351717	0.626464	0.348154	0.465664	0.738541	0.566357	0.640482	0.722076	0.774704	0.430895	0.340671	0.397884	0.239952	0.390413	0.396068	0.516815	0.363583	0.372176	0.233926	0.0751138	0.293562	0.697708	0.337392	0.40698	0.321431	0.545596	0.326674	1.09085	0.967523	0.924128	0.402035	1.05069	0.759889	1.2595	0.376038	0.474747
Zm00001d051360	5.90382	5.70529	5.14771	5.58173	4.58291	4.85449	2.32556	3.76735	2.64104	3.30866	3.73116	2.50453	3.75353	3.84836	4.46825	4.63385	2.80889	2.59194	3.90275	2.97773	4.01027	5.74429	4.0487	4.5953	3.86482	2.50529	2.80007	6.28605	6.18838	6.70464	4.07947	3.65333	4.19419	4.29059	2.90511	2.9856
Zm00001d051359	0.529321	0.601038	0.235782	0.394204	0.333443	0.135373	0.385561	0.297661	0.524656	0.0972722	0.153809	0.26946	0.650014	0.713882	0.378678	0.810536	0.492462	0.684136	0.63369	0.203478	0.0497025	0.348166	0.456986	0.593645	0.241871	0.24633	0.44247	0.559059	0.55596	0.536443	1.79379	1.66478	0.998056	1.09355	1.34035	1.73338
Zm00001d051345	7.23425	6.99748	7.57753	6.71319	6.84778	7.45692	6.77206	6.97599	6.54153	7.1728	7.49964	7.65345	6.91653	6.808	7.43567	7.34497	6.48707	7.21301	7.56693	8.46746	8.20156	8.36273	8.04579	8.60631	8.22638	7.96219	8.38714	8.17205	9.34767	9.62942	3.70845	4.0761	4.77206	3.77187	4.33979	4.37165
Zm00001d051343	0.193229	0.107553	0.229525	0.143904	0.278949	0.109817	0.967649	0.465689	0.899589	0.562229	0.779834	0.942677	1.40395	0.884761	0.74878	1.03112	0.851556	0.481961	0.110156	0.0618998	0.120959	0.121046	0.194626	0.180591	0.676927	0.256922	0.448676	0.0242958	0.241611	0.17407	6.74311	6.74709	5.02865	6.75981	3.78387	1.83708
Zm00001d051342	0.727424	0.56685	0.810062	0.722317	0.739862	0.904345	0.745116	0.730468	1.17438	0.919029	0.822008	0.231442	0.279152	0.529892	0.469807	0.464119	0.341353	0.618538	0.414692	0.553438	0.68304	0.626568	1.17753	1.16546	0.803283	0.564202	0.67563	0.868901	0.704911	0.716733	0.440201	0.384382	0.66079	0.400753	0.460495	0.528291
Zm00001d051341	3.77553	5.45255	2.81811	3.26773	3.05332	4.0885	0.743276	2.54122	1.10337	1.50015	0.29651	0.649324	1.87962	1.88591	2.92003	1.63356	1.89871	1.94359	6.28258	5.98198	6.41963	4.12301	4.66913	3.84196	2.0516	1.35677	1.06623	1.00076	2.60286	1.65463	1.29676	1.13879	0.781637	1.51785	0.9302	0.700653
Zm00001d051340	0.535494	0.250372	0.190825	0.917243	1.09633	1.36951	0.243786	0.129056	0.289513	0.14761	0.0518677	0.204452	0	0	0	0	0	0	0	0	0	0.0503181	0.0924631	0	0	0	0	0.0403985	0	0.14472	0.194433	0.0271645	0	0.132757	0.0813586	0.0282838
Zm00001d051338	0.796021	0.827073	0.998079	1.44913	1.13755	1.48287	19.1128	18.7345	18.171	11.1608	11.4225	9.4178	3.18601	1.92919	3.76135	3.93997	3.5658	1.34371	1.46224	1.07667	0.913552	0.443251	0.509067	0.54321	0.808307	0.980012	1.10901	1.57917	1.34923	1.69314	31.8823	15.7484	12.9768	37.52	10.5861	11.2741
Zm00001d051337	5.1258	5.38009	5.1373	6.40771	5.91017	5.42311	6.52141	6.93041	7.17555	6.16056	6.91529	6.3487	9.93359	10.4473	10.0406	8.80784	9.52428	8.82604	5.90949	6.04763	4.85602	5.20353	5.018	4.94944	7.11028	6.6785	7.50788	5.69689	4.97861	5.87503	8.36401	8.07922	8.21138	8.37719	8.21651	8.76264
Zm00001d051336	67.2053	70.0877	67.9855	67.0062	61.3175	63.3872	122.873	124.552	120.359	97.425	100.766	98.5946	30.5468	21.5484	33.1599	33.1819	33.8763	20.2973	38.2386	40.6137	39.1943	31.9221	31.8126	31.0864	29.6596	30.6314	31.5115	55.6578	63.0807	55.918	48.767	38.8434	34.7628	47.1695	39.4669	42.617
Zm00001d051334	0.654148	0.95096	0.548489	0.716422	1.12109	0.688869	1.50653	1.762	1.87233	0.919263	1.37902	1.12634	0.472531	0.788051	0.917607	0.562441	0.979783	1.09937	0.493569	0.332819	0.433578	0.144629	0.431871	0.369903	0.668151	0.562795	0.616507	0.870881	0.490764	0.337974	2.02586	1.60062	1.83653	2.41669	2.45542	1.78852
Zm00001d051329	4.10541	4.92729	4.74325	3.98901	4.19245	4.15605	1.95661	1.64904	1.84965	1.09041	1.46011	0.367371	1.39823	1.42587	1.60619	1.5627	1.13078	0.698178	4.11403	2.98991	3.85492	3.97823	3.46131	3.52003	0.615546	0.661012	0.826669	1.01626	1.03469	1.58191	1.68861	1.70837	0.926037	1.32525	0.844652	1.05032
Zm00001d051328	0	0.00728518	0	0.0243686	0.00858854	0.0464908	0.188688	0.148957	0.0393123	0.0701526	0.0845159	0.0416431	0.62282	0.430405	0.442166	0.470683	0.368515	0.267103	0	0.010482	0	0	0.00941652	0	0.189389	0.166777	0.227935	0.197482	0.180022	0.243183	0.475229	0.486896	0.732651	0.513763	0.4419	1.11761
Zm00001d051325	2.91069	3.41902	4.56025	2.69093	1.73873	2.73803	2.0105	1.61262	1.62792	1.19889	0.972164	1.27736	0.431389	0.80216	0.598367	0.838319	0.49147	0.546207	2.14569	3.66539	3.86403	1.88624	3.11949	2.73373	0.825533	1.46798	1.74792	0.302878	0.978898	0.610314	0.546644	1.52744	1.83335	1.07826	1.57575	1.69641
Zm00001d051323	12.2281	13.3862	11.2409	16.4404	16.1048	17.1403	7.44881	7.16329	8.21024	8.37207	8.30135	7.49196	5.99323	6.50806	6.81264	6.70351	6.17845	6.86067	15.5091	15.246	15.6074	17.3065	15.901	15.7426	9.27638	9.669	9.54329	11.4946	12.3402	10.5429	4.58399	4.00729	4.52716	3.79165	3.25534	2.92641
Zm00001d051322	0.524784	0.701043	1.40256	0.390825	0.619847	0.671061	0.23891	1.05396	1.41861	0	0.762455	1.33575	0	0	0	0	0.128484	0	0.673134	0.504336	0.246382	0.493117	0.453069	1.26119	1.43879	1.39554	0.731128	3.36519	3.14968	1.59554	0	0.133106	0.463829	0	0	0
Zm00001d051321	76.8656	76.7748	79.4095	62.5272	61.6316	59.1071	19.1835	20.3691	19.352	15.7535	15.0131	16.4609	18.6819	20.0456	18.0133	16.4821	17.4853	18.4388	74.5057	77.4966	79.3606	76.4676	76.642	75.6491	25.8201	26.9704	26.2098	26.848	25.114	26.247	11.9005	14.8221	12.2633	12.6592	13.0625	13.4001
Zm00001d051320	6.10594	6.40175	6.02723	4.86419	4.64885	4.51606	3.1478	3.02515	2.76055	2.86383	3.42074	2.92421	2.91958	2.84274	2.95526	3.06529	2.96903	2.58332	8.54153	9.4563	8.65002	7.48671	8.43994	7.47341	4.37469	4.95039	4.65353	4.69469	5.13154	4.43444	1.58358	1.73757	1.90546	1.52957	1.54614	1.67433
Zm00001d051316	0.0366494	0.0367191	0.130601	0.150117	0.144294	0.0781082	0.266956	0.13249	0.16512	0.72401	0.354984	0.629674	0.68634	0.540048	0.764724	2.02798	0.762702	2.15651	0.0940194	0.105664	0.309719	0.413254	0.458795	0.337632	1.30625	0.755317	1.08502	1.47921	1.64973	1.52284	0.576639	0.427603	0.701836	1.07517	0.593942	0.522654
Zm00001d051314	0.11568	0.103022	0.103058	0.344604	0.364361	0.394466	1.5097	0.960292	1.18135	2.19669	2.42769	1.42315	3.74083	3.25513	4.02296	5.63622	4.89032	5.24611	0.0659474	0.333518	0.289659	0.181166	0.0332906	0.463349	1.51531	1.64066	2.06829	2.85085	3.00862	2.29263	5.92701	1.11496	0.772507	5.41711	1.15217	1.89411
Zm00001d051313	0.0832991	0.33383	0.408154	0.248143	0.0655923	0.355059	0.720522	0.7361	0.71306	1.26288	1.25059	1.00711	0.485889	0.208043	0.595924	0.550801	0.509859	0.141661	0.0356156	0.0400266	0.0391083	0	0.0719157	0	0.494821	0.304582	0.464208	0.345632	0.374962	0.30954	4.23432	1.83813	1.39885	2.71906	1.814	0.835944
Zm00001d051309	3.60426	1.87696	2.17693	2.18377	2.26086	1.66649	14.128	14.1338	12.9358	15.7728	15.8577	15.9379	6.48907	5.00439	7.06537	8.63158	6.61082	4.11403	2.66418	2.81802	2.696	2.41092	2.53156	2.15325	2.28898	2.47739	1.82985	6.59037	6.82883	7.84206	20.1107	7.53037	5.6513	19.6883	5.94008	6.22737
Zm00001d051308	7.49036	8.2146	8.11555	8.10975	8.36057	8.28214	5.5258	5.05419	5.31264	5.73536	4.86069	5.52144	5.94244	5.674	5.36452	5.20494	5.45929	5.22145	7.54671	8.56454	7.9154	8.04882	7.78999	7.11931	6.52908	6.7793	6.1649	6.3875	6.52828	6.21321	4.645	4.49568	4.40627	4.2696	4.21282	4.04114
Zm00001d051307	7.22993	7.17468	8.12028	8.63423	7.52298	8.49675	9.85084	9.0856	9.14388	11.0323	11.3046	12.2574	9.65531	9.73792	9.85202	10.388	10.7598	10.3106	6.46953	6.72487	6.30388	9.0501	7.80239	7.38453	10.6898	11.5186	11.7815	13.5385	14.4514	12.8226	32.4858	25.6731	31.3725	36.2748	28.756	26.2127
Zm00001d051306	70.4458	64.676	68.6895	57.4059	52.5466	48.4449	34.4822	33.7337	34.18	38.1917	36.5445	35.9288	23.2782	24.8984	24.6831	23.8877	23.1258	25.7621	34.5195	33.197	32.4163	32.306	34.4833	34.6143	31.55	32.0183	31.2022	27.5296	28.854	30.1399	39.7687	37.0637	24.7307	33.1244	35.2962	28.7503
Zm00001d051305	0.941116	0.754324	0.922267	0.560706	0.481692	0.401147	0	0.189011	0.0848019	0.0864734	0.045578	0	0.664529	0.775659	1.2624	1.27735	0.944706	0.640195	0.84501	1.44711	0.706955	1.06119	0.934383	0.904698	0.172015	0.312834	0.163895	0	0.176514	0.190756	1.28141	1.43222	1.41406	2.29428	1.12005	0.49708
Zm00001d051302	3.58165	4.96864	4.99079	7.18141	5.49598	6.96785	11.8738	12.911	11.5026	9.61973	12.0087	11.571	39.9796	43.3964	49.166	38.8006	35.7058	26.4883	1.33505	0.970846	0.862338	0.604068	1.42717	0.882834	8.22506	9.46349	10.0439	14.3417	11.8507	15.264	68.9691	17.7963	16.7751	55.0222	12.1856	17.0259
Zm00001d051291	15.6076	16.8268	17.1142	16.4228	16.2402	16.1681	12.2302	12.3963	12.1893	10.9555	12.3915	10.9179	9.53307	10.2069	10.5935	10.0969	9.83272	10.1269	19.0314	21.885	21.5616	20.9639	20.7402	19.6258	12.0147	12.2471	11.7814	14.2977	14.3613	13.4936	6.47489	8.2898	9.34066	6.39274	7.14003	7.6189
Zm00001d051288	80.545	89.7585	83.8616	60.1243	55.9338	64.31	18.9422	15.3201	16.4238	21.3542	21.8752	18.4859	18.7003	29.4199	22.1516	27.9821	30.0103	43.7944	83.6209	86.0973	89.7976	61.5516	62.0138	63.3599	30.5742	31.1192	32.1174	27.5366	32.5514	28.3651	10.8032	9.48379	8.97287	13.9395	16.8955	14.1066
Zm00001d051287	1.03125	1.4707	1.16703	1.72283	1.53629	1.28306	2.10632	1.90321	2.26031	1.58779	1.40381	1.63168	0.188247	0.1253	0.332325	0.290995	0.177422	0.341276	1.6922	1.74107	1.5441	1.07378	1.34752	0.960088	0.585849	0.945005	0.563047	1.11442	1.23371	1.33701	0.404798	0.353468	0.328457	0.368523	0.381114	0.353312
Zm00001d051286	4.46743	4.59755	4.20707	4.43004	4.4546	5.13312	7.22888	6.73894	6.56332	7.42888	7.61951	7.26144	7.20046	5.85775	6.52809	6.20207	6.0752	6.52388	5.31507	5.26169	5.52854	4.76821	5.72251	5.11534	7.39997	6.76324	6.97665	7.84876	7.98741	7.37365	6.77337	7.51305	8.39776	7.68457	8.34905	8.21377
Zm00001d051272	173.344	180.494	170.449	137.891	145.377	148.455	53.9309	53.5762	55.4528	50.7526	50.9634	48.9928	33.397	34.8875	31.2621	29.3598	33.8087	26.6703	166.721	165.224	183.071	165.137	169.819	171.089	49.6271	54.0194	54.87	65.1856	57.9621	58.3787	30.2284	27.3441	24.8023	24.5841	22.7341	29.3386
Zm00001d051268	6.86107	5.94588	6.7704	7.03485	6.9025	7.37339	11.5385	11.7107	10.0004	12.9299	10.5238	12.2197	7.37528	8.2718	8.62104	7.77885	8.69887	7.36447	6.18286	6.94863	6.46069	9.66144	7.83642	8.45466	9.76953	9.49741	10.3035	10.0003	10.5281	10.6894	5.69281	6.60599	6.69975	5.9911	5.98478	6.13906
Zm00001d051267	0.090928	0.182202	0	0.270869	0.0357998	0.0387577	1.40744	0.730468	1.4748	1.96338	1.62934	2.71945	0.502473	0.340645	0.352355	0.91769	0.845962	1.48449	0	0	0.12807	0	0	0.0364206	0.249295	0.513827	0.665073	0.54878	0.818606	0.706494	3.10892	3.18268	2.11631	2.96808	2.6018	1.65691
Zm00001d051264	0.784539	0.52402	0.534478	0.378059	0.327055	0.393419	0.294135	1.001	0.831683	1.44173	1.2963	1.82072	0.736736	0.714613	0.467718	0.899403	0.745726	0.690649	0.11839	0	0.0866671	0.216823	0.239057	0.221818	0.46393	0.368169	0.482214	1.11411	1.35029	1.15367	1.50808	0.491622	0.217541	0.38137	0.140231	0.268128
Zm00001d051259	0	0.0522053	0	0	0	0	0.142329	0	0.211283	0.359079	0	0.198942	0	0	0	0.0544016	0	0	0	0	0	0	0	0.0626124	1.14287	1.61081	1.47003	0.176894	0.293189	0.422459	0	0	0	0	0	0
Zm00001d051252	0.35665	0.595546	0.635466	0.464816	0.561674	0.380051	0.081183	0.0716284	0.0803422	0.245777	0	0.113474	0	0.0890748	0	0	0	0.121306	0.30498	0.685505	1.59072	0.670256	0.538844	0.857121	0.244454	0.0592765	0.124221	0.134531	0	0.0602414	0.16187	0.0452301	0	0	0	0
Zm00001d051251	0.0929214	0	0	0.0692018	0	0	0.803753	0.63451	0.418647	1.19532	1.71006	1.47822	0.171163	0.162453	0	0.35572	0.136501	0.695308	0.0794593	0.133951	0.0872517	0.174628	0.080223	0.148876	10.3602	8.64857	9.35333	0.175253	1.3594	1.72648	0.0281157	0.047137	0.219008	0	0.047059	0.245397
Zm00001d051250	14.2256	14.7762	13.2941	13.405	15.2251	16.4831	22.31	18.798	20.4047	21.3404	20.4714	22.3165	11.658	14.9077	13.5001	13.7408	16.6894	16.9051	16.4843	14.5641	15.3204	18.223	18.5978	17.7683	21.4908	20.729	21.2751	19.6242	20.6916	19.9288	12.1224	12.6359	14.7115	10.5562	14.5558	16.6221
Zm00001d051249	2.65678	3.77957	3.22757	3.08353	2.52674	3.02965	3.73849	3.32621	3.82413	3.29714	3.77647	2.85426	4.51251	4.77407	5.06023	4.15472	4.19002	3.14513	5.51742	4.04542	4.63297	5.15503	5.1832	4.56067	3.62625	2.70675	2.74001	2.44683	2.95098	2.68087	3.38255	2.9755	3.49687	2.76578	3.00553	3.04344
Zm00001d051247	6.48045	7.17297	6.59808	8.5493	7.05659	8.36572	10.9244	10.6204	10.1105	13.202	10.7963	10.3682	11.0731	9.2672	10.1112	9.94913	10.6077	9.97543	8.73989	8.93264	8.86678	10.265	9.87892	10.0565	10.5927	11.4231	11.0922	12.7951	11.974	12.81	8.20186	8.3218	8.0079	7.92589	8.75814	8.64516
Zm00001d051245	5.65079	6.49495	6.15858	7.54083	7.16003	7.01802	11.2304	9.53997	10.0544	10.358	11.1967	10.112	18.581	18.1966	18.0241	16.5711	16.5739	14.5953	8.48689	7.96672	8.7805	11.7516	9.83144	9.92672	12.3993	12.2618	11.9289	11.4691	13.2347	11.5893	11.4044	10.5494	9.22828	9.62387	9.63128	13.393
Zm00001d051242	4.19729	4.19836	3.95113	3.64941	3.90748	3.16393	2.07085	2.4334	2.45929	2.60275	2.73368	2.93402	2.97707	2.50454	2.74266	2.59765	2.33369	2.3981	3.74833	3.96419	4.02856	4.6143	4.55194	4.03321	3.60911	3.787	3.52876	4.07901	3.82372	3.67402	3.54723	3.55041	3.31381	3.17809	3.41888	3.54928
Zm00001d051241	1.22552	1.25102	1.1845	1.36043	1.27455	1.59669	2.65277	2.6192	2.65655	3.05948	3.10197	2.79566	3.08801	3.0377	3.32225	2.6073	3.07408	2.99647	0.958997	1.28888	1.29188	0.945158	0.93827	0.92618	2.87395	2.6364	2.53694	2.18927	2.16846	2.24187	4.79259	4.86202	4.91857	4.61471	5.68542	5.30053
Zm00001d051239	94.1435	90.884	91.5755	75.0805	69.5591	69.5135	42.5217	43.0092	45.3098	28.7585	29.159	35.2731	7.23191	6.80903	11.5639	10.3479	8.50993	3.05358	3.83857	3.87864	3.51896	3.0958	4.37324	3.85993	4.81746	5.11984	4.01629	24.9793	19.6502	20.6458	47.0024	13.9552	13.8317	41.6219	10.4491	13.9212
Zm00001d051238	112.156	122.146	125.69	108.662	113.174	122.427	33.3429	36.3353	30.2047	19.8301	17.6794	18.8466	14.5201	20.7004	25.8696	15.6609	17.5381	16.7114	158.733	135.036	139.914	169.894	155.403	153.025	40.8106	39.3803	43.3422	46.6797	44.6985	55.7662	9.7257	11.1809	12.649	9.67632	7.26719	8.24615
Zm00001d051234	5.76154	4.60571	4.23187	6.96117	6.44324	5.43418	7.47823	6.22881	7.09702	6.1387	7.51005	6.20144	8.09137	7.50101	7.92939	6.82591	7.27816	7.63011	4.84821	4.94799	5.32367	6.0474	4.86835	5.32745	7.75808	7.88482	8.68876	6.77421	7.49539	6.87435	4.52516	5.34792	5.77851	4.55863	5.61845	5.64923
Zm00001d051233	5.79893	5.33208	5.74764	6.26299	5.94997	7.64001	4.93711	4.09388	5.63245	4.68242	3.40412	5.59099	4.97864	4.79008	4.60952	4.59538	4.27774	4.67902	8.39348	8.78165	8.95732	8.49194	8.4308	9.06966	4.95545	4.05548	5.31609	5.68156	4.78372	5.07131	3.53961	4.08777	3.57962	4.02456	3.11479	3.02311
Zm00001d051232	2.46342	2.59547	2.69048	3.2163	2.75951	2.47788	2.52451	2.45924	3.12992	2.37714	2.58573	2.74159	3.01246	2.96041	3.10929	2.92706	2.69514	2.82563	3.17302	2.89243	3.17449	3.36078	3.42599	3.41013	2.47737	2.78207	2.69968	2.85376	2.59049	2.50005	2.04587	2.25354	2.56294	2.36792	2.06189	2.29196
Zm00001d051229	3.3653	3.44769	3.53156	3.92439	3.28178	3.50189	4.80884	4.68544	4.6727	4.37966	4.33842	4.8621	5.3386	4.91139	5.56192	5.20989	5.23683	5.27098	3.52294	3.84418	4.39697	4.55766	3.67054	4.49956	4.44363	5.28672	5.45605	5.52942	6.19959	5.36469	3.55847	3.96106	3.8318	2.88989	3.5906	3.53601
Zm00001d051227	7.1844	7.70434	6.63534	6.60219	7.75921	7.86651	15.8135	15.8056	15.5606	20.4398	20.206	18.4125	9.44982	8.7906	7.87858	9.40477	10.0052	11.3885	8.62352	7.85461	8.78842	7.21537	7.48296	8.28977	20.6309	18.6889	18.8248	15.912	14.0436	15.9872	13.4618	11.3347	9.76759	10.6213	13.9029	12.9332
Zm00001d051225	5.47979	5.96467	5.01746	7.40624	9.26917	7.56952	0.877763	1.14131	1.09727	2.65738	2.0641	3.29326	3.36463	3.95374	4.83983	2.6487	2.50935	2.10542	4.29541	4.43732	4.7643	8.39116	6.39553	6.09692	1.11287	1.41674	1.27241	3.98093	2.24589	4.79934	3.16258	3.68063	2.09278	2.89315	2.38974	1.55436
Zm00001d051223	0.156097	0.173771	0.0927096	0	0.20486	0.0887144	1.08965	0.668803	0.843935	0.430285	0.856771	0.72842	0.766758	2.15723	2.14039	1.62974	1.68158	2.69003	0.0889884	0.450045	0.342004	0.0488926	0.134766	0.0833649	2.18739	2.49062	2.31973	1.25613	1.44435	1.33589	1.29099	2.56031	2.91262	2.10694	2.34526	1.56651
Zm00001d051219	2.14603	1.98147	2.10867	2.1858	2.23656	2.85182	3.67807	2.76348	2.84373	2.98677	2.53715	2.97216	4.86377	5.80119	5.41861	6.10662	5.93412	6.52632	1.88909	1.09186	1.62985	1.86825	1.77102	2.32591	2.68227	3.02127	3.25365	2.49992	2.72283	2.58003	3.24667	4.17843	5.87622	3.31215	5.64194	6.11752
Zm00001d051216	0.167739	0.616213	0	0.187382	0.396249	0.214494	0.0763639	0.471636	0	0.154125	0	0	10.6598	11.6464	9.6001	6.53813	9.69206	13.3503	0	0	0.157505	0.472852	0.43445	0.0671868	0.613181	1.50546	0.701082	0.316363	0.314609	0.453323	4.46634	6.16906	5.53488	6.44568	4.41739	6.73336
Zm00001d051214	2.05952	2.08367	1.93373	2.24807	2.20206	2.22048	1.78329	1.75184	1.85579	2.16138	2.16108	2.24848	2.32456	2.80889	2.44361	2.54376	2.52119	2.6715	2.30503	2.33826	2.23721	2.58981	2.48408	2.06232	2.19588	2.49007	2.53176	2.34584	2.70396	2.16909	2.99362	2.55042	2.68881	2.36939	2.55132	2.29292
[truncated: 22,926 more rows]
