# Supplementary material for: Proper Glyphosate Application at Post-anthesis Lowers Grain Moisture Content at Harvest and Reallocates Non-structural Carbohydrates in Maize
Source: Front Plant Sci. 2020 Dec 10;11:580883. doi: 10.3389/fpls.2020.580883 (PMC7758537; doi:10.3389/fpls.2020.580883)
Supplement: Supplementary Datasheet 3 — DEGs at DAT6 and DAT10 in GP-treated and control plant. [file Table_3.XLSX]

## Sheet: Supplementary Datasheet 3
Supplementary Datasheet 3: DEGs at DAT6 and DAT10 in GP-treated and control plant
Summary
L6	DEGs in L6 (L6_GP vs L6_CK)
L10	DEGs in L10 (L10_GP vs L10_CK)
Sh6	DEGs in Sh6 (Sh6_GP vs Sh6_CK)
Sh10	DEGs in Sh10 (Sh10_GP vs Sh10_CK)
St6	DEGs in St6 (St6_GP vs St6_CK)
St10	DEGs in St10 (St10_GP vs St10_CK)

## Sheet: L6
Gene_id	log2FoldChange	padj	gene_description
ENSRNA049463813	-0.673282	0.0106434
ENSRNA049463828	4.23563	0.00432623
ENSRNA049470312	-2.01618	0.000276486
ENSRNA049471996	-0.626943	0.00304309
ENSRNA049472786	-1.14614	0.0167813
ENSRNA049997555	-1.82588	0.0376075
Zm00001d000016	1.60194	0.000154364	B domain of TMEM189, localisation domain
Zm00001d000020	-1.10309	5.74907e-10	B domain of TMEM189, localisation domain
Zm00001d000037	0.765115	0.0291683	Lipase (class 3)
Zm00001d000060	-1.29085	1.185e-12	Aldo/keto reductase family
Zm00001d000150	0.555168	0.00916113	WD domain, G-beta repeat
Zm00001d000164	-0.83023	3.93214e-12	Phosphoribulokinase / Uridine kinase family
Zm00001d000179	1.00023	0.0286076	AP2 domain
Zm00001d000196	-0.714632	1.22556e-13	MatE
Zm00001d000204	1.27849	3.25336e-09	STAS domain|PF00916	Sulfate permease family
Zm00001d000222	2.03925	5.13365e-14	Sugar efflux transporter for intercellular exchange
Zm00001d000224	0.675298	5.96813e-42
Zm00001d000237	-0.703183	0.000197769	UDP-glucoronosyl and UDP-glucosyl transferase
Zm00001d000238	1.25218	5.40012e-05	WRC|PF08880	QLQ
Zm00001d000260	-0.555845	0.00168608	Photosynthetic reaction centre protein
Zm00001d000358	-0.701837	1.08071e-19	Auxin response factor|PF02362	B3 DNA binding domain
Zm00001d000377	-0.537406	0.00862559	Adenylate kinase
Zm00001d000379	0.569318	4.205e-06	ADP-ribosylation factor family
Zm00001d000417	-1.10922	0.0333876	Photosynthetic reaction centre protein
Zm00001d000429	0.751917	0.049946
Zm00001d000434	1.19368	1.01023e-18	Permease family
Zm00001d000529	-1.88152	0.0090779
Zm00001d000556	-0.836273	4.41955e-05
Zm00001d000647	-1.20212	0.000101246
Zm00001d000854	-0.689541	0.000724782
Zm00001d000879	-1.44584	1.26379e-12
Zm00001d000909	0.897159	1.242e-10
Zm00001d001206	-0.59286	2.81568e-10
Zm00001d001323	-1.26269	0.0320438
Zm00001d001398	2.31624	0.00977315
Zm00001d001547	-1.31493	0.0391435
Zm00001d001763	0.905021	0.00122786	Polysaccharide biosynthesis
Zm00001d001784	-0.69234	1.18961e-09	Domain of unknown function (DUF296)
Zm00001d001800	0.636421	0.00201	GDSL-like Lipase/Acylhydrolase
Zm00001d001802	1.09667	7.00832e-05
Zm00001d001803	1.51407	1.66134e-36	Plasma-membrane choline transporter
Zm00001d001820	-0.76878	0.000839308	short chain dehydrogenase
Zm00001d001824	1.46146	0.000548049	Dof domain, zinc finger
Zm00001d001831	0.60595	4.75104e-05	Pyruvate kinase, barrel domain|PF02887	Pyruvate kinase, alpha/beta domain
Zm00001d001844	0.603938	0.0240443	Protein of unknown function (DUF4101)
Zm00001d001857	-0.684178	2.45674e-39	Chlorophyll A-B binding protein
Zm00001d001865	-0.602353	3.51711e-20	Response regulator receiver domain
Zm00001d001866	0.610066	0.000711729
Zm00001d001896	0.828239	1.61622e-12
Zm00001d001960	-1.32116	6.98046e-07	non-haem dioxygenase in morphine synthesis N-terminal|PF03171	2OG-Fe(II) oxygenase superfamily
Zm00001d001989	5.16887	6.5148e-07
Zm00001d002000	1.03823	1.05107e-52	Lipoxygenase
Zm00001d002011	-1.21775	0.0381876
Zm00001d002035	1.25961	5.6843e-07	S1/P1 Nuclease
Zm00001d002038	-0.848583	1.59501e-39	STAS domain|PF00916	Sulfate permease family
Zm00001d002046	1.15686	8.64014e-13	Alpha-N-acetylglucosaminidase (NAGLU) N-terminal domain|PF05089	Alpha-N-acetylglucosaminidase (NAGLU) tim-barrel domain|PF12972	Alpha-N-acetylglucosaminidase (NAGLU) C-terminal domain
Zm00001d002051	0.737027	1.18128e-07	ACT domain|PF00389	D-isomer specific 2-hydroxyacid dehydrogenase, catalytic domain|PF02826	D-isomer specific 2-hydroxyacid dehydrogenase, NAD binding domain
Zm00001d002064	0.702323	1.74276e-09	Glycosyltransferase family 43
Zm00001d002065	0.58534	1.56126e-29	Cathepsin propeptide inhibitor domain (I29)|PF00112	Papain family cysteine protease|PF00396	Granulin
Zm00001d002066	1.09186	0.000669202	Polysaccharide biosynthesis
Zm00001d002069	0.811282	4.18248e-07
Zm00001d002071	1.25198	4.84787e-09
Zm00001d002079	0.580232	8.4712e-12	AP2 domain
Zm00001d002125	0.638803	3.09581e-05	RNA polymerase beta subunit|PF04560	RNA polymerase Rpb2, domain 7|PF04566	RNA polymerase Rpb2, domain 4|PF04565	RNA polymerase Rpb2, domain 3|PF04561	RNA polymerase Rpb2, domain 2|PF00562	RNA polymerase Rpb2, domain 6|PF04567	RNA polymerase Rpb2, domain 5
Zm00001d002137	-0.874182	0.00768909
Zm00001d002139	2.14805	2.27113e-89	Transferase family
Zm00001d002143	0.854325	5.58987e-22	Seed dormancy control
Zm00001d002158	1.63478	0.0061023
Zm00001d002167	-0.85138	0.00197109	Protein tyrosine kinase
Zm00001d002181	-0.775167	5.13057e-07	Protein tyrosine kinase|PF08276	PAN-like domain|PF00954	S-locus glycoprotein domain|PF01453	D-mannose binding lectin
Zm00001d002198	-0.856459	6.18198e-05	PAN-like domain|PF00954	S-locus glycoprotein domain|PF00069	Protein kinase domain
Zm00001d002256	-0.620081	1.05477e-14	Starch/carbohydrate-binding module (family 53)|PF08323	Starch synthase catalytic domain
Zm00001d002261	0.9239	5.13783e-49	FMN-dependent dehydrogenase
Zm00001d002275	-0.572293	2.6249e-26	ABC transporter transmembrane region|PF00005	ABC transporter
Zm00001d002285	1.08291	1.79937e-06	No apical meristem (NAM) protein
Zm00001d002325	-0.79774	7.77595e-51
Zm00001d002333	-0.739905	1.90771e-06	K+ potassium transporter
Zm00001d002347	-2.63353	0.021551	Hydrophobic seed protein
Zm00001d002350	-1.21873	2.3406e-38	Terpene synthase family, metal binding domain|PF01397	Terpene synthase, N-terminal domain
Zm00001d002406	-0.615506	0.0113475	Plant protein of unknown function
Zm00001d002420	0.765348	0.0420459	2OG-Fe(II) oxygenase superfamily
Zm00001d002426	-0.84011	3.02306e-56	Peroxidase
Zm00001d002434	0.900817	9.30825e-80	Alternative oxidase
Zm00001d002439	0.623467	2.01687e-05	Myb-like DNA-binding domain
Zm00001d002441	-0.868091	2.0967e-05	AAA domain|PF13087	AAA domain
Zm00001d002451	0.782099	1.44611e-68
Zm00001d002454	-0.813383	6.45684e-15	Phosphoribulokinase / Uridine kinase family
Zm00001d002455	0.81181	0.0140146
Zm00001d002470	-2.15042	0.0081423
Zm00001d002485	0.950808	9.65448e-10
Zm00001d002490	-0.638466	1.15166e-26	RNA recognition motif. (a.k.a. RRM, RBD, or RNP domain)
Zm00001d002503	0.541077	7.2333e-26	ABC transporter|PF00664	ABC transporter transmembrane region
Zm00001d002514	-0.941158	4.11233e-15	Purine nucleobase transmembrane transport
Zm00001d002515	-1.56535	0.0307444	Purine nucleobase transmembrane transport
Zm00001d002522	0.774969	0.0177515	zinc-finger of the FCS-type, C2-C2
Zm00001d002539	-1.91787	9.59019e-47	DYW family of nucleic acid deaminases|PF13041	PPR repeat family|PF12854	PPR repeat
Zm00001d002545	0.851018	0.046403	Myb-like DNA-binding domain
Zm00001d002548	0.88946	0.00997139	Pollen allergen|PF03330	Lytic transglycolase
Zm00001d002549	-0.752392	2.06578e-12
Zm00001d002558	1.83049	0.000566642	Heavy-metal-associated domain
Zm00001d002564	1.64821	7.00832e-05	non-haem dioxygenase in morphine synthesis N-terminal|PF03171	2OG-Fe(II) oxygenase superfamily
Zm00001d002589	-1.2133	7.30385e-18	Fatty acid hydroxylase superfamily
Zm00001d002642	0.558044	0.000164369	Dof domain, zinc finger
Zm00001d002661	0.748083	0.00097904	RWP-RK domain
Zm00001d002668	1.04398	1.9634e-12	GDP-fucose protein O-fucosyltransferase
Zm00001d002678	-1.1944	9.19817e-88	Prolyl oligopeptidase, N-terminal beta-propeller domain|PF00326	Prolyl oligopeptidase family
Zm00001d002707	-0.675193	3.1575e-05	UDP-glucoronosyl and UDP-glucosyl transferase
Zm00001d002725	0.594913	0.000848276	Mannosyltransferase putative
Zm00001d002731	1.60007	0.0411608	C2H2-type zinc finger
Zm00001d002739	0.604694	0.000400951	START domain
Zm00001d002776	0.598334	1.17483e-07	Protein kinase domain
Zm00001d002789	-0.570464	1.54033e-05	PPR repeat family
Zm00001d002797	0.730346	1.45305e-21	OPT oligopeptide transporter protein
Zm00001d002798	0.690123	0.000212441	Senescence regulator
Zm00001d002799	0.619201	1.32876e-14	Homeobox associated leucine zipper|PF00046	Homeobox domain
Zm00001d002802	1.32244	6.30585e-05	Protein kinase domain
Zm00001d002815	-0.557005	1.85058e-24	Cyanobacterial and plastid NDH-1 subunit M
Zm00001d002822	-0.682493	4.29319e-58	Elongation factor G C-terminus|PF00009	Elongation factor Tu GTP binding domain|PF14492	Elongation Factor G, domain II|PF03144	Elongation factor Tu domain 2|PF03764	Elongation factor G, domain IV
Zm00001d002837	0.849542	0.0281176	Eukaryotic cytochrome b561
Zm00001d002847	1.24446	6.92116e-07	Enoyl-(Acyl carrier protein) reductase|PF00106	short chain dehydrogenase
Zm00001d002853	0.56293	4.46583e-06	Glycosyl hydrolase family 3 C-terminal domain|PF00933	Glycosyl hydrolase family 3 N terminal domain|PF14310	Fibronectin type III-like domain
Zm00001d002876	0.657708	0.00818233	Transcription factor BRX N-terminal domain|PF16457	Pleckstrin homology domain|PF00415	Regulator of chromosome condensation (RCC1) repeat|PF08381	Transcription factor regulating root and shoot growth via Pin3|PF01363	FYVE zinc finger
Zm00001d002884	1.04882	9.67263e-07	VIT family
Zm00001d002939	0.575328	6.76714e-09	C2 domain|PF08372	Plant phosphoribosyltransferase C-terminal
Zm00001d002940	1.2246	2.75711e-20	TCP-1/cpn60 chaperonin family|PF01504	Phosphatidylinositol-4-phosphate 5-Kinase
Zm00001d002951	-0.662026	2.7978e-06	Staygreen protein
Zm00001d002958	1.11963	0.000247256	GRAM domain
Zm00001d002965	1.24062	2.52304e-13	Isochorismatase family
Zm00001d002970	1.39858	0.0032969	UDP-glucoronosyl and UDP-glucosyl transferase
Zm00001d002974	-0.768947	3.98627e-05	OPT oligopeptide transporter protein
Zm00001d002992	-0.596591	1.59272e-19	Protein of unknown function (DUF3755)
Zm00001d002993	-0.730887	5.5658e-12	Oxygen evolving enhancer protein 3 (PsbQ)
Zm00001d003009	0.897086	0.0131918	Senescence regulator
Zm00001d003019	0.576697	0.0270433	Protein kinase domain
Zm00001d003021	0.552659	0.000864842	Calcium-binding EGF domain|PF00069	Protein kinase domain
Zm00001d003052	4.49405	9.02483e-14	No apical meristem (NAM) protein
Zm00001d003058	1.4565	0.00143374	Beta-eliminating lyase
Zm00001d003062	2.71055	0.00263396
Zm00001d003090	-0.773891	2.63177e-05	Malic enzyme, N-terminal domain
Zm00001d003141	-0.585845	0.0157927	Tubulin/FtsZ family, GTPase domain
Zm00001d003181	0.788272	2.51059e-10	Eukaryotic cytochrome b561|PF03351	DOMON domain
Zm00001d003185	1.46598	2.73364e-15	Protein of unknown function (DUF642)
Zm00001d003195	-0.749821	1.12257e-54
Zm00001d003226	-0.812241	2.8968e-06
Zm00001d003247	1.88224	5.66866e-09	Malate synthase
Zm00001d003311	-0.751405	1.65591e-32	non-haem dioxygenase in morphine synthesis N-terminal|PF03171	2OG-Fe(II) oxygenase superfamily
Zm00001d003314	-0.756898	0.00236386
Zm00001d003317	-0.783633	0.0172354
Zm00001d003349	1.32716	0.00385898	Cytochrome P450
Zm00001d003353	0.858821	6.50221e-06
Zm00001d003379	1.9675	2.44142e-17	Pathogenesis-related protein Bet v I family
Zm00001d003381	0.539461	0.0083253	Peroxidase
Zm00001d003398	-0.807818	9.41988e-11	Zein-binding
Zm00001d003429	-0.653769	5.93765e-62	Glyceraldehyde 3-phosphate dehydrogenase, C-terminal domain|PF00044	Glyceraldehyde 3-phosphate dehydrogenase, NAD binding domain
Zm00001d003431	-1.26916	0.00891057	Plant invertase/pectin methylesterase inhibitor|PF01095	Pectinesterase
Zm00001d003457	0.668109	1.10457e-17	PLAT/LH2 domain
Zm00001d003459	-1.12401	3.58203e-53
Zm00001d003471	-1.04264	0.00654993	Sugar (and other) transporter
Zm00001d003499	1.39189	0.00324358	Ring finger domain
Zm00001d003553	-1.16115	9.13163e-05	GRAS domain family
Zm00001d003554	-1.28907	0.0376661	Hsp20/alpha crystallin family
Zm00001d003559	-0.559359	1.15089e-38	FAD-binding domain|PF01794	Ferric reductase like transmembrane component|PF08030	Ferric reductase NAD binding domain
Zm00001d003598	-1.04817	1.34096e-05	Response regulator receiver domain
Zm00001d003668	1.19914	9.68743e-06	PA domain|PF00082	Subtilase family|PF05922	Peptidase inhibitor I9
Zm00001d003671	0.542782	6.12235e-27
Zm00001d003675	-0.829217	0.0445512
Zm00001d003676	-1.06182	2.81875e-119	Cellulose synthase
Zm00001d003767	-0.907159	8.60613e-96
Zm00001d003784	0.723672	2.32086e-12	Glycosyl hydrolases family 17
Zm00001d003830	0.77507	1.20441e-34	Prephenate dehydratase
Zm00001d003833	0.992824	1.61231e-59
Zm00001d003867	-0.816254	8.67173e-06
Zm00001d003897	0.744856	0.000135211
Zm00001d003903	1.13232	1.66366e-06	tify domain|PF09425	Divergent CCT motif
Zm00001d003945	0.648116	0.0193166	Heavy-metal-associated domain
Zm00001d003954	-0.607375	0.00492091	Nodulin-like
Zm00001d003993	1.05513	2.98703e-06	MYND finger
Zm00001d003999	1.07237	0.0193321	Cotton fibre expressed protein
Zm00001d004015	-0.63514	0.0012244
Zm00001d004167	0.758504	0.0335762	Membrane bound O-acyl transferase family|PF00067	Cytochrome P450
Zm00001d004198	0.572311	5.34923e-21	Domain of unknown function (DUF588)
Zm00001d004243	-0.549919	0.00960312	FKBP-type peptidyl-prolyl cis-trans isomerase
Zm00001d004248	1.49945	1.84523e-19	UDP-glucoronosyl and UDP-glucosyl transferase
Zm00001d004298	0.922023	0.0284142
Zm00001d004305	-0.981614	5.66515e-06	Sugar (and other) transporter
Zm00001d004330	0.604832	1.67819e-12
Zm00001d004348	1.09638	1.42526e-11	Agglutinin domain
Zm00001d004375	1.03029	7.86661e-08	Protein of unknown function (DUF668)|PF11961	Domain of unknown function (DUF3475)
Zm00001d004380	0.994306	1.59932e-54	Transferase family
Zm00001d004392	-0.537258	1.28513e-07
Zm00001d004439	-1.22316	0.0122646	C2H2-type zinc finger
Zm00001d004443	1.01457	1.41711e-39	Zinc-binding dehydrogenase|PF08240	Alcohol dehydrogenase GroES-like domain
Zm00001d004451	-0.704983	0.013651	D-isomer specific 2-hydroxyacid dehydrogenase, catalytic domain|PF02826	D-isomer specific 2-hydroxyacid dehydrogenase, NAD binding domain
Zm00001d004483	-1.37965	0.000253291	C2 domain
Zm00001d004513	-0.807906	6.68287e-10	ATP-sulfurylase|PF14306	PUA-like domain
Zm00001d004553	1.20275	0.00153974	RING-like zinc finger|PF13519	von Willebrand factor type A domain
Zm00001d004664	0.898541	2.57025e-14	Cytochrome P450
Zm00001d004698	1.6029	5.0725e-39	Protein kinase domain
Zm00001d004700	1.53413	7.67585e-11	Probable lipid transfer
Zm00001d004721	5.63569	0.000200589
Zm00001d004734	-0.602104	6.44305e-15	Xylanase inhibitor N-terminal|PF14541	Xylanase inhibitor C-terminal
Zm00001d004804	-0.687285	0.0026315	Alkaline and neutral invertase
Zm00001d004848	0.770041	8.00333e-06	Protein BYPASS1-related
Zm00001d004876	-0.707041	0.0349811
Zm00001d004894	-0.768832	4.24389e-52	Ribulose-1,5-bisphosphate carboxylase small subunit|PF00101	Ribulose bisphosphate carboxylase, small chain
Zm00001d004910	0.59488	0.00208945
Zm00001d004915	3.42182	1.164e-05	Glycosyltransferase family 29 (sialyltransferase)
Zm00001d005002	-0.777633	0.0400115
Zm00001d005016	1.45718	3.71777e-13	AP2 domain
Zm00001d005029	-0.597835	2.01728e-10	GRAS domain family
Zm00001d005047	-0.683425	0.00291582	Protein of unknown function (DUF1191)
Zm00001d005051	-0.834789	7.49765e-61	NPH3 family
Zm00001d005099	-0.617165	1.17695e-20	Mitochondrial carrier protein
Zm00001d005118	1.31336	3.93121e-45	CRAL/TRIO domain
Zm00001d005158	0.586022	3.67759e-07	Domain of unknown function (DUF588)
Zm00001d005161	-0.760677	0.0019168	FGGY family of carbohydrate kinases, N-terminal domain
Zm00001d005174	-1.16267	2.14705e-10	UDP-glucoronosyl and UDP-glucosyl transferase
Zm00001d005317	-0.631206	6.18474e-06
Zm00001d005343	0.648596	1.52449e-20	Inosine-uridine preferring nucleoside hydrolase
Zm00001d005392	0.697363	2.01676e-09	Lecithin	cholesterol acyltransferase
Zm00001d005446	-0.822036	5.78161e-82	Photosystem I reaction centre subunit IV / PsaE
Zm00001d005459	0.677521	4.97756e-10	Cytidine and deoxycytidylate deaminase zinc-binding region
Zm00001d005542	0.684127	0.00704199	Triose-phosphate Transporter family
Zm00001d005546	1.58364	3.09731e-22	Nucleotidyl transferase
Zm00001d005654	1.31604	3.63386e-05	Cotton fibre expressed protein
Zm00001d005664	-0.722114	7.13702e-22	VQ motif
Zm00001d005680	1.0884	0.00618638	PMR5 N terminal Domain|PF13839	GDSL/SGNH-like Acyl-Esterase family found in Pmr5 and Cas1p
Zm00001d005741	-0.750438	4.25e-07	NADH dehydrogenase transmembrane subunit
Zm00001d005756	0.959104	1.23626e-05	Phosphofructokinase
Zm00001d005782	0.631358	2.20642e-08	Receptor family ligand binding region|PF00497	Bacterial extracellular solute-binding proteins, family 3|PF00060	Ligand-gated ion channel
Zm00001d005798	0.682731	3.01223e-05	AP2 domain
Zm00001d005817	0.97765	0.00877649	Lung seven transmembrane receptor
Zm00001d005818	0.961151	2.42598e-79	Aldehyde dehydrogenase family
Zm00001d005819	0.761805	3.44336e-17	Ctr copper transporter family
Zm00001d005826	0.597336	1.72731e-19	HD domain|PF04607	Region found in RelA / SpoT proteins
Zm00001d005837	-0.823253	5.09005e-06
Zm00001d005841	0.762102	0.0229204	Helix-loop-helix DNA-binding domain
Zm00001d005890	1.44165	0.000285081	Alpha-amylase C-terminal beta-sheet domain|PF00128	Alpha amylase, catalytic domain
Zm00001d005892	0.748492	1.44035e-06	AP2 domain
Zm00001d005894	0.635831	4.98815e-18	Carbohydrate-binding protein of the ER
Zm00001d005978	0.726803	2.09599e-11	Ring finger domain
Zm00001d005984	1.09668	0.0289641
Zm00001d005996	-0.773895	7.22654e-10	Photosystem I psaG / psaK
Zm00001d005998	0.564492	8.7126e-06	O-methyltransferase
Zm00001d006022	-0.665679	1.09533e-08	Helix-loop-helix DNA-binding domain
Zm00001d006065	-1.38355	2.25046e-09	Helix-loop-helix DNA-binding domain
Zm00001d006082	0.597699	0.0481346	Membrane transport protein
Zm00001d006098	-0.570633	6.82239e-10	Mycolic acid cyclopropane synthetase
Zm00001d006101	2.36798	6.58618e-10	Auxin responsive protein
Zm00001d006102	0.574109	0.000153029	DHHC palmitoyltransferase
Zm00001d006180	0.968709	0.0475017	Lecithin retinol acyltransferase
Zm00001d006193	-0.55845	2.13199e-23	Cytochrome P450
Zm00001d006195	0.919957	5.23008e-08	Homeobox domain|PF02183	Homeobox associated leucine zipper
Zm00001d006199	1.09065	4.45755e-81	Cytochrome P450
Zm00001d006211	1.1097	1.69494e-77	Staygreen protein
Zm00001d006212	-0.685124	1.52604e-09	CCT motif|PF00072	Response regulator receiver domain
Zm00001d006236	0.768017	0.00501768	Myb-like DNA-binding domain
Zm00001d006397	0.713841	1.72731e-19	UDP-glucoronosyl and UDP-glucosyl transferase
Zm00001d006416	-1.89969	2.64254e-07
Zm00001d006417	-1.05714	1.86507e-17	Zinc finger, C3HC4 type (RING finger)
Zm00001d006446	-0.679388	0.0107958	UDP-glucoronosyl and UDP-glucosyl transferase
Zm00001d006450	-1.86819	3.15887e-06	UDP-glucoronosyl and UDP-glucosyl transferase
Zm00001d006464	-1.09129	0.00107824	Ribosomal RNA adenine dimethylase
Zm00001d006493	3.17212	3.73839e-12	MatE
Zm00001d006494	0.890788	4.22776e-07	MatE
Zm00001d006521	-0.867273	2.20408e-07
Zm00001d006527	0.549918	8.68286e-10	Protein tyrosine kinase
Zm00001d006540	-1.32498	2.30782e-131	Oxygen evolving enhancer protein 3 (PsbQ)
Zm00001d006553	1.482	2.41239e-08	NPH3 family
Zm00001d006587	-2.26238	1.62264e-269	Chlorophyll A-B binding protein
Zm00001d006601	0.625671	0.0166811	Domain of unknown function (DUF4408)|PF05553	Cotton fibre expressed protein
Zm00001d006604	0.748353	0.00464153
Zm00001d006647	0.754825	0.00802003	C2H2-type zinc finger
Zm00001d006651	0.635953	0.00757445	Tubulin/FtsZ family, GTPase domain|PF03953	Tubulin C-terminal domain
Zm00001d006663	-0.723939	1.65752e-74	Chlorophyll A-B binding protein
Zm00001d006666	-1.37074	0.0329779	DnaJ C terminal domain|PF00684	DnaJ central domain|PF00226	DnaJ domain
Zm00001d006677	1.36041	2.58763e-08	BES1/BZR1 plant transcription factor, N-terminal
Zm00001d006704	-0.556892	1.656e-10	RNA recognition motif. (a.k.a. RRM, RBD, or RNP domain)
Zm00001d006720	2.2504	0.00186996
Zm00001d006739	0.761797	2.16643e-15	Lateral organ boundaries (LOB) domain
Zm00001d006823	-0.801024	1.10509e-16	POT family
Zm00001d006835	0.584177	8.8079e-05	CCAAT-binding transcription factor (CBF-B/NF-YA) subunit B
Zm00001d006879	-1.42697	1.03959e-08	Ring finger domain
Zm00001d006883	1.16869	1.12784e-70	Protein of unknown function (DUF1645)
Zm00001d006920	0.747367	0.0400948	Fatty acid hydroxylase superfamily
Zm00001d006945	0.743567	0.0041873	Protein of unknown function, DUF573
Zm00001d007014	-1.7663	0.0446342
Zm00001d007070	0.598236	4.4305e-09	Plasma-membrane choline transporter
Zm00001d007079	-0.75389	4.7459e-13
Zm00001d007100	-1.31793	0.00287196	PPR repeat family
Zm00001d007111	0.670577	1.01789e-15	Protein kinase domain
Zm00001d007167	1.30803	4.34173e-23	Protein kinase domain|PF03822	NAF domain
Zm00001d007180	0.635211	2.34892e-09	Cytochrome P450
Zm00001d007191	1.27177	0.000569375	Myb-like DNA-binding domain
Zm00001d007228	-0.985787	0.0387395	Fatty acid desaturase|PF11960	Domain of unknown function (DUF3474)
Zm00001d007255	-2.41885	2.55348e-28	POT family
Zm00001d007258	-0.540595	2.40361e-05	alpha/beta hydrolase fold
Zm00001d007267	-0.653921	3.56931e-56	Chlorophyll A-B binding protein
Zm00001d007280	0.624846	0.0121481
Zm00001d007307	0.548704	0.000190252	Magnesium transporter NIPA
Zm00001d007316	0.721165	3.20682e-06	OST3 / OST6 family, transporter family
Zm00001d007350	-1.62462	4.55809e-08	Transferase family
Zm00001d007363	-0.807227	7.43078e-10	Leucine rich repeat|PF08263	Leucine rich repeat N-terminal domain
Zm00001d007381	1.01858	0.0180783
Zm00001d007383	-0.622929	4.38549e-15	Glycosyl hydrolases family 38 C-terminal domain|PF09261	Alpha mannosidase middle domain|PF01074	Glycosyl hydrolases family 38 N-terminal domain
Zm00001d007389	-2.01164	2.09842e-06
Zm00001d007411	0.834368	0.000524313
Zm00001d007491	1.59339	2.53325e-20
Zm00001d007517	-1.04663	9.65757e-06	Subtilase family|PF05922	Peptidase inhibitor I9
Zm00001d007572	0.555425	0.0413518	CRS1 / YhbY (CRM) domain
Zm00001d007606	2.0657	0.00551446	Transferase family
Zm00001d007616	0.612142	0.0269761	Patatin-like phospholipase
Zm00001d007623	1.14356	0.0159269	Patatin-like phospholipase
Zm00001d007708	-0.610124	0.00246638	Protein tyrosine kinase
Zm00001d007789	0.597163	1.68342e-06	S-locus glycoprotein domain|PF01453	D-mannose binding lectin|PF08276	PAN-like domain|PF00069	Protein kinase domain
Zm00001d007827	-0.647985	4.16148e-42	Chlorophyll A-B binding protein
Zm00001d007831	1.24366	4.33004e-08	Probable lipid transfer
Zm00001d007857	-0.614543	2.49758e-50	PsbP
Zm00001d007876	1.8963	3.90679e-11	Retinal pigment epithelial membrane protein
Zm00001d007896	-0.805871	3.76065e-21	X8 domain|PF00332	Glycosyl hydrolases family 17
Zm00001d007921	-0.713864	5.31606e-27	NAD(P)H-binding
Zm00001d008162	-0.565082	0.0047523
Zm00001d008178	-0.815972	5.30128e-31	ABC transporter transmembrane region|PF00005	ABC transporter
Zm00001d008216	0.596939	0.0339038	Tubulin/FtsZ family, GTPase domain
Zm00001d008229	-0.553849	0.000351023	Myb-like DNA-binding domain
Zm00001d008230	-0.624887	3.07012e-54	Rubrerythrin
Zm00001d008271	0.60072	4.65046e-13	HMGL-like
Zm00001d008273	0.57284	1.05409e-07	Glycosyl hydrolases family 31
Zm00001d008312	1.0859	1.36375e-06
Zm00001d008316	-1.2822	0.000697018	PPR repeat family|PF01535	PPR repeat
Zm00001d008340	0.601104	1.75692e-07	Lipase (class 3)
Zm00001d008370	1.62099	3.87831e-11	Polyprenyl synthetase
Zm00001d008377	0.772227	6.72716e-23	N-terminal domain of oxidoreductase|PF00107	Zinc-binding dehydrogenase
Zm00001d008396	-0.552168	3.18558e-09
Zm00001d008399	1.55293	2.61347e-17	No apical meristem (NAM) protein
Zm00001d008408	1.10557	1.66366e-06
Zm00001d008440	-0.967885	1.14089e-05	Cyclophilin type peptidyl-prolyl cis-trans isomerase/CLD
Zm00001d008449	0.679651	8.78108e-19
Zm00001d008468	-0.825602	0.00494193	Protein kinase domain|PF13947	Wall-associated receptor kinase galacturonan-binding
Zm00001d008491	0.592089	2.09615e-06	Fructose-bisphosphate aldolase class-I
Zm00001d008528	0.837951	3.64812e-08	Myb-like DNA-binding domain
Zm00001d008529	1.0742	3.57667e-62	S1/P1 Nuclease
Zm00001d008530	0.957011	2.01942e-06	Domain of unknown function (DUF4281)
Zm00001d008588	1.40458	0.000265072	Enolase C-terminal domain-like|PF02746	Mandelate racemase / muconate lactonizing enzyme, N-terminal domain
Zm00001d008600	0.820524	1.77088e-17	Glycosyl transferases group 1|PF13439	Glycosyltransferase Family 4
Zm00001d008612	-0.777929	7.59069e-26	Pentapeptide repeats (8 copies)
Zm00001d008618	0.636884	0.000235106	XH domain|PF03470	XS zinc finger domain|PF03468	XS domain
Zm00001d008620	0.778047	3.92775e-06
Zm00001d008625	-0.541356	1.09916e-23	60Kd inner membrane protein
Zm00001d008634	-0.546995	0.0367491	alpha/beta hydrolase fold
Zm00001d008681	-0.779938	9.31043e-52	Photosystem II reaction centre X protein (PsbX)
Zm00001d008693	1.17576	0.00886981	Alpha/beta hydrolase family
Zm00001d008700	0.700071	2.2312e-08	Allinase
Zm00001d008706	-0.659709	2.5484e-61	Photosystem I reaction centre subunit XI
Zm00001d008721	1.3902	2.81812e-82	Universal stress protein family
Zm00001d008733	-0.606787	1.91664e-27	ABC transporter|PF00664	ABC transporter transmembrane region
Zm00001d008738	0.538626	0.00369565	HCO3- transporter family|PF01535	PPR repeat|PF13041	PPR repeat family
Zm00001d008744	0.548922	2.67066e-06	Aminotransferase class I and II
Zm00001d008764	-1.04061	2.44511e-69	UDP-glucoronosyl and UDP-glucosyl transferase
Zm00001d008772	-1.26396	5.27273e-07	Serine incorporator (Serinc)
Zm00001d008793	0.768392	5.41277e-10	WRKY DNA -binding domain
Zm00001d008858	-0.549294	1.90655e-09
Zm00001d008869	0.701497	1.71543e-10	START domain|PF08670	MEKHLA domain|PF00046	Homeobox domain
Zm00001d008872	1.05835	0.0191949	AP2 domain
Zm00001d008905	0.634366	0.0068194	Peptide N-acetyl-beta-D-glucosaminyl asparaginase amidase A
Zm00001d008909	0.883001	0.00235403	non-haem dioxygenase in morphine synthesis N-terminal|PF03171	2OG-Fe(II) oxygenase superfamily
Zm00001d008911	0.878701	5.41801e-21
Zm00001d008925	0.604334	1.29649e-26
Zm00001d008933	-0.596315	0.00446724
Zm00001d008983	1.21661	2.21879e-07	ATPase family associated with various cellular activities (AAA)
Zm00001d008985	1.27613	4.48513e-20	Cytochrome P450
Zm00001d008987	0.713189	7.38863e-11	Cytochrome P450
Zm00001d009010	1.02248	6.13067e-37	DREPP plasma membrane polypeptide
Zm00001d009020	-0.599967	0.0198908	Histidine phosphatase superfamily (branch 1)
Zm00001d009022	-0.678869	6.65362e-18	NmrA-like family
Zm00001d009028	-0.740369	2.19655e-81	Triose-phosphate Transporter family
Zm00001d009083	1.72715	1.40781e-13
Zm00001d009084	0.542494	1.20491e-37	Methyltransferase domain
Zm00001d009146	0.580262	8.77785e-15	S-adenosylmethionine synthetase, N-terminal domain|PF02772	S-adenosylmethionine synthetase, central domain|PF02773	S-adenosylmethionine synthetase, C-terminal domain
Zm00001d009160	1.82369	1.2832e-08	Myb/SANT-like DNA-binding domain
Zm00001d009354	-0.746778	1.19425e-06	FAE1/Type III polyketide synthase-like protein|PF08541	3-Oxoacyl-[acyl-carrier-protein (ACP)] synthase III C terminal
Zm00001d009365	0.614457	1.59537e-06	Sugar efflux transporter for intercellular exchange
Zm00001d009373	1.76708	3.24712e-13	Peroxidase
Zm00001d009395	-1.01963	7.52307e-05
Zm00001d009396	-0.730542	2.73574e-07	JmjC domain, hydroxylase
Zm00001d009416	1.10014	1.58798e-10	Jacalin-like lectin domain
Zm00001d009425	0.726318	0.0305212
Zm00001d009481	-0.675747	1.61104e-29
Zm00001d009497	0.607901	1.45592e-20	Phosphatidyl serine synthase
Zm00001d009503	-0.599556	0.000663295
Zm00001d009557	3.99788	0.0104614	Protein of unknown function (DUF679)
Zm00001d009567	1.15264	0.0101689	Fasciclin domain
Zm00001d009589	-0.818	1.67806e-58	Chlorophyll A-B binding protein
Zm00001d009594	0.705375	3.99451e-11	Eukaryotic aspartyl protease|PF05184	Saposin-like type B, region 1|PF03489	Saposin-like type B, region 2
Zm00001d009599	-1.44061	0.000374744
Zm00001d009612	-0.977245	5.30145e-14	Protein of unknown function (DUF1645)
Zm00001d009626	0.71877	2.79004e-11	Protein phosphatase 2C
Zm00001d009684	-1.07583	9.42937e-05
Zm00001d009702	0.826324	1.1668e-05	ATPase family associated with various cellular activities (AAA)
Zm00001d009707	-0.58293	3.58411e-05
Zm00001d009710	-1.3135	0.00520173	Protein tyrosine kinase|PF06760	Protein of unknown function (DUF1221)
Zm00001d009741	-0.727597	0.00119634	Ubiquitin family|PF00454	Phosphatidylinositol 3- and 4-kinase
Zm00001d009746	-0.800407	8.35008e-09	DDE superfamily endonuclease
Zm00001d009759	3.44052	4.8721e-13	Peptidase C13 family
Zm00001d009773	0.765242	4.54277e-08	CCT motif
Zm00001d009775	-1.20443	0.00452747	Xylanase inhibitor N-terminal|PF14541	Xylanase inhibitor C-terminal
Zm00001d009795	0.817051	1.61067e-09	Zinc-binding RING-finger|PF03552	Cellulose synthase
Zm00001d009797	1.98039	7.49999e-21
Zm00001d009843	0.762917	0.00481402	Root hair defective 3 GTP-binding protein (RHD3)
Zm00001d009866	0.620576	2.91899e-05	Peptidase S24-like
Zm00001d009872	0.573801	0.0267627	RNA recognition motif. (a.k.a. RRM, RBD, or RNP domain)
Zm00001d009877	-0.898359	6.54672e-63	NAD(P)H-binding
Zm00001d009907	0.717745	7.9836e-09	Serine aminopeptidase, S33
Zm00001d009908	0.994215	2.51379e-38	GDP-mannose 4,6 dehydratase
Zm00001d009928	-0.61763	2.6439e-10
Zm00001d009936	-1.19167	6.19601e-06	Chitin recognition protein|PF00182	Chitinase class I
Zm00001d009938	-0.580169	3.87743e-22	Dienelactone hydrolase family
Zm00001d009952	0.618895	0.0405834	Leucine rich repeat
Zm00001d010008	-1.45664	2.63233e-06	NLI interacting factor-like phosphatase
Zm00001d010039	1.51433	7.31194e-28	Cellulase (glycosyl hydrolase family 5)
Zm00001d010048	-0.77776	6.57569e-30	AP2 domain
Zm00001d010056	0.88098	1.47902e-28	Amino acid kinase family
Zm00001d010075	0.928554	4.03619e-20
Zm00001d010104	-1.03173	0.0135278
Zm00001d010200	0.685719	0.0089113	Deoxynucleoside kinase
Zm00001d010228	-2.27282	2.17246e-30	ANTH domain
Zm00001d010280	1.19851	0.0432186	Myb-like DNA-binding domain
Zm00001d010287	1.69121	5.35979e-24	EamA-like transporter family
Zm00001d010308	0.629556	7.79366e-08	alpha/beta hydrolase fold
Zm00001d010314	-0.568282	7.15903e-26
Zm00001d010321	-2.00506	5.67611e-69	Pyruvate phosphate dikinase, PEP/pyruvate binding domain|PF00391	PEP-utilising enzyme, mobile domain|PF02896	PEP-utilising enzyme, TIM barrel domain
Zm00001d010329	0.871338	5.97616e-08	mTERF
Zm00001d010343	0.985485	7.70232e-11
Zm00001d010385	1.16049	2.8291e-19	Domain of unknown function (DUF966)
Zm00001d010397	-1.09227	3.10978e-06
Zm00001d010411	-0.538403	1.69835e-28	AUX/IAA family
Zm00001d010451	2.27328	2.93038e-05	GDSL-like Lipase/Acylhydrolase
Zm00001d010478	0.648759	7.98032e-18	Mitochondrial carrier protein
Zm00001d010521	1.60651	0.000287553	Cytochrome P450
Zm00001d010535	-0.592491	4.01661e-09	GTP cyclohydrolase II|PF00926	3,4-dihydroxy-2-butanone 4-phosphate synthase
Zm00001d010536	-0.613431	3.43927e-10	Protein tyrosine phosphatase-like protein, PTPLA
Zm00001d010543	1.20583	1.17024e-28
Zm00001d010579	1.06931	0.0013333	EF-hand domain pair|PF00069	Protein kinase domain
Zm00001d010586	0.717488	9.28135e-25	Phosphatidylethanolamine-binding protein
Zm00001d010634	-0.794408	0.000413138	Myb-like DNA-binding domain|PF14379	MYB-CC type transfactor, LHEQLE motif
Zm00001d010662	-0.939112	2.29953e-06	5'-AMP-activated protein kinase beta subunit, interaction domain|PF16561	Glycogen recognition site of AMP-activated protein kinase
Zm00001d010671	1.05025	0.00281504	Glycosyl hydrolases family 17
Zm00001d010698	0.700033	0.000655469	NADPH-dependent FMN reductase
Zm00001d010714	0.538852	0.00010086	tRNA pseudouridine synthase D (TruD)
Zm00001d010754	-0.662393	2.18042e-06
Zm00001d010791	1.38894	1.13179e-20
Zm00001d010814	0.836408	1.25579e-22	Senescence regulator
Zm00001d010822	-0.669506	7.66903e-22	Divergent PAP2 family
Zm00001d010828	0.766572	1.01221e-07	Lipase (class 3)
Zm00001d010849	-0.872915	2.2246e-08	Helitron helicase-like domain at N-terminus|PF05970	PIF1-like helicase
Zm00001d010899	-0.626584	0.00128277
Zm00001d010902	0.656219	1.6342e-17	Histidine phosphatase superfamily (branch 1)
Zm00001d011003	-1.31919	1.45656e-11
Zm00001d011023	-0.8233	0.000397371
Zm00001d011036	0.765828	2.82618e-09	Cupin
Zm00001d011041	0.761458	0.0278013	Protein of unknown function (DUF1635)
Zm00001d011051	-0.682257	1.6738e-18	ACT domain
Zm00001d011073	-1.09042	3.78406e-14
Zm00001d011079	2.35897	2.92846e-62
Zm00001d011164	0.812558	0.00289677
Zm00001d011193	0.988004	4.94434e-17	Protein of unknown function (DUF2838)
Zm00001d011207	-0.678292	0.00740938
Zm00001d011246	-1.0399	0.0244746	Possible lysine decarboxylase
Zm00001d011285	-0.93208	3.45706e-90	Chlorophyll A-B binding protein
Zm00001d011286	0.60975	0.0016986	Stress responsive A/B Barrel Domain
Zm00001d011311	-0.916056	0.00388251	PPR repeat|PF13041	PPR repeat family
Zm00001d011315	0.8273	3.84544e-05	ABC-transporter extracellular N-terminal|PF00005	ABC transporter|PF08370	Plant PDR ABC transporter associated|PF01061	ABC-2 type transporter
Zm00001d011378	0.661366	1.93827e-08	Protein tyrosine kinase|PF06760	Protein of unknown function (DUF1221)
Zm00001d011417	2.02929	9.03816e-13	Cytochrome P450
Zm00001d011425	-1.04469	5.00712e-22	Serine carboxypeptidase
Zm00001d011446	-0.548267	0.000795015	NAD dependent epimerase/dehydratase family
Zm00001d011450	-0.810589	0.000215265	Protein tyrosine kinase
Zm00001d011459	0.598084	0.00232016	Domain associated at C-terminal with AAA|PF00004	ATPase family associated with various cellular activities (AAA)
Zm00001d011486	0.829811	8.79682e-07	Glutamine amidotransferase class-I|PF06418	CTP synthase N-terminus
Zm00001d011495	1.23159	0.00358617	Protein phosphatase 2C
Zm00001d011531	0.622189	3.06234e-14
Zm00001d011562	1.03741	0.0111136
Zm00001d011607	0.944671	0.00156867
Zm00001d011610	-0.727347	5.83614e-24	Dihydroprymidine dehydrogenase domain II, 4Fe-4S cluster|PF07992	Pyridine nucleotide-disulphide oxidoreductase|PF01493	GXGXG motif|PF01645	Conserved region in glutamate synthase|PF04898	Glutamate synthase central domain|PF00310	Glutamine amidotransferases class-II
Zm00001d011641	1.20194	8.36087e-34	Protein tyrosine kinase|PF13855	Leucine rich repeat|PF08263	Leucine rich repeat N-terminal domain
Zm00001d011644	0.542886	3.39959e-11	ABC transporter transmembrane region|PF00005	ABC transporter
Zm00001d011656	1.1783	1.25839e-07	Protein kinase domain
Zm00001d011679	-0.877701	1.48579e-07	Major Facilitator Superfamily
Zm00001d011710	1.13094	6.32166e-15	Cytidine and deoxycytidylate deaminase zinc-binding region|PF08211	Cytidine and deoxycytidylate deaminase zinc-binding region
Zm00001d011737	-0.988118	2.10876e-05	NB-ARC domain
Zm00001d011740	1.19312	4.83993e-11	Senescence-associated protein
Zm00001d011746	-0.846526	5.95806e-24
Zm00001d011751	-0.701556	0.00182517	Senescence regulator
Zm00001d011755	0.658514	0.00164342	Protein of unknown function (DUF1264)
Zm00001d011760	-0.675602	2.21442e-41	4Fe-4S single cluster domain of Ferredoxin I|PF00226	DnaJ domain
Zm00001d011764	-0.577896	0.0147755	Flavin-binding monooxygenase-like
Zm00001d011778	-0.90438	0.0285961	Major intrinsic protein
Zm00001d011819	-0.54814	2.6124e-23	Pheophorbide a oxygenase|PF00355	Rieske [2Fe-2S] domain
Zm00001d011829	0.683465	0.0409478	Histidine kinase-, DNA gyrase B-, and HSP90-like ATPase|PF16413	DNA mismatch repair protein Mlh1 C-terminus|PF01119	DNA mismatch repair protein, C-terminal domain
Zm00001d011877	0.600731	0.0160855
Zm00001d011901	-1.08883	2.61779e-21	PPR repeat family
Zm00001d011923	0.673978	0.0107323	BTB/POZ domain
Zm00001d012015	0.675507	0.00959028	SBP domain
Zm00001d012045	-1.07342	0.000182262	Zinc finger, C3HC4 type (RING finger)
Zm00001d012047	-0.724729	0.0214049	P21-Rho-binding domain
Zm00001d012081	2.09578	6.09993e-09	Probable lipid transfer
Zm00001d012103	0.783831	3.52922e-35	Fructose-bisphosphate aldolase class-I
Zm00001d012212	-0.742182	3.83869e-23	non-haem dioxygenase in morphine synthesis N-terminal|PF03171	2OG-Fe(II) oxygenase superfamily
Zm00001d012242	0.695566	0.000729224	DnaJ C terminal domain|PF00226	DnaJ domain
Zm00001d012254	0.75304	8.76975e-08	CRAL/TRIO, N-terminal domain|PF00650	CRAL/TRIO domain
Zm00001d012255	1.26521	1.72111e-16	Myb-like DNA-binding domain
Zm00001d012263	0.597878	1.23185e-07	Protein kinase domain
Zm00001d012274	0.784023	0.0215521	Transferase family
Zm00001d012279	1.6581	2.69447e-06	Ring finger domain
Zm00001d012285	0.568259	8.32783e-13
Zm00001d012287	-0.614452	8.70797e-35
Zm00001d012292	1.54527	4.46947e-70	Glycosyl hydrolases family 17
Zm00001d012302	0.723668	0.000250574	Glycosyltransferase family 29 (sialyltransferase)
Zm00001d012304	0.890381	6.56669e-19	Cytochrome P450
Zm00001d012313	0.579701	1.70089e-11	Starch binding domain
Zm00001d012383	-1.3947	5.69676e-11
Zm00001d012394	-0.62567	1.17769e-19	Squalene/phytoene synthase
Zm00001d012414	-1.66809	5.20271e-07
Zm00001d012427	1.37536	0.0292424	C2H2-type zinc finger
Zm00001d012450	0.840697	0.0257901
Zm00001d012456	0.734446	1.6263e-06	2OG-Fe(II) oxygenase superfamily|PF14226	non-haem dioxygenase in morphine synthesis N-terminal
Zm00001d012472	0.863303	0.00545725	MSP (Major sperm protein) domain|PF13857	Ankyrin repeats (many copies)
Zm00001d012473	1.57257	0.000113869	Protein of unknown function (DUF640)
Zm00001d012484	1.17857	0.0122951	Heavy-metal-associated domain
Zm00001d012494	0.932686	0.00527107	Armadillo/beta-catenin-like repeat|PF04564	U-box domain
Zm00001d012499	0.586756	0.0386293
Zm00001d012504	0.936876	0.000328681	Transmembrane proteins 14C
Zm00001d012505	0.755143	0.0391929	WRKY DNA -binding domain
Zm00001d012510	0.860982	6.57029e-09	Cytochrome P450
Zm00001d012516	0.996751	0.0359853	Homeobox domain
Zm00001d012527	-0.581376	2.21337e-09	No apical meristem (NAM) protein
Zm00001d012539	0.733205	0.0013325	Protein RETICULATA-related
Zm00001d012562	0.962444	0.00106697	Triose-phosphate Transporter family
Zm00001d012567	1.05046	3.72124e-05	NAD-dependent glycerol-3-phosphate dehydrogenase C-terminus|PF01210	NAD-dependent glycerol-3-phosphate dehydrogenase N-terminus
Zm00001d012575	-1.42595	1.56596e-08	Histidine kinase-, DNA gyrase B-, and HSP90-like ATPase
Zm00001d012591	0.605147	9.9502e-40	Thioredoxin-like
Zm00001d012626	-1.11007	8.40629e-13
Zm00001d012629	-0.623016	0.0118213	Insulinase (Peptidase family M16)
Zm00001d012636	-1.29724	4.33226e-08	Protein tyrosine kinase|PF01657	Salt stress response/antifungal
Zm00001d012655	-0.711606	1.43009e-06	Peptidase inhibitor I9|PF00082	Subtilase family
Zm00001d012664	0.775289	0.000639817	Zinc finger, C3HC4 type (RING finger)
Zm00001d012673	-0.660448	6.75603e-17
Zm00001d012743	0.62058	0.000190252	Protein kinase domain
Zm00001d012748	-0.558238	1.04565e-38	Trehalose-phosphatase|PF00982	Glycosyltransferase family 20
Zm00001d012760	0.564615	0.037614	Golgin subfamily A member 5
Zm00001d012785	1.53835	0.00164184	UDP-glucoronosyl and UDP-glucosyl transferase
Zm00001d012791	1.28401	0.0175007	BURP domain
Zm00001d012810	-0.590956	1.4243e-27	Sigma-70 region 3|PF04545	Sigma-70, region 4
Zm00001d012813	-1.23191	0.00167026	Protein of unknown function (DUF668)|PF11961	Domain of unknown function (DUF3475)
Zm00001d012849	0.71942	0.00423465	Enoyl-(Acyl carrier protein) reductase
Zm00001d012867	-0.775507	3.12098e-05
Zm00001d012869	-0.661224	1.36954e-24	PPR repeat family
Zm00001d012885	-1.57951	5.92196e-22	Peptidase inhibitor I9
Zm00001d012889	-1.69332	0.0441351	Late embryogenesis abundant protein
Zm00001d012891	-0.837145	0.00278876	alpha/beta hydrolase fold
Zm00001d012909	0.914145	3.0427e-07	alpha/beta hydrolase fold
Zm00001d012910	2.24377	0.014849	Heavy-metal-associated domain
Zm00001d012954	0.53821	0.0421139	Ras family
Zm00001d012957	-3.08462	0.00118593	Lytic transglycolase|PF01357	Pollen allergen
Zm00001d012958	-0.618084	2.22834e-13	Protein tyrosine kinase
Zm00001d013021	0.922631	0.00530394	IPP transferase
Zm00001d013026	-0.924966	2.66982e-09
Zm00001d013039	-1.03998	3.65395e-38	PsaD
Zm00001d013055	0.778788	0.0302228	Synaptobrevin|PF13774	Regulated-SNARE-like domain
Zm00001d013066	-0.944298	1.01968e-10	linker histone H1 and H5 family
Zm00001d013088	7.95643	2.61099e-09
Zm00001d013098	-0.847235	2.31481e-32	CO dehydrogenase flavoprotein C-terminal domain|PF00111	2Fe-2S iron-sulfur cluster binding domain|PF00941	FAD binding domain in molybdopterin dehydrogenase|PF01799	[2Fe-2S] binding domain|PF01315	Aldehyde oxidase and xanthine dehydrogenase, a/b hammerhead domain|PF02738	Molybdopterin-binding domain of aldehyde dehydrogenase
Zm00001d013107	-0.769664	0.00107636	Ring finger domain
Zm00001d013110	-1.71564	5.48406e-05	Ring finger domain
Zm00001d013111	-0.665065	1.20987e-34	DnaJ domain|PF00684	DnaJ central domain|PF01556	DnaJ C terminal domain
Zm00001d013115	0.59641	2.13431e-06	SNARE domain|PF00804	Syntaxin
Zm00001d013146	-0.719511	9.17001e-74	Photosystem I reaction centre subunit III
Zm00001d013191	-0.624335	3.79072e-24	PetM family of cytochrome b6f complex subunit 7
Zm00001d013230	-0.847493	4.47936e-37	Cytochrome P450
Zm00001d013231	-1.1779	0.00278402	Cytochrome P450
Zm00001d013243	0.731732	3.51711e-20	Ion transport protein
Zm00001d013245	0.734198	3.64253e-31	UDP-glucose/GDP-mannose dehydrogenase family, UDP binding domain|PF00984	UDP-glucose/GDP-mannose dehydrogenase family, central domain|PF03721	UDP-glucose/GDP-mannose dehydrogenase family, NAD binding domain
Zm00001d013261	-0.997999	2.75288e-47	Cathepsin propeptide inhibitor domain (I29)|PF00112	Papain family cysteine protease
Zm00001d013287	0.984707	1.91314e-09
Zm00001d013307	1.15851	2.22621e-06	Plant zinc cluster domain|PF03106	WRKY DNA -binding domain
Zm00001d013313	0.608506	3.51433e-06
Zm00001d013364	-1.61766	4.49178e-18	Calcium-dependent channel, 7TM region, putative phosphate|PF13967	Late exocytosis, associated with Golgi transport|PF14703	Cytosolic domain of 10TM putative phosphate transporter
Zm00001d013367	1.15734	4.28014e-08	Tubulin/FtsZ family, GTPase domain|PF03953	Tubulin C-terminal domain
Zm00001d013390	0.992181	4.09018e-30	Glycosyl hydrolases family 17
Zm00001d013407	-0.707402	0.000705231	DAK2 domain
Zm00001d013412	-0.612214	1.04391e-22	CHASE domain|PF00072	Response regulator receiver domain|PF02518	Histidine kinase-, DNA gyrase B-, and HSP90-like ATPase|PF00512	His Kinase A (phospho-acceptor) domain
Zm00001d013415	-0.639459	0.000592148	Protein tyrosine kinase|PF12799	Leucine Rich repeats (2 copies)
Zm00001d013443	-1.00506	8.9475e-43	CCT motif|PF00643	B-box zinc finger
Zm00001d013493	1.89078	5.12687e-49	PLAT/LH2 domain|PF00305	Lipoxygenase
Zm00001d013500	0.875702	0.0495456
Zm00001d013506	-0.543756	2.76254e-05	Protein of unknown function (DUF1517)
Zm00001d013522	0.578868	0.0284748	Thioesterase superfamily
Zm00001d013536	-1.08421	0.00228036	HPP family
Zm00001d013572	0.575535	0.00109425
Zm00001d013573	1.03007	2.20722e-10	Glycosyl hydrolases family 17|PF07983	X8 domain
Zm00001d013612	-0.626019	6.22866e-05	Tubulin C-terminal domain|PF00091	Tubulin/FtsZ family, GTPase domain
Zm00001d013627	-0.561887	7.13713e-21	Zinc knuckle|PF08783	DWNN domain
Zm00001d013647	2.02708	6.30008e-05
Zm00001d013651	0.794845	5.08813e-17	short chain dehydrogenase
Zm00001d013655	-0.896966	5.17239e-14	Nicotianamine synthase protein
Zm00001d013760	0.742048	2.65873e-08
Zm00001d013794	-1.34015	0.00199149
Zm00001d013795	-0.674319	9.83742e-73	Mpv17 / PMP22 family
Zm00001d013830	1.41019	1.26941e-20	Cytochrome P450
Zm00001d013849	2.9905	4.25552e-37	Myb/SANT-like DNA-binding domain
Zm00001d013887	-0.606348	6.39532e-37	MutS domain V
Zm00001d013907	1.24783	8.10704e-13
Zm00001d013908	1.04528	5.27788e-11	N-terminal C2 in EEIG1 and EHBP1 proteins
Zm00001d013915	-0.877539	3.27411e-14	Glutamyl-tRNAGlu reductase, N-terminal domain|PF01488	Shikimate / quinate 5-dehydrogenase|PF00745	Glutamyl-tRNAGlu reductase, dimerisation domain
Zm00001d013918	-0.676555	5.75114e-19	Pentapeptide repeats (9 copies)
Zm00001d013934	0.588615	1.85674e-14	alpha/beta hydrolase fold
Zm00001d013947	0.70946	1.64337e-05	Late embryogenesis abundant protein
Zm00001d013992	0.850078	1.64998e-45	Aminotransferase class I and II
Zm00001d014007	-0.540791	9.8217e-11	Senescence regulator
Zm00001d014029	0.673486	0.0124969	Myb-like DNA-binding domain
Zm00001d014039	0.584218	1.8411e-06	Protein of unknown function (DUF1681)
Zm00001d014083	0.548511	7.02178e-30	Glycosyl hydrolase family 14
Zm00001d014097	0.546624	0.00866814	Ras family
Zm00001d014102	1.52653	1.47072e-26	Citrate transporter
Zm00001d014121	1.36029	1.17237e-12	Cytochrome P450
Zm00001d014134	-0.583051	1.59935e-10	Cytochrome P450
Zm00001d014153	-0.94851	0.0107693	Ribosomal L28 family
Zm00001d014178	0.895928	1.0026e-09	Prolyl oligopeptidase family
Zm00001d014191	0.871605	1.80634e-08	Exonuclease
Zm00001d014192	0.677563	2.90447e-33
Zm00001d014203	0.543064	1.75236e-17	Kelch motif
Zm00001d014239	-0.55455	0.02217	Myosin head (motor domain)
Zm00001d014244	1.1689	8.13083e-13	GDSL-like Lipase/Acylhydrolase
Zm00001d014261	0.752844	4.10044e-05
Zm00001d014282	1.26907	1.98275e-05
Zm00001d014284	-0.635429	1.36178e-22	Methyltransferase domain
Zm00001d014324	-0.597517	9.91509e-41	EF-hand domain pair|PF03372	Endonuclease/Exonuclease/phosphatase family
Zm00001d014377	0.693062	6.28842e-13	AUX/IAA family|PF02362	B3 DNA binding domain|PF06507	Auxin response factor
Zm00001d014414	0.562031	0.00375641	EF-hand domain pair
Zm00001d014447	-1.00141	0.000505207	Serine carboxypeptidase
Zm00001d014463	0.721703	3.79702e-37	Plastocyanin-like domain
Zm00001d014467	1.26256	0.00132672	Peroxidase
Zm00001d014493	1.52543	5.76965e-08	Wound-induced protein
Zm00001d014495	0.804848	0.0348288
Zm00001d014513	0.999049	4.59852e-06	Probable lipid transfer
Zm00001d014532	0.652965	0.037459	Polysaccharide biosynthesis
Zm00001d014562	0.925172	1.2469e-32	Peptidase family M20/M25/M40
Zm00001d014564	-1.00995	8.11253e-88	Manganese-stabilising protein / photosystem II polypeptide
Zm00001d014581	-0.578546	6.17536e-05
Zm00001d014596	-0.95403	0.000176529	GDSL-like Lipase/Acylhydrolase
Zm00001d014601	-1.57377	0.00940951	Peroxidase
Zm00001d014606	1.01527	2.49586e-07	Peroxidase
Zm00001d014611	1.09014	5.26398e-25	ABC transporter
Zm00001d014612	1.93743	0.000359266	Ring finger domain
Zm00001d014625	1.22752	1.27335e-23	ATPase family associated with various cellular activities (AAA)|PF14363	Domain associated at C-terminal with AAA
Zm00001d014642	0.801397	5.16685e-05	Exo70 exocyst complex subunit
Zm00001d014649	-0.670205	0.000983565	NB-ARC domain
Zm00001d014650	-0.574099	0.0476606	NB-ARC domain
Zm00001d014657	-2.37854	1.16476e-08
Zm00001d014659	-0.545066	2.71014e-06	Macrophage migration inhibitory factor (MIF)
Zm00001d014663	0.614205	0.007453	PPR repeat family
Zm00001d014667	0.607103	0.000129594	Domain of unknown function (DUF4228)
Zm00001d014680	-1.25462	5.84906e-08	Cation transport protein
Zm00001d014716	-0.556732	1.8201e-42	Complex I intermediate-associated protein 30 (CIA30)|PF13460	NAD(P)H-binding
Zm00001d014717	0.832422	9.09956e-08	Glycosyl transferase family 64 domain
Zm00001d014722	0.734137	8.98752e-05	Protein of unknown function (DUF563)
Zm00001d014733	-0.577239	1.28175e-09
Zm00001d014743	-0.640345	0.0293445
Zm00001d014752	0.964773	1.17099e-08
Zm00001d014755	-0.678688	3.04967e-09
Zm00001d014757	0.564547	0.025327	Plant invertase/pectin methylesterase inhibitor
Zm00001d014774	-0.863007	0.0127303	Auxin responsive protein
Zm00001d014778	-0.656778	8.85427e-19
Zm00001d014790	-0.539538	1.12332e-20	DnaJ domain
Zm00001d014793	0.608343	0.00546387	Leucine rich repeat|PF00069	Protein kinase domain
Zm00001d014842	1.46308	3.64768e-05	Chitin recognition protein|PF00182	Chitinase class I
Zm00001d014863	-0.836013	3.79323e-30	Myb-like DNA-binding domain
Zm00001d014887	0.599095	3.54452e-07	FAD binding domain
Zm00001d014906	0.649777	1.42092e-07	Phosphatidylinositol-specific phospholipase C, X domain|PF00168	C2 domain|PF00387	Phosphatidylinositol-specific phospholipase C, Y domain
Zm00001d014919	-0.615605	5.85516e-38	D-isomer specific 2-hydroxyacid dehydrogenase, NAD binding domain|PF00389	D-isomer specific 2-hydroxyacid dehydrogenase, catalytic domain
Zm00001d014947	1.26634	2.57958e-137	Glycosyl hydrolases family 32 N-terminal domain|PF11837	Domain of unknown function (DUF3357)|PF08244	Glycosyl hydrolases family 32 C terminal
Zm00001d014949	1.21274	0.00582306	Ring finger domain
Zm00001d014983	1.36107	2.71274e-05	Serine carboxypeptidase
Zm00001d014984	0.755508	0.000262657	haloacid dehalogenase-like hydrolase|PF01553	Acyltransferase
Zm00001d014990	-0.769676	6.67346e-05
Zm00001d015032	-0.806497	0.000170395	Protein tyrosine kinase
Zm00001d015053	1.93577	2.60035e-82	Terpene synthase family, metal binding domain|PF01397	Terpene synthase, N-terminal domain
Zm00001d015054	2.13601	6.86619e-28	Terpene synthase family, metal binding domain|PF01397	Terpene synthase, N-terminal domain
Zm00001d015084	-0.552078	1.37629e-26
Zm00001d015101	-1.78711	4.30171e-36
Zm00001d015121	0.646898	5.74827e-15	ADP-ribosylation factor family
Zm00001d015126	-0.938889	3.57481e-67
Zm00001d015133	1.32615	8.79682e-07	Natural resistance-associated macrophage protein
Zm00001d015198	-0.70819	0.0201016
Zm00001d015201	0.550345	1.15228e-06	PB1 domain|PF02042	RWP-RK domain
Zm00001d015211	0.571173	0.00915655	GGL domain
Zm00001d015216	1.04433	0.00879321	SAM dependent carboxyl methyltransferase
Zm00001d015224	0.875631	0.0123859	SAM dependent carboxyl methyltransferase
Zm00001d015225	-1.20962	0.00512142	Sodium/calcium exchanger protein
Zm00001d015226	0.603987	1.95553e-16	Myb-like DNA-binding domain|PF14379	MYB-CC type transfactor, LHEQLE motif
Zm00001d015268	-1.45264	6.7927e-19	CCT motif
Zm00001d015307	-0.734085	0.0449475	Polysaccharide biosynthesis
Zm00001d015330	0.706781	2.22685e-23
Zm00001d015339	1.10553	2.52607e-07
Zm00001d015348	-0.66727	0.000292872	Tubulin/FtsZ family, GTPase domain|PF03953	Tubulin C-terminal domain
Zm00001d015377	-0.583285	0.00458616	Pentacotripeptide-repeat region of PRORP|PF13041	PPR repeat family
Zm00001d015383	0.640172	2.25302e-08	Glyceraldehyde 3-phosphate dehydrogenase, C-terminal domain|PF00044	Glyceraldehyde 3-phosphate dehydrogenase, NAD binding domain
Zm00001d015385	-0.639037	1.91532e-61	Chlorophyll A-B binding protein
Zm00001d015395	0.543543	0.0491334	UreD urease accessory protein
Zm00001d015404	0.738908	6.43557e-06	Aldehyde dehydrogenase family
Zm00001d015405	0.698042	0.00116764	Aldehyde dehydrogenase family
Zm00001d015406	0.780442	3.77079e-09	Aldehyde dehydrogenase family
Zm00001d015420	-1.09633	6.14809e-10	zinc-finger of the FCS-type, C2-C2
Zm00001d015491	1.50461	0.0135048	Haemolysin-III related
Zm00001d015534	-2.40154	0.0188597
Zm00001d015569	-1.28834	6.7686e-123	Inorganic H+ pyrophosphatase
Zm00001d015578	-1.26564	2.77804e-48	Cytochrome P450
Zm00001d015589	0.540902	1.20607e-07	Cytochrome P450
Zm00001d015614	0.676415	0.00153448	Myb-like DNA-binding domain
Zm00001d015616	-0.616257	0.00615818	Exo70 exocyst complex subunit
Zm00001d015670	1.91408	0.0128698
Zm00001d015706	-1.55726	0.00112635
Zm00001d015743	-0.709715	9.94296e-18	bZIP transcription factor
Zm00001d015767	0.793334	2.30315e-50
Zm00001d015806	-0.706972	5.81771e-08
Zm00001d015877	-1.20922	2.44056e-10
Zm00001d015884	0.681116	0.0292339	Protein tyrosine kinase
Zm00001d015914	2.17249	3.30726e-12	Sugar efflux transporter for intercellular exchange
Zm00001d015925	-0.850359	0.00735932	Protein kinase domain
Zm00001d015927	-1.12059	0.00266663	D-arabinono-1,4-lactone oxidase|PF01565	FAD binding domain
Zm00001d016014	-0.772697	8.8575e-06	Chalcone and stilbene synthases, N-terminal domain|PF02797	Chalcone and stilbene synthases, C-terminal domain
Zm00001d016016	0.615059	1.17306e-05	Dynein light chain type 1
Zm00001d016019	-0.58324	9.69677e-05	Protein of unknown function (DUF295)
Zm00001d016066	-0.64553	0.000239182	F-box-like
Zm00001d016076	5.17999	3.47932e-11
Zm00001d016103	0.964873	7.64686e-07	Core-2/I-Branching enzyme
Zm00001d016120	0.915603	0.0100129
Zm00001d016134	-0.563465	3.46643e-68	Cytochrome B6-F complex Fe-S subunit|PF00355	Rieske [2Fe-2S] domain
Zm00001d016160	-0.616196	0.0425289	KHA, dimerisation domain of potassium ion channel|PF00027	Cyclic nucleotide-binding domain|PF00520	Ion transport protein
Zm00001d016318	0.842603	0.0106357	GDP dissociation inhibitor
Zm00001d016371	-0.714137	1.23001e-07	Arginine and glutamate-rich 1
Zm00001d016444	-1.15754	0.00051906
Zm00001d016448	-0.708683	0.00167937
Zm00001d016477	0.820809	1.15163e-12	Xylanase inhibitor N-terminal|PF14541	Xylanase inhibitor C-terminal
Zm00001d016483	0.565146	2.58923e-06	MAC/Perforin domain
Zm00001d016484	-0.897824	0.0365431
Zm00001d016557	-1.00883	2.14202e-53	Ankyrin repeats (3 copies)
Zm00001d016577	0.596792	1.59664e-10	Heavy-metal-associated domain
Zm00001d016586	0.565135	2.2245e-11	BAR domain of APPL family
Zm00001d016588	0.823158	2.86573e-21	Glycerophosphoryl diester phosphodiesterase family
Zm00001d016616	0.690468	1.98907e-05	AP2 domain
Zm00001d016649	1.034	0.00537097	Zinc finger, C3HC4 type (RING finger)
Zm00001d016660	1.00705	0.0314466	Cyclophilin type peptidyl-prolyl cis-trans isomerase/CLD
Zm00001d016661	0.641328	0.000105352	Cyclophilin type peptidyl-prolyl cis-trans isomerase/CLD
Zm00001d016662	0.54086	4.04036e-10	Protein of unknown function (DUF1624)
Zm00001d016674	-1.08616	3.39568e-24	HSF-type DNA-binding
Zm00001d016690	-0.637604	0.00495308	PPR repeat family
Zm00001d016698	-1.08458	8.28639e-35
Zm00001d016718	2.36247	2.31347e-13
Zm00001d016740	1.96482	5.83055e-29	Plant invertase/pectin methylesterase inhibitor
Zm00001d016755	0.705061	0.0146667	Myb/SANT-like DNA-binding domain
Zm00001d016764	0.602142	2.36222e-08	U-box domain
Zm00001d016783	0.757892	1.84443e-26	Protein kinase domain
Zm00001d016797	0.699226	2.91405e-12	Endomembrane protein 70
Zm00001d016841	-1.12074	0.0236472	FAD binding domain
Zm00001d016865	-0.649736	0.0014888
Zm00001d016896	-0.801143	6.77399e-08	UDP-glucoronosyl and UDP-glucosyl transferase
Zm00001d016897	-0.751149	3.96064e-13	RNA recognition motif. (a.k.a. RRM, RBD, or RNP domain)
Zm00001d016902	-0.559226	2.6046e-47	GTP cyclohydrolase II|PF00926	3,4-dihydroxy-2-butanone 4-phosphate synthase
Zm00001d016910	-1.42225	5.00241e-21	UDP-glucoronosyl and UDP-glucosyl transferase
Zm00001d016924	-0.980956	0.00818244	Ethylene insensitive 3
Zm00001d016928	0.744367	3.94817e-40	Leucine rich repeat N-terminal domain|PF00069	Protein kinase domain
Zm00001d016941	-0.633216	1.12973e-05	Protein of unknown function (DUF3675)|PF12906	RING-variant domain
Zm00001d016942	0.558339	0.00481025	UDP-glucoronosyl and UDP-glucosyl transferase
Zm00001d016943	-0.709573	1.49166e-15	Oxygen evolving enhancer protein 3 (PsbQ)
Zm00001d016947	1.09951	3.50314e-11
Zm00001d016948	1.10675	5.76669e-34
Zm00001d016950	1.003	5.71663e-30	No apical meristem (NAM) protein
Zm00001d016956	-0.583751	5.40826e-08
Zm00001d016979	0.636669	1.6043e-05	SPFH domain / Band 7 family
Zm00001d016991	-0.758766	5.71678e-66
Zm00001d017025	1.99148	1.0416e-07	Oxidoreductase FAD-binding domain|PF00174	Oxidoreductase molybdopterin binding domain|PF03404	Mo-co oxidoreductase dimerisation domain|PF00173	Cytochrome b5-like Heme/Steroid binding domain|PF00175	Oxidoreductase NAD-binding domain
Zm00001d017036	1.15921	3.63803e-08	Glycerophosphoryl diester phosphodiesterase family
Zm00001d017041	-0.67759	0.0131976
Zm00001d017069	-0.850471	1.56512e-13	Phosphate transporter family
Zm00001d017077	-1.23382	3.50761e-08	Cytochrome P450
Zm00001d017079	-1.03334	0.00750384	NPH3 family
Zm00001d017095	-1.14838	0.000288053	High-affinity nitrate transporter accessory
Zm00001d017135	-1.50509	0.000273785	Protein kinase domain
Zm00001d017186	0.552229	4.67228e-10	Transferase family
Zm00001d017210	0.571748	0.000137419	SPRY domain
Zm00001d017240	0.558039	2.86908e-14
Zm00001d017249	-1.04658	9.55603e-21	Ammonium Transporter Family
Zm00001d017275	0.651532	8.77974e-29	Aromatic amino acid lyase
Zm00001d017288	1.84794	4.12653e-75	Major intrinsic protein
Zm00001d017357	1.09685	0.000386507
Zm00001d017374	0.58202	8.46407e-25	Protein tyrosine kinase
Zm00001d017381	0.549109	1.3061e-23	short chain dehydrogenase|PF13561	Enoyl-(Acyl carrier protein) reductase
Zm00001d017403	0.878811	4.88395e-12	Autophagy-related protein 13
Zm00001d017430	-1.02307	0.00747408	Pyridoxal-phosphate dependent enzyme
Zm00001d017459	0.682703	7.49411e-12	Enoyl-CoA hydratase/isomerase
Zm00001d017466	1.66176	0.0160465	AP2 domain
Zm00001d017477	1.54352	1.05493e-08	AP2 domain
Zm00001d017482	-0.79131	9.80094e-28
Zm00001d017536	1.45514	1.14998e-08	Major Facilitator Superfamily
Zm00001d017545	2.74837	4.56644e-09	Divergent CRAL/TRIO domain
Zm00001d017551	0.688758	0.00646721	Arabidopsis protein of unknown function
Zm00001d017590	1.30801	5.15825e-05	MatE
Zm00001d017597	-0.595572	7.57517e-06	Major Facilitator Superfamily
Zm00001d017598	-1.17075	0.011266	GMC oxidoreductase|PF00732	GMC oxidoreductase
Zm00001d017613	0.809063	1.94103e-22	Protein kinase domain
Zm00001d017620	-0.55002	0.012768	Protein of unknown function (DUF1084)
Zm00001d017621	-0.633072	1.38873e-29
Zm00001d017622	-1.11473	1.42504e-72
Zm00001d017639	6.1843	1.17941e-05	Glycosyl hydrolases family 18
Zm00001d017648	1.57413	0.00197366	zinc-finger of the FCS-type, C2-C2
Zm00001d017649	0.708156	3.05046e-15	Zinc finger, C3HC4 type (RING finger)
Zm00001d017666	-1.11191	1.28073e-06	POT family
Zm00001d017671	-0.935904	1.53477e-05	U-box domain
Zm00001d017706	-0.861142	4.44899e-11	DYW family of nucleic acid deaminases|PF13041	PPR repeat family
Zm00001d017714	-0.779163	1.33754e-08	POT family
Zm00001d017762	0.621634	3.77312e-15	Cytochrome P450
Zm00001d017766	-1.6802	7.48229e-49	Retinal pigment epithelial membrane protein
Zm00001d017767	-0.758026	9.37522e-36	PAP2 superfamily
Zm00001d017770	-0.627066	3.00219e-18	Inorganic pyrophosphatase
Zm00001d017782	-2.12352	7.68663e-52
Zm00001d017791	0.561106	2.6059e-05	CYTH domain|PF00485	Phosphoribulokinase / Uridine kinase family
Zm00001d017801	1.22695	0.0382054
Zm00001d017821	0.901895	4.99814e-21	Protein kinase domain|PF00139	Legume lectin domain
Zm00001d017864	0.671519	0.00815426	Xylanase inhibitor C-terminal|PF14543	Xylanase inhibitor N-terminal
Zm00001d017880	1.2342	6.98711e-06	Transmembrane amino acid transporter protein
Zm00001d017900	-0.6145	0.00295509	Dof domain, zinc finger
Zm00001d017925	-0.922061	5.61277e-11	K+ potassium transporter
Zm00001d017931	1.00513	0.0307444	PPR repeat|PF13041	PPR repeat family
Zm00001d017965	-0.648451	0.033764	MAC/Perforin domain
Zm00001d017966	0.6328	1.40245e-11	Dihydroorotate dehydrogenase
Zm00001d017976	1.0974	0.00537825	U-box domain
Zm00001d017977	0.568656	7.65939e-15	His Kinase A (phospho-acceptor) domain|PF02518	Histidine kinase-, DNA gyrase B-, and HSP90-like ATPase|PF00072	Response regulator receiver domain|PF03924	CHASE domain
Zm00001d017989	1.4909	1.61188e-05	GDSL-like Lipase/Acylhydrolase
Zm00001d018028	1.75659	1.32915e-12	Ring finger domain
Zm00001d018034	-0.646918	9.30635e-53
Zm00001d018066	-0.580839	0.000716029	mTERF
Zm00001d018069	-0.79653	2.73686e-62	ATP synthase delta (OSCP) subunit
Zm00001d018080	0.761306	0.0359124	Glycosyl hydrolase family 3 C-terminal domain|PF14310	Fibronectin type III-like domain|PF00933	Glycosyl hydrolase family 3 N terminal domain
Zm00001d018087	1.15209	0.0443872
Zm00001d018090	1.15336	1.12777e-24	Annexin
Zm00001d018119	2.30346	0.000262064	Helix-loop-helix DNA-binding domain
Zm00001d018122	0.721343	6.77219e-37	Ring finger domain
Zm00001d018126	-0.545901	0.00457396
Zm00001d018150	1.40916	0.0227066
Zm00001d018157	-0.779719	4.97858e-60	Chlorophyll A-B binding protein
Zm00001d018206	-0.889037	6.33868e-12	Mo-co oxidoreductase dimerisation domain|PF00174	Oxidoreductase molybdopterin binding domain|PF00175	Oxidoreductase NAD-binding domain
Zm00001d018207	-0.537711	1.01363e-17	Zinc finger, C3HC4 type (RING finger)
Zm00001d018210	-1.42583	4.79633e-16
Zm00001d018233	0.582624	0.00156503	Ion transport protein
Zm00001d018244	0.770362	0.0011461
Zm00001d018318	-0.589317	6.97131e-28	PB1 domain|PF07714	Protein tyrosine kinase
Zm00001d018348	-0.554562	4.67806e-08	PAP_fibrillin
Zm00001d018362	-0.765524	5.09445e-74	Tetratricopeptide repeat|PF15044	Mitochondrial function, CLU-N-term|PF12807	Translation initiation factor eIF3 subunit 135
Zm00001d018390	-0.60591	5.56909e-06	Ring finger domain
Zm00001d018404	-0.555329	0.00599923	Glycosyl hydrolase family 79, N-terminal domain
Zm00001d018431	0.608876	1.35963e-06	Wall-associated receptor kinase galacturonan-binding|PF07714	Protein tyrosine kinase
Zm00001d018438	0.606158	0.0128883	Rab-GTPase-TBC domain
Zm00001d018470	-0.565232	1.80103e-11	Peptidase family S41|PF13180	PDZ domain
Zm00001d018478	0.554967	0.0389938	Tubulin binding cofactor A
Zm00001d018485	0.869002	0.00301601	Aldo/keto reductase family
Zm00001d018516	0.643827	0.00432243	Helicase conserved C-terminal domain|PF00270	DEAD/DEAH box helicase
Zm00001d018576	-0.979874	0.0023728
Zm00001d018597	-0.965899	0.0300109	Polyketide cyclase / dehydrase and lipid transport
Zm00001d018623	-1.13699	1.26913e-15	Oxygen evolving enhancer protein 3 (PsbQ)
Zm00001d018677	1.45785	2.16519e-06	Acetyltransferase (GNAT) family
Zm00001d018746	-1.00576	8.463e-09
Zm00001d018779	-1.03801	3.24472e-121	PsbP
Zm00001d018796	-0.707792	2.48924e-36
Zm00001d018797	-0.597476	2.73226e-42	Photosystem I psaG / psaK
Zm00001d018811	1.5259	7.13116e-07	tify domain
Zm00001d018823	1.43559	0.0182526	Ring finger domain
Zm00001d018825	1.58773	0.000105382	Protein kinase domain
Zm00001d018831	0.88454	1.91734e-16	Telomere-capping, CST complex subunit
Zm00001d018839	0.757066	1.41475e-06	Cytochrome P450
Zm00001d018846	-0.5901	1.21869e-14	3-oxo-5-alpha-steroid 4-dehydrogenase
Zm00001d018848	0.603727	0.00255085	alpha/beta hydrolase fold
Zm00001d018854	-0.681454	2.30761e-24	alpha/beta hydrolase fold
Zm00001d018857	0.883548	8.00935e-10	alpha/beta hydrolase fold
Zm00001d018871	0.705876	3.93459e-05	Plant phosphoribosyltransferase C-terminal|PF00168	C2 domain
Zm00001d018883	-0.757338	0.000314643	Leucine rich repeat|PF07714	Protein tyrosine kinase
Zm00001d018917	-0.823291	0.0220585
Zm00001d018940	-1.63383	9.42024e-111	Chlorophyll A-B binding protein
Zm00001d018959	-0.61321	2.60623e-33	ABC transporter
Zm00001d018962	-0.552963	6.27797e-10	PDDEXK-like family of unknown function
Zm00001d018963	-0.725798	0.00133771	PPR repeat family|PF12854	PPR repeat
Zm00001d018965	1.50012	7.08954e-39	Glycosyl hydrolases family 18
Zm00001d019049	0.560439	2.14621e-07	Nodulin-like
Zm00001d019052	-0.958457	2.73499e-17	FKBP-type peptidyl-prolyl cis-trans isomerase
Zm00001d019057	-1.04079	1.18303e-42
Zm00001d019060	1.14325	6.38429e-75	Transketolase, C-terminal domain|PF13292	1-deoxy-D-xylulose-5-phosphate synthase|PF02779	Transketolase, pyrimidine binding domain
Zm00001d019062	-0.929502	1.42515e-67	haloacid dehalogenase-like hydrolase|PF00690	Cation transporter/ATPase, N-terminus|PF00122	E1-E2 ATPase
Zm00001d019100	0.824259	0.000789506	Probable lipid transfer
Zm00001d019139	0.843698	2.34281e-09	Sterol methyltransferase C-terminal|PF08241	Methyltransferase domain
Zm00001d019163	2.0593	0	Raffinose synthase or seed imbibition protein Sip1
Zm00001d019192	2.75275	0.0339695
Zm00001d019221	0.753695	2.49576e-05	Galactose oxidase, central domain|PF13415	Galactose oxidase, central domain|PF01344	Kelch motif
Zm00001d019223	-0.955234	0.0108009	LURP-one-related
Zm00001d019306	0.954408	0.000278797	Peptidase dimerisation domain|PF01546	Peptidase family M20/M25/M40
Zm00001d019399	0.742943	3.92313e-06	Probable lipid transfer
Zm00001d019400	2.32582	3.01101e-30	Probable lipid transfer
Zm00001d019409	0.983693	0.00147306	Domain of unknown function (DUF1719)
Zm00001d019411	0.761644	0.000983073	Protein kinase domain|PF00139	Legume lectin domain
Zm00001d019422	0.57807	0.00295128	Nucleotide-diphospho-sugar transferase
Zm00001d019479	-0.866134	2.40194e-36	Starch synthase catalytic domain|PF00534	Glycosyl transferases group 1
Zm00001d019507	0.686496	3.23615e-06	Zinc-binding RING-finger|PF03552	Cellulose synthase
Zm00001d019518	-0.920821	3.60475e-100	Photosystem I reaction centre subunit IV / PsaE
Zm00001d019597	1.04634	0.0119915	Protein of unknown function (DUF1218)
Zm00001d019605	-1.00021	0.0482485	NADH-ubiquinone/plastoquinone oxidoreductase chain 6|PF01010	NADH-dehyrogenase subunit F, TMs, (complex I) C-terminus
Zm00001d019627	-0.568672	3.28301e-18	ABC transporter transmembrane region|PF00005	ABC transporter
Zm00001d019629	1.266	4.00819e-111	Putative undecaprenyl diphosphate synthase
Zm00001d019672	-0.59183	2.39389e-16
Zm00001d019704	0.707311	0.00481025
Zm00001d019725	0.691223	0.000200986	Plastocyanin-like domain
Zm00001d019726	0.915741	0.00228556	Plastocyanin-like domain
Zm00001d019758	1.3824	0.000211303	Chlorophyllase
Zm00001d019788	-0.975212	2.74017e-06
Zm00001d019915	-0.770571	0.0100852	Domain of unknown function (DUF588)
Zm00001d019933	-1.12963	0.0009897
Zm00001d019988	1.21059	1.06933e-07	Amino acid kinase family|PF00742	Homoserine dehydrogenase|PF03447	Homoserine dehydrogenase, NAD binding domain|PF01842	ACT domain
Zm00001d019993	0.745444	0.0242724	Glycosyl transferases group 1
Zm00001d020006	0.876446	1.33893e-06	Phosphofructokinase
Zm00001d020008	1.35742	2.32139e-12	Indole-3-glycerol phosphate synthase
Zm00001d020023	-0.537799	0.00610892	Ion channel
Zm00001d020030	-0.735845	6.49764e-07
Zm00001d020032	0.561434	0.044578	alpha/beta hydrolase fold
Zm00001d020133	1.00178	5.41277e-10
Zm00001d020134	-1.0921	3.2382e-16	ABC transporter|PF14510	ABC-transporter extracellular N-terminal|PF08370	Plant PDR ABC transporter associated|PF01061	ABC-2 type transporter
Zm00001d020250	0.603479	2.04403e-05	Cotton fibre expressed protein
Zm00001d020264	0.723966	7.75724e-24	zinc-finger of the FCS-type, C2-C2
Zm00001d020351	0.584373	0.00019549	Alpha-amylase C-terminal beta-sheet domain|PF00128	Alpha amylase, catalytic domain
Zm00001d020364	0.774468	0.000878003	Protein of unknown function (DUF1313)
Zm00001d020371	0.685486	4.25406e-17	Glycosyl hydrolase family 9
Zm00001d020378	-0.90439	2.83571e-09	Endonuclease/Exonuclease/phosphatase family
Zm00001d020414	-1.25346	3.58674e-103	Phosphatidylinositol-4-phosphate 5-Kinase|PF00118	TCP-1/cpn60 chaperonin family
Zm00001d020425	1.29973	0.000206192
Zm00001d020461	1.03968	7.76723e-05	Putative S-adenosyl-L-methionine-dependent methyltransferase
Zm00001d020492	0.606204	0.00177367	WRKY DNA -binding domain
Zm00001d020497	0.823319	3.11202e-34	NAF domain|PF00069	Protein kinase domain
Zm00001d020500	-0.988664	2.07919e-13
Zm00001d020550	0.845657	0.000101246
Zm00001d020578	-0.695139	1.01001e-10	Domain associated at C-terminal with AAA|PF00004	ATPase family associated with various cellular activities (AAA)
Zm00001d020585	-0.548401	0.0305251	Centromere kinetochore component CENP-T histone fold
Zm00001d020607	0.592273	5.41055e-05	Dormancy/auxin associated protein
Zm00001d020614	0.628363	4.03241e-26	tify domain
Zm00001d020627	2.96383	1.19395e-09	Subtilase family|PF02225	PA domain|PF05922	Peptidase inhibitor I9
Zm00001d020636	0.66219	4.8955e-40	Papain family cysteine protease|PF08246	Cathepsin propeptide inhibitor domain (I29)
Zm00001d020638	-0.863823	0.00650018
Zm00001d020651	6.52384	1.06955e-05	Family of unknown function (DUF716)
Zm00001d020653	-0.960199	7.43809e-05
Zm00001d020686	0.949448	2.80119e-16	non-haem dioxygenase in morphine synthesis N-terminal|PF03171	2OG-Fe(II) oxygenase superfamily
Zm00001d020705	-0.689124	1.1109e-22	Helix-loop-helix DNA-binding domain
Zm00001d020707	0.655006	0.00282657	alpha/beta hydrolase fold
Zm00001d020736	1.60158	0.0361273	alpha/beta hydrolase fold
Zm00001d020764	0.728928	1.84769e-28	Carbonic anhydrase
Zm00001d020794	0.552864	0.0277944	Plastocyanin-like domain
Zm00001d020876	-0.77607	0.000960471
Zm00001d020877	-0.913532	1.13081e-74	Photosystem I psaG / psaK
Zm00001d020881	0.74056	0.000162071	WRKY DNA -binding domain
Zm00001d020921	1.52183	2.99309e-13	Sodium	sulfate symporter transmembrane region
Zm00001d020932	-0.616029	1.80595e-05	Helix-loop-helix DNA-binding domain
Zm00001d020963	1.53266	3.66854e-102	Hydroxymethylglutaryl-coenzyme A reductase
Zm00001d020974	0.900796	1.10884e-10	Chitinase class I
Zm00001d020977	0.857966	8.83939e-07	Protein of unknown function, DUF599
Zm00001d021026	1.42997	0.001583	NAD dependent epimerase/dehydratase family
Zm00001d021069	2.07905	1.58009e-07	No apical meristem (NAM) protein
Zm00001d021073	2.09757	2.93305e-31	Serine aminopeptidase, S33|PF03982	Diacylglycerol acyltransferase
Zm00001d021087	0.744209	0.0231753	Putative GTPase activating protein for Arf|PF12796	Ankyrin repeats (3 copies)|PF00169	PH domain|PF16746	BAR domain of APPL family
Zm00001d021089	6.4398	8.25588e-16	AP2 domain
Zm00001d021094	0.869496	0.0164165
Zm00001d021192	2.12425	3.6128e-08
Zm00001d021221	1.23078	1.89829e-63	Ubiquitin family|PF02179	BAG domain
Zm00001d021249	0.750245	0.00404463	NAD dependent epimerase/dehydratase family
Zm00001d021268	0.750519	1.42369e-11	Homeobox domain|PF02183	Homeobox associated leucine zipper
Zm00001d021291	-0.991054	1.20529e-57	CCT motif|PF00072	Response regulator receiver domain
Zm00001d021295	-0.550055	1.33973e-34	Alpha/beta hydrolase family
Zm00001d021298	-1.33462	5.05687e-06	Glycosyl hydrolases family 17
Zm00001d021300	0.801911	6.17167e-05	C-terminus of histone H2A|PF00125	Core histone H2A/H2B/H3/H4
Zm00001d021304	0.625226	0.00846157	Glycosyl hydrolase family 9
Zm00001d021310	-0.708879	4.49792e-76	Triosephosphate isomerase
Zm00001d021320	-0.923521	5.68209e-06
Zm00001d021321	0.632896	1.62653e-05	Pyridoxal-dependent decarboxylase, C-terminal sheet domain|PF02784	Pyridoxal-dependent decarboxylase, pyridoxal binding domain
Zm00001d021363	-0.612466	0.00119979	SNARE associated Golgi protein
Zm00001d021370	-1.03343	4.81195e-88	CAAD domains of cyanobacterial aminoacyl-tRNA synthetase
Zm00001d021412	-0.745132	4.17986e-10	F-box domain|PF01344	Kelch motif
Zm00001d021454	-1.8731	6.30492e-06	Auxin responsive protein
Zm00001d021455	-1.18677	0.000319172	Auxin responsive protein
Zm00001d021487	0.585229	0.0195569	D-mannose binding lectin|PF00954	S-locus glycoprotein domain|PF00069	Protein kinase domain|PF08276	PAN-like domain
Zm00001d021515	-0.633039	1.87155e-25	2Fe-2S iron-sulfur cluster binding domain
Zm00001d021532	-0.700004	6.61954e-17	Zinc finger, C3HC4 type (RING finger)
Zm00001d021566	-0.574711	0.00082927	Carbohydrate-binding protein of the ER
Zm00001d021573	0.831954	0.00397957	SBP domain
Zm00001d021596	-0.616798	1.14386e-26	Thioredoxin|PF01507	Phosphoadenosine phosphosulfate reductase family
Zm00001d021620	-0.630183	9.44905e-58	ATP synthase
Zm00001d021629	0.95805	0.00157193	MatE
Zm00001d021632	0.87571	0.0151394
Zm00001d021646	0.547444	0.000122896	Patatin-like phospholipase|PF13855	Leucine rich repeat
Zm00001d021656	1.06634	3.95726e-07	EamA-like transporter family
Zm00001d021662	0.569682	0.00573224	Ankyrin repeats (3 copies)|PF13857	Ankyrin repeats (many copies)|PF13962	Domain of unknown function
Zm00001d021688	0.672647	7.73435e-09	Protein tyrosine kinase|PF01657	Salt stress response/antifungal
Zm00001d021689	0.775785	0.000840781	Protein kinase domain|PF01657	Salt stress response/antifungal
Zm00001d021698	1.4871	4.8806e-21	Salt stress response/antifungal|PF07714	Protein tyrosine kinase
Zm00001d021703	-0.736996	4.97344e-99	Oxygen evolving enhancer protein 3 (PsbQ)
Zm00001d021752	0.663287	0.00119536	Nucleoside transporter
Zm00001d021761	0.89071	9.258e-13	Myb-like DNA-binding domain
Zm00001d021763	-0.957091	1.00855e-81	Chlorophyll A-B binding protein
Zm00001d021773	1.022	0.00999223
Zm00001d021774	1.89992	0.000336547	Protein of unknown function (DUF1223)
Zm00001d021778	0.598379	0.0064275
Zm00001d021784	-0.568977	2.59549e-38	Chlorophyll A-B binding protein
Zm00001d021841	-0.641527	2.58847e-19	RbcX protein
Zm00001d021900	1.15365	5.96344e-11	Vacuolar protein sorting-associated protein 62
Zm00001d021901	-0.962954	1.94282e-17	Thaumatin family
Zm00001d021905	-0.742202	0.000463884
Zm00001d021906	-0.745784	5.94738e-80	Chlorophyll A-B binding protein
Zm00001d021932	0.835449	0.00196723
Zm00001d021934	1.17834	1.37921e-27	Homeobox domain
Zm00001d021936	0.943753	1.40746e-25	Sugar (and other) transporter
Zm00001d021943	0.697201	2.17169e-06	Ribosome associated membrane protein RAMP4|PF00083	Sugar (and other) transporter
Zm00001d021945	0.631057	0.015373
Zm00001d021948	0.598549	0.000613555	Protein kinase domain
Zm00001d021949	0.735341	0.000140105	NPH3 family
Zm00001d021971	1.30721	1.90655e-09
Zm00001d021990	2.31758	0.00258296	C2H2-type zinc finger
Zm00001d022005	0.887751	4.57822e-10
Zm00001d022032	0.752892	0.000142017	Ribosome inactivating protein
Zm00001d022035	0.645225	0.00957642	Papain family cysteine protease|PF08246	Cathepsin propeptide inhibitor domain (I29)
Zm00001d022041	1.22158	1.58349e-63	Protein kinase domain
Zm00001d022044	0.551046	1.61194e-10	Leucine rich repeat N-terminal domain|PF13855	Leucine rich repeat|PF00069	Protein kinase domain
Zm00001d022077	0.756268	7.22335e-09	Glucosamine-6-phosphate isomerases/6-phosphogluconolactonase
Zm00001d022078	0.805142	4.78224e-07	Xylanase inhibitor N-terminal|PF14541	Xylanase inhibitor C-terminal
Zm00001d022092	1.44008	1.71141e-35	Sulfotransferase domain
Zm00001d022099	-0.569406	4.635e-05	Histone-like transcription factor (CBF/NF-Y) and archaeal histone
Zm00001d022131	0.835274	2.08055e-05	Proteasome subunit
Zm00001d022139	0.622549	4.91763e-32	Divergent CCT motif|PF06200	tify domain
Zm00001d022181	1.09527	8.87019e-10	Class-II DAHP synthetase family
Zm00001d022203	-0.659767	4.22397e-05	Flavin containing amine oxidoreductase
Zm00001d022204	1.33966	1.60716e-15
Zm00001d022222	-2.31383	1.6261e-05
Zm00001d022229	-0.750183	6.32526e-08	lactate/malate dehydrogenase, NAD binding domain|PF02866	lactate/malate dehydrogenase, alpha/beta C-terminal domain
Zm00001d022237	-0.751888	3.07592e-70	RNA recognition motif. (a.k.a. RRM, RBD, or RNP domain)
Zm00001d022241	1.19333	1.20956e-07	Protein of unknown function (DUF1997)
Zm00001d022258	0.68881	1.53697e-11	Pectinacetylesterase
Zm00001d022262	1.92979	0.000377726	Cytochrome P450
Zm00001d022264	0.909633	0.0393739
Zm00001d022266	1.09229	0.0343108	Protein of unknown function, DUF573
Zm00001d022367	2.26427	3.39148e-16	Glycosyl hydrolase family 1
Zm00001d022371	0.793549	2.2246e-08	Uncharacterized protein family, UPF0114
Zm00001d022374	0.682733	2.08523e-07	Serine carboxypeptidase
Zm00001d022391	1.96001	4.14579e-07	Phosphatidylinositol-4-phosphate 5-Kinase|PF02493	MORN repeat
Zm00001d022395	-0.547061	2.83416e-24	Haloacid dehalogenase-like hydrolase
Zm00001d022406	-0.614581	2.92753e-26	Mitochondrial carrier protein
Zm00001d022421	0.736974	0.000301344
Zm00001d022424	0.877484	1.96896e-29	No apical meristem (NAM) protein
Zm00001d022425	0.725445	0.000391264	GDA1/CD39 (nucleoside phosphatase) family
Zm00001d022449	0.602904	3.2364e-11	K+ potassium transporter
Zm00001d022456	-0.76776	0.00227097	Peroxidase
Zm00001d022464	-0.735683	8.30299e-58	Photosystem II reaction centre X protein (PsbX)
Zm00001d022468	1.07631	6.04052e-14	Helitron helicase-like domain at N-terminus
Zm00001d022477	-1.93536	1.69132e-08
Zm00001d022500	0.925866	0.00288883	CCT motif
Zm00001d022504	-0.838966	6.46324e-42	Sodium/hydrogen exchanger family
Zm00001d022518	-0.653067	0.0173426	Thioredoxin
Zm00001d022530	1.10303	6.29065e-10	Ethylene insensitive 3
Zm00001d022549	0.630919	0.0181269	Protein tyrosine kinase
Zm00001d022598	0.727614	0.0306844	Protein of unknown function (DUF632)|PF04783	Protein of unknown function (DUF630)
Zm00001d022616	0.752122	0.0402681	Phosphopantetheine attachment site
Zm00001d022636	0.658145	0.00189513	Nodulin-like
Zm00001d022797	-1.23176	1.14879e-09
Zm00001d023225	-1.06734	0.0185069	PMR5 N terminal Domain|PF13839	GDSL/SGNH-like Acyl-Esterase family found in Pmr5 and Cas1p
Zm00001d023240	-0.933151	0.00319293	Protein kinase domain
Zm00001d023242	-1.1095	3.201e-26
Zm00001d023265	-0.847633	4.08732e-12	NB-ARC domain
Zm00001d023267	-0.863632	6.35341e-22	NB-ARC domain
Zm00001d023305	-0.80176	1.35039e-07	LURP-one-related
Zm00001d023336	0.68215	2.11047e-06	WRKY DNA -binding domain
Zm00001d023376	-0.820505	2.91797e-122	Aluminium induced protein
Zm00001d023377	-0.677137	0.00315263	Sodium/calcium exchanger protein
Zm00001d023396	0.571349	2.65499e-08	Ring finger domain
Zm00001d023402	1.02998	0.00843667	Myb-like DNA-binding domain
Zm00001d023462	1.48597	2.62395e-13	Eukaryotic and archaeal DNA primase, large subunit
Zm00001d023468	0.984011	2.85423e-16	Late embryogenesis abundant protein
Zm00001d023480	0.85976	5.88084e-19	U-box domain
Zm00001d023536	-0.548296	3.65343e-26	Magnesium chelatase, subunit ChlI
Zm00001d023559	-0.537948	8.30904e-07	Fructose-bisphosphate aldolase class-I
Zm00001d023569	-1.53734	0.0423222
Zm00001d023592	0.546613	0.00431319	Transmembrane amino acid transporter protein
Zm00001d023596	0.830579	6.47255e-08	Transmembrane amino acid transporter protein
Zm00001d023608	0.680725	4.02767e-31	Protein tyrosine kinase|PF13855	Leucine rich repeat
Zm00001d023611	1.03574	1.65736e-07	Protein tyrosine kinase|PF13855	Leucine rich repeat
Zm00001d023617	2.55688	2.99558e-13	Multicopper oxidase|PF07731	Multicopper oxidase|PF07732	Multicopper oxidase
Zm00001d023669	0.558196	6.24909e-47	No apical meristem (NAM) protein
Zm00001d023673	0.849765	9.93522e-09	Sugar efflux transporter for intercellular exchange
Zm00001d023675	1.90151	0.00545741	Trypsin-like peptidase domain
Zm00001d023700	0.684677	1.70834e-39
Zm00001d023704	-2.16818	3.70689e-05	B3 DNA binding domain
Zm00001d023705	-1.85237	0.0176718
Zm00001d023707	-0.678257	2.62293e-75	Thioredoxin
Zm00001d023713	-0.718709	8.84742e-25	Photosystem I reaction centre subunit N (PSAN or PSI-N)
Zm00001d023715	0.866781	4.72365e-25	Alpha galactosidase A
Zm00001d023759	-1.30016	6.29917e-09	FMN-dependent dehydrogenase
Zm00001d023768	-0.579014	1.13682e-06	Fatty acid desaturase|PF11960	Domain of unknown function (DUF3474)
Zm00001d023774	-0.599419	0.0241706	Erg28 like protein
Zm00001d023830	0.685477	4.25824e-43	Universal stress protein family
Zm00001d023869	-0.549722	0.0115053	Glutaredoxin
Zm00001d023870	3.7652	1.45219e-07	Glutaredoxin
Zm00001d023887	-0.779496	1.50765e-08	Phosphopantetheine attachment site
Zm00001d023918	1.38683	3.8039e-23	Calcineurin-like phosphoesterase|PF14008	Iron/zinc purple acid phosphatase-like protein C|PF16656	Purple acid Phosphatase, N-terminal domain
Zm00001d023929	-0.588384	2.40506e-33	Sodium	sulfate symporter transmembrane region
Zm00001d023936	1.62875	1.15172e-05	Domain of unknown function (DUF588)
Zm00001d023979	0.787429	2.47462e-10	Diacylglycerol kinase catalytic domain|PF00609	Diacylglycerol kinase accessory domain|PF00130	Phorbol esters/diacylglycerol binding domain (C1 domain)
Zm00001d024004	0.648398	5.42364e-16	Protein of unknown function (DUF1685)
Zm00001d024027	-0.637746	6.78432e-21	Procyclic acidic repetitive protein (PARP)
Zm00001d024047	0.577732	0.0108718	Leucine rich repeat|PF08263	Leucine rich repeat N-terminal domain|PF00069	Protein kinase domain
Zm00001d024071	1.15091	1.83917e-06	Glycosyl hydrolases family 16|PF06955	Xyloglucan endo-transglycosylase (XET) C-terminus
Zm00001d024105	-1.30326	3.01289e-08
Zm00001d024148	-0.648143	4.14069e-54
Zm00001d024160	1.97974	1.52231e-07	Seed dormancy control|PF00170	bZIP transcription factor
Zm00001d024204	0.776447	9.81956e-41	Transmembrane amino acid transporter protein
Zm00001d024210	-0.553456	0.001022	Terpene synthase family, metal binding domain|PF01397	Terpene synthase, N-terminal domain
Zm00001d024250	1.63528	0.00115193
Zm00001d024265	0.834657	1.72677e-07	F-box-like
Zm00001d024281	1.54605	6.87053e-19	Flavin containing amine oxidoreductase
Zm00001d024314	1.42039	3.56696e-13	Alcohol dehydrogenase GroES-like domain|PF00107	Zinc-binding dehydrogenase
Zm00001d024386	1.25857	0.00219282	Xyloglucan endo-transglycosylase (XET) C-terminus
Zm00001d024409	-0.584542	3.11625e-10	PPR repeat family
Zm00001d024412	-1.00759	0.00080149	Oxidoreductase NAD-binding domain|PF00258	Flavodoxin|PF00667	FAD binding domain
Zm00001d024414	1.08176	7.26762e-07	Late embryogenesis abundant (LEA) group 1
Zm00001d024416	0.548714	4.51436e-06	Muniscin C-terminal mu homology domain
Zm00001d024450	1.2257	2.51232e-09
Zm00001d024454	0.600955	2.65268e-05
Zm00001d024486	2.46758	8.24699e-05	Terpene synthase family, metal binding domain|PF01397	Terpene synthase, N-terminal domain
Zm00001d024497	-1.11288	5.14009e-10	ABC transporter|PF01061	ABC-2 type transporter
Zm00001d024500	0.794485	0.00264633
Zm00001d024519	-0.591045	2.36007e-51
Zm00001d024522	0.606238	4.8873e-08	Helix-loop-helix DNA-binding domain
Zm00001d024528	0.716205	0.00465381	Cytidylyltransferase-like
Zm00001d024543	0.634634	1.56916e-05	No apical meristem (NAM) protein
Zm00001d024583	-0.672039	2.20197e-28	RNA polymerase Rpb1, domain 4|PF04983	RNA polymerase Rpb1, domain 3|PF04990	RNA polymerase Rpb1, domain 7|PF04998	RNA polymerase Rpb1, domain 5|PF04992	RNA polymerase Rpb1, domain 6|PF00623	RNA polymerase Rpb1, domain 2|PF04997	RNA polymerase Rpb1, domain 1
Zm00001d024605	0.624975	1.28576e-06	Protein of unknown function (DUF1336)
Zm00001d024637	-1.04442	6.03633e-06	Legume lectin domain|PF00069	Protein kinase domain
Zm00001d024665	2.39061	1.95523e-08	Pyridoxal-dependent decarboxylase conserved domain
Zm00001d024672	0.602128	2.11459e-18	U-box domain
Zm00001d024676	-0.54839	1.96282e-33
Zm00001d024702	-0.54662	1.63188e-12	Pyridoxal-phosphate dependent enzyme
Zm00001d024705	2.65893	0.00577394
Zm00001d024734	1.47606	1.99641e-12	Peroxidase
Zm00001d024786	-0.98939	6.27359e-07
Zm00001d024800	-0.58863	5.2125e-06
Zm00001d024804	-0.702608	1.42515e-67
Zm00001d024835	-0.573255	2.2789e-39	Thioredoxin
Zm00001d024850	1.12515	0.027798	2OG-Fe(II) oxygenase superfamily|PF14226	non-haem dioxygenase in morphine synthesis N-terminal
Zm00001d024851	1.39001	0.00949625	2OG-Fe(II) oxygenase superfamily|PF14226	non-haem dioxygenase in morphine synthesis N-terminal
Zm00001d024852	1.15353	7.05779e-28	2OG-Fe(II) oxygenase superfamily|PF14226	non-haem dioxygenase in morphine synthesis N-terminal
Zm00001d024871	-1.33567	1.13545e-06	Protein of unknown function, DUF594|PF13968	Domain of unknown function (DUF4220)
Zm00001d024926	3.60124	0.000161926
Zm00001d024939	0.773776	0.0305204
Zm00001d024940	0.988693	0.00317203	von Willebrand factor type A domain|PF17123	RING-like zinc finger
Zm00001d025055	0.775292	4.99491e-35	Protein phosphatase 2C
Zm00001d025099	-0.653291	3.89717e-08
Zm00001d025103	0.621251	4.98826e-11	Copper amine oxidase, N3 domain|PF02727	Copper amine oxidase, N2 domain|PF01179	Copper amine oxidase, enzyme domain
Zm00001d025141	0.591196	4.51119e-10
Zm00001d025193	-0.593982	3.46348e-18	JAB1/Mov34/MPN/PAD-1 ubiquitin protease
Zm00001d025200	-1.66984	3.08252e-08	Cytochrome P450
Zm00001d025274	-0.558341	1.69957e-06	Tumour suppressing sub-chromosomal transferable candidate 4
Zm00001d025278	0.698038	3.45303e-30	RNA recognition motif 2|PF00076	RNA recognition motif. (a.k.a. RRM, RBD, or RNP domain)
Zm00001d025296	3.10227	2.3319e-20	NUDIX domain
Zm00001d025333	0.910091	4.22688e-05	Prephenate dehydratase
Zm00001d025347	-1.7099	8.261e-09
Zm00001d025360	0.976465	1.3869e-06
Zm00001d025361	1.14422	0.0322467
Zm00001d025379	1.13973	2.47255e-16	U-box domain
Zm00001d025400	0.567293	3.75902e-05	FAD binding domain
Zm00001d025472	-0.621467	0.00826737
Zm00001d025509	-0.901626	1.15453e-14	Protein of unknown function (DUF861)
Zm00001d025524	-0.808266	1.07636e-51	Lipoxygenase|PF01477	PLAT/LH2 domain
Zm00001d025541	1.47036	5.94561e-08	Xylanase inhibitor C-terminal|PF14543	Xylanase inhibitor N-terminal
Zm00001d025566	1.15245	6.41973e-25
Zm00001d025585	-0.590607	0.00240249	DnaJ domain|PF11926	Domain of unknown function (DUF3444)
Zm00001d025586	1.09808	0.0150923	Aldose 1-epimerase
Zm00001d025623	1.11794	0.00566528
Zm00001d025640	-0.555286	0.000244156	Acetyltransferase (GNAT) family
Zm00001d025642	-1.30582	0.047528	WD domain, G-beta repeat
Zm00001d025653	0.559199	0.00380047
Zm00001d025659	1.12546	0.0195765	Phosphofructokinase
Zm00001d025703	0.568868	0.0348385	ABC transporter transmembrane region|PF00005	ABC transporter
Zm00001d025716	0.787815	0.011308	YqaJ-like viral recombinase domain
Zm00001d025724	2.19199	2.02171e-09	Divergent PAP2 family
Zm00001d025735	0.568111	2.9869e-06	Protein kinase domain
Zm00001d025771	-0.623565	0.000289739	Plant pleckstrin homology-like region|PF05703	Auxin canalisation
Zm00001d025786	0.905305	0.00403027	Methyladenine glycosylase
Zm00001d025842	-0.539401	0.0461786
Zm00001d025847	1.06279	1.26973e-31	Glycosyl hydrolase family 1
Zm00001d025859	0.657729	0.000138164	MazG-like family
Zm00001d025860	-0.539051	5.27194e-28	CAAX protease self-immunity
Zm00001d025903	0.818918	4.02446e-45
Zm00001d025933	0.661033	3.922e-07	Glycosyl transferase family 90
Zm00001d025991	0.771046	0.00426139	ELMO/CED-12 family
Zm00001d026012	-1.05226	1.71543e-10
Zm00001d026017	-1.24786	0.00121434	Myb-like DNA-binding domain
Zm00001d026029	0.633797	2.21437e-07	zinc-finger of the FCS-type, C2-C2
Zm00001d026060	0.710205	0.0141719	Aminotransferase class I and II
Zm00001d026076	1.15363	4.15555e-05	MatE
Zm00001d026084	0.623166	1.6991e-07	Protein of unknown function (DUF4005)
Zm00001d026140	-2.22476	1.92107e-08	PA domain|PF00082	Subtilase family|PF05922	Peptidase inhibitor I9
Zm00001d026156	-0.795206	3.37972e-25	Major Facilitator Superfamily
Zm00001d026191	0.663477	3.69413e-08	AP2 domain
Zm00001d026194	0.615697	0.00179335	SNARE associated Golgi protein
Zm00001d026223	2.87687	0.000237687
Zm00001d026248	-0.612607	9.24131e-29	Ring finger domain
Zm00001d026253	1.59638	1.00571e-67	Cation transport ATPase (P-type)|PF12515	Ca2+-ATPase N terminal autoinhibitory domain|PF00702	haloacid dehalogenase-like hydrolase|PF00122	E1-E2 ATPase|PF00689	Cation transporting ATPase, C-terminus
Zm00001d026261	0.933892	3.03536e-05	Core-2/I-Branching enzyme
Zm00001d026284	0.569608	0.0444031	VMA21-like domain
Zm00001d026287	-0.578231	0.00973477
Zm00001d026295	1.09678	8.51521e-13
Zm00001d026300	-0.659613	0.0043379	PAZ domain|PF16486	N-terminal domain of argonaute|PF02171	Piwi domain|PF08699	Argonaute linker 1 domain|PF16488	Argonaute linker 2 domain
Zm00001d026311	0.621616	4.4408e-08	GDP-mannose 4,6 dehydratase
Zm00001d026394	0.655626	7.46032e-05	Glycosyl transferase family 8
Zm00001d026405	-0.801897	2.632e-37	Shikimate / quinate 5-dehydrogenase|PF00745	Glutamyl-tRNAGlu reductase, dimerisation domain|PF05201	Glutamyl-tRNAGlu reductase, N-terminal domain
Zm00001d026437	-0.660282	3.48143e-44
Zm00001d026457	0.708391	0.00012807
Zm00001d026501	0.628021	4.51511e-24	Cupin superfamily protein
Zm00001d026510	-0.739349	0.0208296
Zm00001d026528	0.830239	6.98374e-06	RNA recognition motif. (a.k.a. RRM, RBD, or RNP domain)
Zm00001d026535	-0.563766	0.00679665
Zm00001d026536	-0.628356	9.20672e-19
Zm00001d026537	-1.70336	0.0138586	Homeobox domain
Zm00001d026548	0.879454	4.09466e-07	FERM N-terminal domain|PF00373	FERM central domain|PF00784	MyTH4 domain|PF00225	Kinesin motor domain
Zm00001d026560	-0.56207	5.30443e-27	Protein of unknown function, DUF393
Zm00001d026584	0.754341	1.58875e-21	Adenylate kinase
Zm00001d026594	-0.99788	5.74041e-31	Response regulator receiver domain
Zm00001d026597	0.548159	0.000423015
Zm00001d026599	-1.07377	1.94845e-143	Chlorophyll A-B binding protein
Zm00001d026600	0.552649	0.011134	DHHC palmitoyltransferase
Zm00001d026603	-0.867307	3.25321e-55	CobN/Magnesium Chelatase|PF11965	Domain of unknown function (DUF3479)
Zm00001d026611	-0.816578	0.0354889	Domain of unknown function (DUF4408)
Zm00001d026628	1.2207	0.000555436	Dof domain, zinc finger
Zm00001d026632	-0.608902	5.37298e-16	Aluminium induced protein
Zm00001d026641	0.648467	1.44324e-07	Peptidase family C54
Zm00001d026642	1.47547	4.09587e-07	C2 domain
Zm00001d026664	0.778364	6.45992e-05	Late embryogenesis abundant protein
Zm00001d026681	0.898557	2.4816e-23	Protein BYPASS1-related
Zm00001d026746	2.47255	0.0427532
Zm00001d026948	-1.30688	0.0300796
Zm00001d027021	0.980309	0.0044213
Zm00001d027292	-0.578676	0.00130496	GRAS domain family
Zm00001d027302	-0.550506	0.000612745	Skp1 family, dimerisation domain
Zm00001d027320	-0.684612	7.15213e-09	CemA family
Zm00001d027321	-0.58882	1.71362e-10	Cyclophilin type peptidyl-prolyl cis-trans isomerase/CLD
Zm00001d027322	-0.885035	4.52459e-22	Weak chloroplast movement under blue light
Zm00001d027353	0.546568	5.26398e-25	short chain dehydrogenase
Zm00001d027355	1.6027	5.72069e-08	Rhomboid family
Zm00001d027361	-0.723156	2.43568e-11	Phloem protein 2
Zm00001d027363	-0.620327	0.0264751	Dihydrodipicolinate reductase, C-terminus|PF01113	Dihydrodipicolinate reductase, N-terminus
Zm00001d027370	1.45555	2.89275e-11
Zm00001d027411	0.997922	2.693e-08	Peroxidase
Zm00001d027422	-0.553729	6.84142e-21	PsbP
Zm00001d027423	1.63263	3.77899e-08	non-haem dioxygenase in morphine synthesis N-terminal
Zm00001d027443	0.622435	2.83232e-09	Fatty acid hydroxylase superfamily
Zm00001d027457	2.91107	0.0135955	Putative AtpZ or ATP-synthase-associated
Zm00001d027461	1.10949	5.11861e-05	bZIP transcription factor
Zm00001d027481	-0.646062	3.28301e-18
Zm00001d027499	1.34994	6.89761e-38	AMP-binding enzyme|PF13193	AMP-binding enzyme C-terminal domain
Zm00001d027519	0.583829	8.29679e-05	AMP-binding enzyme C-terminal domain|PF00501	AMP-binding enzyme
Zm00001d027535	-0.615926	9.82433e-05	AMP-binding enzyme C-terminal domain|PF00501	AMP-binding enzyme
Zm00001d027554	0.607983	0.00760041	Complex 1 protein (LYR family)
Zm00001d027557	-0.8535	5.34907e-22	Glutathione S-transferase, N-terminal domain|PF13410	Glutathione S-transferase, C-terminal domain
Zm00001d027581	-0.727095	7.62057e-24	Protein of unknown function (DUF4079)
Zm00001d027582	-1.23957	0.0151914
Zm00001d027585	0.845544	1.11401e-05	Cyclin-dependent kinase inhibitor
Zm00001d027598	-0.896646	0.0420609	CCT motif
Zm00001d027601	1.28793	6.82886e-28	Cytochrome P450
Zm00001d027649	2.30021	1.17148e-08	CHY zinc finger|PF14599	Zinc-ribbon
Zm00001d027656	0.714204	6.05317e-57	Pheophorbide a oxygenase
Zm00001d027673	2.66275	6.77012e-05	Protein of unknown function (DUF677)
Zm00001d027694	-0.766184	1.05693e-60	Polyprenyl synthetase
Zm00001d027708	-0.553868	2.49164e-07	Heavy-metal-associated domain
Zm00001d027720	-1.16247	0.00187329	Heavy-metal-associated domain
Zm00001d027740	1.24799	8.16542e-07	Seed maturation protein
Zm00001d027748	0.651415	0.0171054	AAA domain|PF13086	AAA domain
Zm00001d027749	1.29246	1.18868e-19	STAS domain|PF00916	Sulfate permease family
Zm00001d027755	0.588212	5.58949e-09
Zm00001d027757	-0.825524	3.85387e-52	HSF-type DNA-binding
Zm00001d027763	-0.960669	4.00567e-05	PDDEXK-like family of unknown function
Zm00001d027809	-0.568092	7.08935e-09
Zm00001d027816	1.40628	0.00212809	Protein of unknown function (DUF620)
Zm00001d027832	1.82607	0.00632278
Zm00001d027845	0.688593	0.00111188	COG4 transport protein
Zm00001d027863	0.580139	9.25642e-08	Protein kinase domain
Zm00001d027879	-0.613282	6.4375e-20
Zm00001d027887	0.766426	0.0013329	Alpha/beta hydrolase family
Zm00001d027888	1.47789	0.000471077	alpha/beta hydrolase fold
Zm00001d027894	0.799921	3.89315e-16	Protein of unknown function (DUF1677)
Zm00001d027899	0.789837	0.0167115	tify domain|PF09425	Divergent CCT motif
Zm00001d027900	0.744575	4.11657e-48	Divergent CCT motif|PF06200	tify domain
Zm00001d027907	0.757718	1.44185e-07	Plant protein of unknown function (DUF936)
Zm00001d027932	0.819224	4.70728e-18	zinc-finger of the FCS-type, C2-C2
Zm00001d027938	0.593984	0.000128278	Glycosyl transferase family 8
Zm00001d027948	1.31558	0.0306376	Transferase family
Zm00001d027982	1.29693	2.27625e-41	MatE
Zm00001d027991	0.789129	6.513e-07	Homeobox domain|PF02183	Homeobox associated leucine zipper
Zm00001d027999	-0.607436	4.04399e-09	UbiA prenyltransferase family
Zm00001d028002	0.792984	0.000436499	Ras family
Zm00001d028004	1.77029	4.80484e-17	Leucine Rich repeats (2 copies)
Zm00001d028043	-0.634109	0.00170971	WPP domain
Zm00001d028077	-1.40139	0.000236917
Zm00001d028083	-1.15247	0.00217875	Uroporphyrinogen decarboxylase (URO-D)
Zm00001d028103	3.99239	6.25156e-40	Glycosyl hydrolase family 10|PF02018	Carbohydrate binding domain
Zm00001d028118	0.815439	0.00144154	Domain of unknown function (DUF4228)
Zm00001d028125	3.58379	2.7854e-08	Protein of unknown function (DUF677)
Zm00001d028139	0.609773	8.47004e-06
Zm00001d028144	0.65157	3.48851e-40	Sugar (and other) transporter
Zm00001d028154	-0.641173	9.37937e-26	Bacterial transferase hexapeptide (six repeats)|PF06426	Serine acetyltransferase, N-terminal
Zm00001d028164	-0.631372	5.83521e-08	Sulfate permease family|PF01740	STAS domain
Zm00001d028229	-1.78934	2.41806e-08
Zm00001d028267	0.59738	6.42397e-13	Trehalose-phosphatase|PF00982	Glycosyltransferase family 20
Zm00001d028287	1.28474	6.89728e-05	Mitochondrial calcium uniporter
Zm00001d028303	0.67381	3.24439e-07	Amino-transferase class IV
Zm00001d028325	0.724664	0.000200986	Cytochrome P450
Zm00001d028344	-0.560377	2.93732e-15	Dimerisation domain of Zinc Transporter|PF01545	Cation efflux family
Zm00001d028367	0.984031	8.18755e-15	Calcineurin-like phosphoesterase
Zm00001d028368	1.41015	1.63934e-16	Calcineurin-like phosphoesterase
Zm00001d028391	-0.690654	1.80144e-08	PA domain|PF05922	Peptidase inhibitor I9|PF00082	Subtilase family
Zm00001d028392	-0.552531	1.22373e-14	Cofilin/tropomyosin-type actin-binding protein
Zm00001d028399	-1.86295	1.56032e-31	Thaumatin family
Zm00001d028432	-1.00454	5.33144e-18	Histone-like transcription factor (CBF/NF-Y) and archaeal histone
Zm00001d028451	0.920255	0.0181712
Zm00001d028472	-0.679058	1.1353e-17	FAR1 DNA-binding domain
Zm00001d028562	-0.674411	1.9094e-28	Fructose-1-6-bisphosphatase, N-terminal domain
Zm00001d028566	0.625875	1.67641e-06	Domain of unknown function (DUF3527)
Zm00001d028577	0.826165	2.12486e-08	Domain of unknown function (DUF296)
Zm00001d028585	-0.719163	1.80862e-34	Sigma-70, region 4|PF04539	Sigma-70 region 3|PF04542	Sigma-70 region 2
Zm00001d028588	0.799532	0.0206351
Zm00001d028591	-0.57064	0.0236557	Xylanase inhibitor N-terminal|PF14541	Xylanase inhibitor C-terminal
Zm00001d028611	1.45927	6.83634e-25	1,3-beta-glucan synthase subunit FKS1, domain-1
Zm00001d028630	-0.779365	4.2961e-12	Hsp70 protein
Zm00001d028667	-1.65897	0.025005	C2H2-type zinc finger
Zm00001d028690	-0.628483	6.93724e-41
Zm00001d028718	4.6424	3.20323e-08
Zm00001d028720	0.674316	1.53974e-21	Phosphatidylinositol transfer protein
Zm00001d028744	0.781023	5.5637e-39	2OG-Fe(II) oxygenase superfamily|PF14226	non-haem dioxygenase in morphine synthesis N-terminal
Zm00001d028770	-0.632098	0.000608399	Protein tyrosine kinase
Zm00001d028778	0.944286	0.00427246
Zm00001d028806	-0.561281	2.71992e-17	Enoyl-(Acyl carrier protein) reductase|PF00106	short chain dehydrogenase
Zm00001d028822	-0.591353	0.000512308	F-box domain
Zm00001d028866	1.09382	8.15064e-24
Zm00001d028868	-0.603382	2.3926e-11	AMP-binding enzyme|PF13193	AMP-binding enzyme C-terminal domain
Zm00001d028916	1.19032	0.0350313
Zm00001d028922	0.889646	0.0106728
Zm00001d028924	-0.544256	4.51123e-25	NifU-like domain
Zm00001d028950	-0.767031	2.59774e-05	Protein of unknown function (DUF3148)
Zm00001d028998	1.11331	1.36061e-42
Zm00001d029040	1.84063	3.00409e-10	Leucine rich repeat N-terminal domain|PF00069	Protein kinase domain
Zm00001d029049	-0.670438	1.66915e-30	Photosystem II Pbs27
Zm00001d029052	0.58706	0.000536446
Zm00001d029098	-0.541338	0.0273663	Sugar efflux transporter for intercellular exchange
Zm00001d029126	-1.19096	2.59293e-100	Heavy-metal-associated domain
Zm00001d029183	1.07928	9.41125e-12	Cytochrome P450
Zm00001d029203	0.753948	0.000294551	Seven in absentia protein family
Zm00001d029207	2.77945	1.946e-05	Annexin
Zm00001d029232	1.85821	0.00180142	Lipase (class 3)
Zm00001d029233	1.61034	3.01766e-50
Zm00001d029242	-0.658463	0.0018072	mTERF
Zm00001d029251	-0.578453	7.37698e-07	Sugar (and other) transporter
Zm00001d029290	1.28637	1.62111e-55	Cytochrome P450
Zm00001d029313	1.22202	1.68481e-23	X8 domain|PF00332	Glycosyl hydrolases family 17
Zm00001d029314	1.01869	0.00421821	Amino acid permease
Zm00001d029372	0.616084	7.93813e-05	Serine carboxypeptidase
Zm00001d029383	0.885491	0.00773725	EamA-like transporter family
Zm00001d029387	0.920239	1.11896e-12	Caspase domain
Zm00001d029388	-1.02553	3.76678e-06	Caspase domain
Zm00001d029475	-0.763509	6.06533e-12	ATP-dependent protease La (LON) substrate-binding domain
Zm00001d029501	0.63203	5.55916e-15
Zm00001d029506	1.22184	4.12294e-05	Lateral organ boundaries (LOB) domain
Zm00001d029519	-0.609676	1.04949e-18	Cytochrome P450
Zm00001d029539	1.08027	9.18113e-09	X8 domain
Zm00001d029566	-0.573143	0.0137246	Protein of unknown function (DUF1336)
Zm00001d029570	-0.701975	2.74888e-08
Zm00001d029606	-0.658813	0.00527799
Zm00001d029619	0.656687	0.000247301	UDP-glucoronosyl and UDP-glucosyl transferase
Zm00001d029628	0.883108	0.0425653	Aspartic acid proteinase inhibitor
Zm00001d029662	1.31823	1.54776e-12	Serine aminopeptidase, S33
Zm00001d029696	-0.881507	0.00342654	Glutathione S-transferase, C-terminal domain|PF02798	Glutathione S-transferase, N-terminal domain
Zm00001d029699	0.8625	7.85088e-05	Glutathione S-transferase, N-terminal domain|PF13410	Glutathione S-transferase, C-terminal domain
Zm00001d029706	0.79947	1.46864e-27	Glutathione S-transferase, N-terminal domain
Zm00001d029720	-0.539223	5.62234e-09	Protein of unknown function (DUF3464)
Zm00001d029747	0.803755	0.00105315	Peroxidase
Zm00001d029784	0.765422	0.00877913	Arabidopsis protein of unknown function
Zm00001d029829	0.698345	4.44764e-24	Protein kinase domain|PF04564	U-box domain
Zm00001d029839	0.560755	0.00331404	Exonuclease
Zm00001d029872	0.642591	1.53134e-25	Oxysterol-binding protein|PF15413	Pleckstrin homology domain
Zm00001d029884	2.63895	0.00211237	AP2 domain
Zm00001d029898	-0.599491	1.88881e-21	Helix-loop-helix DNA-binding domain
Zm00001d029922	0.714685	0.0200852	Flavin-binding monooxygenase-like
Zm00001d029932	-0.969271	1.39895e-35	POT family
Zm00001d029983	-0.645691	7.64668e-29	Glycosyl hydrolase family 14
Zm00001d029988	1.41752	2.01648e-10	Zinc finger, C3HC4 type (RING finger)
Zm00001d030007	1.55983	1.41676e-07	Auxin canalisation|PF08458	Plant pleckstrin homology-like region
Zm00001d030032	0.950882	2.14215e-25	PLATZ transcription factor
Zm00001d030038	-0.597896	0.0470806	Ring finger domain
Zm00001d030086	0.648055	1.54041e-07
Zm00001d030121	-0.620325	7.91611e-10	RING/Ubox like zinc-binding domain|PF03552	Cellulose synthase
Zm00001d030127	-0.57534	5.87515e-41	LrgB-like family
Zm00001d030132	-0.977725	4.83668e-14	AMP-binding enzyme C-terminal domain|PF00501	AMP-binding enzyme
Zm00001d030222	3.43717	1.74786e-54
Zm00001d030304	-0.896281	1.67398e-05
Zm00001d030339	3.12849	2.26054e-65	Cyclophilin type peptidyl-prolyl cis-trans isomerase/CLD
Zm00001d030343	1.4601	4.7013e-07	FAE1/Type III polyketide synthase-like protein|PF08541	3-Oxoacyl-[acyl-carrier-protein (ACP)] synthase III C terminal
Zm00001d030470	-0.631219	0.018336
Zm00001d030471	-0.775632	5.05771e-12	Glycosyl hydrolase family 65, N-terminal domain
Zm00001d030527	0.575658	0.000595941	Sec1 family
Zm00001d030529	5.66484	0.00072581
Zm00001d030548	-1.13247	2.02629e-05	2OG-Fe(II) oxygenase superfamily|PF14226	non-haem dioxygenase in morphine synthesis N-terminal
Zm00001d030557	-0.567129	2.77765e-56	Aminotransferase class I and II
Zm00001d030584	-0.683181	0.0178307
Zm00001d030623	-0.547824	7.96656e-24	Ferroportin1 (FPN1)
Zm00001d030624	-0.627714	3.79484e-19	Pentacotripeptide-repeat region of PRORP|PF13041	PPR repeat family
Zm00001d030744	-0.576154	3.23268e-07	GRAS domain family
Zm00001d030849	-0.727956	0.0145801	Cyclin, C-terminal domain|PF00134	Cyclin, N-terminal domain
Zm00001d030891	-0.667873	3.32699e-51
Zm00001d030942	0.796603	2.77961e-05	Protein tyrosine kinase|PF13947	Wall-associated receptor kinase galacturonan-binding
Zm00001d030945	-0.93299	0.00242061	Ring finger domain
Zm00001d030955	0.628043	0.0211776	EF-hand domain pair
Zm00001d030958	-1.4739	8.93223e-06	MATH domain
Zm00001d030988	6.22738	4.01293e-05
Zm00001d031019	0.709669	4.85253e-06	Homocysteine S-methyltransferase
Zm00001d031092	0.725036	0.0224803	CCAAT-binding transcription factor (CBF-B/NF-YA) subunit B
Zm00001d031109	0.756408	9.87764e-07	YABBY protein
Zm00001d031119	-0.733332	0.0474071
Zm00001d031127	1.5473	5.76697e-08	PCO_ADO
Zm00001d031159	-0.684906	7.98319e-36
Zm00001d031164	-0.711798	8.24015e-11	No apical meristem (NAM) protein
Zm00001d031192	0.549965	0.0207099
Zm00001d031202	-1.34146	0.00536146
Zm00001d031212	1.48799	2.86895e-18	Thiolase, N-terminal domain|PF02803	Thiolase, C-terminal domain
Zm00001d031253	-0.677409	4.14483e-21	Sodium	sulfate symporter transmembrane region
Zm00001d031257	0.549367	8.28014e-05	Plastocyanin-like domain
Zm00001d031265	-0.936168	2.03918e-07	16S rRNA methyltransferase RsmB/F
Zm00001d031300	-1.17988	2.51999e-07	Raffinose synthase or seed imbibition protein Sip1
Zm00001d031303	-0.867856	7.79334e-12	Raffinose synthase or seed imbibition protein Sip1
Zm00001d031321	-0.661017	0.0435836	PPR repeat family
Zm00001d031349	-0.578409	7.09886e-07	Aminotransferase class-V
Zm00001d031364	-0.789805	2.94288e-06	Aminotransferase class-V
Zm00001d031379	-0.818974	4.61482e-06	Aminotransferase class-V
Zm00001d031403	-0.541742	4.88366e-08	Aminotransferase class-V
Zm00001d031420	-0.960382	6.97709e-05
Zm00001d031421	-1.04222	3.53844e-47	PsbP
Zm00001d031435	0.932277	0.0473036
Zm00001d031436	0.567529	0.00312411	OTU-like cysteine protease
Zm00001d031484	-1.19196	3.16826e-24	PsbP
Zm00001d031527	1.28831	4.75863e-26	Mitochondrial carrier protein
Zm00001d031561	0.966081	0.00331747	Helix-loop-helix DNA-binding domain
Zm00001d031593	0.571838	1.58271e-16	Thioesterase superfamily|PF00498	FHA domain
Zm00001d031614	-0.615898	4.8721e-13	Exo70 exocyst complex subunit
Zm00001d031647	1.39906	6.50376e-05	Sugar efflux transporter for intercellular exchange
Zm00001d031659	-0.662027	5.11953e-43	Transketolase, C-terminal domain|PF02779	Transketolase, pyrimidine binding domain
Zm00001d031685	-0.709155	0.031015	tRNA synthetases class I (M)|PF02450	Lecithin	cholesterol acyltransferase
Zm00001d031687	-1.0928	0.00933538
Zm00001d031723	0.686633	1.26917e-10	bZIP transcription factor
Zm00001d031748	-2.9266	0.0052079
Zm00001d031760	5.40591	1.11293e-12	ANTH domain
Zm00001d031769	0.936652	2.00963e-08	Oxidoreductase molybdopterin binding domain|PF03404	Mo-co oxidoreductase dimerisation domain|PF00175	Oxidoreductase NAD-binding domain
Zm00001d031799	-0.614302	6.38125e-21	NAD(P)H-binding
Zm00001d031805	0.614991	0.00403848	alpha/beta hydrolase fold
Zm00001d031811	0.546335	0.001749	Patatin-like phospholipase
Zm00001d031815	1.71042	0.000333295	Patatin-like phospholipase
Zm00001d031833	0.795117	8.09318e-43	Mitochondrial carrier protein
Zm00001d031871	0.853283	4.75589e-08	ABC transporter transmembrane region|PF00005	ABC transporter
Zm00001d031892	0.651151	3.89434e-06	C2 domain
Zm00001d031953	-1.34243	1.61127e-10	Glutathione S-transferase, N-terminal domain
Zm00001d031971	4.2478	4.73435e-32	Cathepsin propeptide inhibitor domain (I29)|PF00112	Papain family cysteine protease
Zm00001d031992	-0.678568	2.96359e-08
Zm00001d032019	0.657868	3.25164e-09	Phosphopantetheine attachment site
Zm00001d032032	-0.667101	2.19802e-05	Myb-like DNA-binding domain
Zm00001d032046	-1.19476	1.35576e-38	FAD binding domain|PF09265	Cytokinin dehydrogenase 1, FAD and cytokinin binding
Zm00001d032073	0.848507	0.00102567
Zm00001d032084	-0.906352	0.00159658	DnaJ domain
Zm00001d032132	0.554666	0.0305873
Zm00001d032155	0.736007	2.57353e-59	NAF domain|PF00069	Protein kinase domain
Zm00001d032172	0.746443	0.0197018	Phosphofructokinase
Zm00001d032175	-0.577848	3.40557e-08	ZF-HD protein dimerisation region
Zm00001d032185	-0.677392	0.0457514	PPR repeat family
Zm00001d032186	2.21962	1.99992e-23	Ribonuclease T2 family
Zm00001d032197	-0.995875	1.25983e-133	Chlorophyll A-B binding protein
Zm00001d032238	-1.33968	3.32542e-43	TCP-1/cpn60 chaperonin family|PF01504	Phosphatidylinositol-4-phosphate 5-Kinase
Zm00001d032253	0.690235	2.03955e-07	Endonuclease/Exonuclease/phosphatase family
Zm00001d032298	0.650283	1.35377e-09	Trehalose-phosphatase
Zm00001d032301	-0.692815	1.71916e-33
Zm00001d032316	0.871131	1.11834e-14	Homeobox associated leucine zipper|PF00046	Homeobox domain
Zm00001d032331	-0.636122	3.2638e-23	Cyclophilin type peptidyl-prolyl cis-trans isomerase/CLD
Zm00001d032332	-0.655575	7.69978e-14	Alcohol dehydrogenase GroES-like domain|PF13602	Zinc-binding dehydrogenase
Zm00001d032379	-0.544993	6.41255e-21	PAP2 superfamily
Zm00001d032409	1.16086	0.00010014	Sugar (and other) transporter
Zm00001d032443	0.92979	0.0225246	Protein of unknown function, DUF538
Zm00001d032453	1.77516	1.86892e-20	Myb/SANT-like DNA-binding domain
Zm00001d032468	-0.614941	0.0342354	Cytochrome P450
Zm00001d032495	-1.2267	3.1509e-17	Plant invertase/pectin methylesterase inhibitor
Zm00001d032501	3.97626	3.33585e-09	S1/P1 Nuclease
Zm00001d032510	0.947879	6.50376e-05	NB-ARC domain
Zm00001d032517	1.07021	7.61979e-05	Heavy-metal-associated domain
Zm00001d032536	0.777915	6.58703e-86	Mitochondrial calcium uniporter
Zm00001d032620	1.04509	2.70792e-08	Late embryogenesis abundant protein
Zm00001d032626	-0.552247	0.0267746
Zm00001d032631	1.38379	0.0131976
Zm00001d032636	0.919244	2.1438e-06	GRAM domain
Zm00001d032664	-0.733794	0.0036664	Cytokinin dehydrogenase 1, FAD and cytokinin binding|PF01565	FAD binding domain
Zm00001d032681	0.694624	0.000232104	Homeobox domain|PF08670	MEKHLA domain|PF01852	START domain
Zm00001d032689	-0.710991	1.11595e-16	PPR repeat|PF13041	PPR repeat family
Zm00001d032694	-2.00768	0.00112684	Myb-like DNA-binding domain
Zm00001d032719	0.984755	0.0106444	GMC oxidoreductase|PF00732	GMC oxidoreductase
Zm00001d032725	-0.575903	3.39265e-21	beta-glucosidase 2, glycosyl-hydrolase family 116 N-term|PF04685	Glycosyl-hydrolase family 116, catalytic region
Zm00001d032740	1.23282	8.60263e-14	POT family
Zm00001d032806	0.943504	0.00050929	Pectate lyase
Zm00001d032810	0.822369	0.00192433	Zinc-ribbon|PF05495	CHY zinc finger|PF13639	Ring finger domain
Zm00001d032811	0.900573	9.54882e-06	Ras family
Zm00001d032819	0.578824	0.00353322	GDP-fucose protein O-fucosyltransferase
Zm00001d032825	1.99552	1.99147e-06
Zm00001d032831	-0.759244	0.0001339	Ubiquitin-conjugating enzyme
Zm00001d032849	0.639294	0.0338032	Ring finger domain
Zm00001d032854	2.10366	0.00116067	Peroxidase
Zm00001d032868	1.31288	9.30681e-19	Protein kinase domain|PF00139	Legume lectin domain
Zm00001d032869	0.683716	1.3422e-15	Protein kinase domain|PF00139	Legume lectin domain
Zm00001d032870	0.58229	3.6147e-07	Protein kinase domain|PF00139	Legume lectin domain
Zm00001d032902	0.742514	0.00217441	Protein tyrosine kinase
Zm00001d032919	-0.577573	0.0202383	Thaumatin family
Zm00001d032933	-0.783275	9.27912e-73	KIP1-like protein
Zm00001d032947	-1.28152	0.00368958	Glycosyl hydrolases family 18
Zm00001d032992	0.91706	1.08105e-08	Pectinesterase
Zm00001d033040	-0.769828	8.3069e-33
Zm00001d033049	0.573096	2.29634e-08	Divergent CCT motif|PF06200	tify domain
Zm00001d033050	0.656278	0.000199031	Divergent CCT motif|PF06200	tify domain
Zm00001d033061	-0.633934	5.79035e-20	MatE
Zm00001d033092	-0.540763	0.00522133	Soluble NSF attachment protein, SNAP
Zm00001d033132	-1.13983	2.54066e-30	Chlorophyll A-B binding protein
Zm00001d033136	-1.1606	0.00737843	Chlorophyll A-B binding protein
Zm00001d033150	-0.746541	2.45414e-44
Zm00001d033187	-0.696973	8.01333e-05	Glycerophosphoryl diester phosphodiesterase family
Zm00001d033225	0.871768	0.0463526	Transketolase, C-terminal domain|PF02779	Transketolase, pyrimidine binding domain
Zm00001d033228	0.555443	4.74652e-15	Aminotransferase class-III
Zm00001d033229	4.2011	4.25125e-18	Cotton fibre expressed protein
Zm00001d033231	2.16583	1.78888e-17	Lytic transglycolase|PF01357	Pollen allergen
Zm00001d033241	0.951892	8.38063e-45	Amino acid permease|PF13906	C-terminus of AA_permease
Zm00001d033271	1.45719	9.11604e-44	F-box-like
Zm00001d033280	1.69906	0.000393997	Protein of unknown function (DUF4005)|PF00612	IQ calmodulin-binding motif
Zm00001d033292	0.938907	1.29716e-13	Zeta toxin
Zm00001d033338	-0.712542	3.23688e-24	Aldo/keto reductase family
Zm00001d033369	1.1757	0.00509779	Gibberellin regulated protein
Zm00001d033384	-1.09282	0.0415159
Zm00001d033389	0.955509	9.78729e-53	VQ motif
Zm00001d033391	-0.60271	0.0419345
Zm00001d033419	-0.586109	0.000292872
Zm00001d033423	1.4489	0.00180507	Glycosyl hydrolases family 17|PF07983	X8 domain
Zm00001d033455	-0.711475	2.59393e-18	Thaumatin family
Zm00001d033467	-0.777051	8.97167e-45	Zinc knuckle
Zm00001d033478	2.96851	0.000279056	Hsp20/alpha crystallin family
Zm00001d033493	0.82145	3.13943e-05	C-terminus of AA_permease|PF13520	Amino acid permease
Zm00001d033517	-0.568666	3.17282e-25	Nodulin-like
Zm00001d033543	-0.606878	1.37433e-09	HPP family
Zm00001d033551	-0.897513	2.75794e-34	Histidine phosphatase superfamily (branch 2)
Zm00001d033564	1.30292	1.71362e-10	PB1 domain
Zm00001d033566	1.04968	0.00308464	Calcineurin-like phosphoesterase|PF02319	E2F/DP family winged-helix DNA-binding domain
Zm00001d033579	0.75538	4.93448e-15	Protein of unknown function, DUF538
Zm00001d033606	0.856498	0.0175342	Yippee zinc-binding/DNA-binding /Mis18, centromere assembly
Zm00001d033623	1.1697	5.43637e-87	Lipoxygenase|PF01477	PLAT/LH2 domain
Zm00001d033633	1.32853	3.644e-36
Zm00001d033666	-0.638846	5.61198e-38	PAP_fibrillin
Zm00001d033675	0.87626	3.83768e-45	EamA-like transporter family
Zm00001d033705	0.613593	0.00376759	Zein-binding
Zm00001d033711	0.638985	0.00253859	Plastocyanin-like domain
Zm00001d033719	-0.738983	1.09122e-09	B-box zinc finger|PF06203	CCT motif
Zm00001d033797	-0.610456	1.61708e-45	Serine aminopeptidase, S33
Zm00001d033818	0.646507	2.26546e-05	Integral membrane protein DUF106
Zm00001d033834	1.14489	0.000107466	GRAS domain family
Zm00001d033840	1.17003	0.0483288
Zm00001d033846	-1.2317	5.36957e-10
Zm00001d033853	-0.77124	2.06326e-05	Inositol 1, 3, 4-trisphosphate 5/6-kinase
Zm00001d033877	4.31305	0.00284893
Zm00001d033893	-0.569875	0.0110216	Photosystem I reaction centre subunit N (PSAN or PSI-N)
Zm00001d033917	0.540894	0.0288141	Glycosyl hydrolase family 9
Zm00001d033922	-0.701237	2.6417e-17	ATP synthase delta (OSCP) subunit
Zm00001d033931	1.24093	3.33817e-31	Alcohol dehydrogenase GroES-like domain|PF00107	Zinc-binding dehydrogenase
Zm00001d033987	-0.854404	6.33431e-05	HSF-type DNA-binding
Zm00001d033988	-0.861258	0.00105108
Zm00001d034017	0.733649	8.37332e-11	Glycosyl hydrolase family 3 C-terminal domain|PF00933	Glycosyl hydrolase family 3 N terminal domain
Zm00001d034030	-1.08788	5.81827e-07
Zm00001d034037	1.57875	2.86113e-05
Zm00001d034062	1.22304	0.0028941	X8 domain
Zm00001d034082	0.538212	0.0204937	Domain of unknown function (DUF3598)
Zm00001d034085	2.63488	1.46132e-10	Protein of unknown function (DUF1336)
Zm00001d034096	-0.604668	0.000251227	Cytochrome P450
Zm00001d034107	-0.70605	2.06837e-34	Cytochrome P450
Zm00001d034129	1.12998	0.00012039	Peroxidase
Zm00001d034143	-1.55375	2.37916e-66	Acetyltransferase (GNAT) family
Zm00001d034179	-0.907895	9.78924e-98	PetM family of cytochrome b6f complex subunit 7
Zm00001d034181	1.14006	0.0273301	Myb-like DNA-binding domain
Zm00001d034186	0.714099	6.92619e-06	Cytochrome P450
Zm00001d034197	1.15366	8.4818e-10
Zm00001d034257	-0.613639	3.97284e-11	Protein tyrosine kinase
Zm00001d034283	-0.674217	2.03605e-64	Photosystem I reaction centre subunit III
Zm00001d034420	0.621474	2.56175e-08	Glutamate/Leucine/Phenylalanine/Valine dehydrogenase|PF02812	Glu/Leu/Phe/Val dehydrogenase, dimerisation domain
Zm00001d034439	0.944326	0.00115956	ENT domain
Zm00001d034444	-0.550239	1.63569e-11	PDDEXK-like family of unknown function
Zm00001d034453	1.23398	0.00835134	Tryptophan synthase alpha chain
Zm00001d034461	1.38592	0.0255129	Tryptophan synthase alpha chain
Zm00001d034511	0.602287	0.00249731	Galactosyltransferase|PF00337	Galactoside-binding lectin
Zm00001d034513	0.767886	0.00372979	Probable lipid transfer
Zm00001d034527	-0.699162	3.90981e-06	Plant protein of unknown function (DUF868)
Zm00001d034543	-0.559806	1.42719e-50	PsaD
Zm00001d034578	-0.590516	0.00865945	RNA recognition motif. (a.k.a. RRM, RBD, or RNP domain)
Zm00001d034594	-1.00487	7.69666e-05
Zm00001d034642	0.608748	0.013849	C2H2-type zinc finger
Zm00001d034650	0.755523	9.13329e-07
Zm00001d034705	-0.774694	4.51136e-49	Thylakoid soluble phosphoprotein TSP9
Zm00001d034713	1.74537	3.56657e-78	Anthranilate synthase component I, N terminal region|PF00425	chorismate binding enzyme
Zm00001d034723	1.15591	5.12195e-41	Cellulase (glycosyl hydrolase family 5)
Zm00001d034725	-1.24769	1.91279e-11
Zm00001d034751	0.663207	9.22083e-07	GATA zinc finger
Zm00001d034756	0.909026	6.38393e-39
Zm00001d034769	-1.40165	4.22165e-07	Cytochrome P450
Zm00001d034797	-0.583531	8.68426e-08	Putative diphthamide synthesis protein
Zm00001d034802	-1.3514	0.000505207	Ras family
Zm00001d034803	0.629681	0.00245242	Ras family
Zm00001d034815	-2.01264	4.57451e-11
Zm00001d034818	-1.61869	2.84464e-09	GDSL-like Lipase/Acylhydrolase
Zm00001d034828	-0.609708	3.1646e-40	S1 RNA binding domain
Zm00001d034839	0.973875	1.29171e-06	Purple acid Phosphatase, N-terminal domain|PF00149	Calcineurin-like phosphoesterase|PF14008	Iron/zinc purple acid phosphatase-like protein C
Zm00001d034875	2.74987	2.75552e-13	Phosphoesterase family
Zm00001d034885	0.631804	4.14857e-07	Putative GTPase activating protein for Arf
Zm00001d034969	-0.643073	1.42331e-11	Acetyltransferase (GNAT) family
Zm00001d034978	1.20275	6.53325e-85	Heavy-metal-associated domain
Zm00001d034986	-1.00392	5.43965e-30	Cytochrome P450
Zm00001d034992	-2.4782	0.0163403
Zm00001d034995	2.78568	1.99787e-06	Protein of unknown function (DUF679)
Zm00001d035001	-0.680651	1.91004e-35	2Fe-2S iron-sulfur cluster binding domain
Zm00001d035032	0.596858	0.0236173	Zinc-binding dehydrogenase|PF08240	Alcohol dehydrogenase GroES-like domain
Zm00001d035080	1.19327	0.00677637	Putative AtpZ or ATP-synthase-associated
Zm00001d035132	0.814835	0.00163377	Methyltransferase domain
Zm00001d035149	8.0785	1.52851e-09	Cellulase (glycosyl hydrolase family 5)
Zm00001d035162	1.03922	1.24061e-22	Transmembrane amino acid transporter protein
Zm00001d035163	0.863713	1.77426e-06	Transmembrane amino acid transporter protein
Zm00001d035211	0.722563	6.69729e-08	Zinc finger, C3HC4 type (RING finger)|PF07002	Copine
Zm00001d035214	1.17606	0.0243314	Ureide permease
Zm00001d035243	0.601934	3.8298e-06	Transmembrane amino acid transporter protein
Zm00001d035253	0.944397	0.0038798
Zm00001d035263	-0.912865	0.00325902	Protein phosphatase 2C
Zm00001d035343	1.42761	0.0273633	Wall-associated receptor kinase galacturonan-binding
Zm00001d035371	-0.627055	0.00470506
Zm00001d035396	-0.971435	0.00242613	Zinc knuckle|PF08284	Retroviral aspartyl protease
Zm00001d035398	-0.957473	9.68743e-06
Zm00001d035428	1.31183	1.53653e-11	von Willebrand factor type A domain
Zm00001d035434	1.27976	0.000612724
Zm00001d035436	0.80426	0.015518
Zm00001d035445	0.937576	1.15636e-35	Glutamate-cysteine ligase family 2(GCS2)
Zm00001d035447	0.983693	1.78043e-32	Cation efflux family
Zm00001d035501	0.773854	4.73206e-12	Tetraspanin family
Zm00001d035553	1.02257	2.24978e-06	ABC-2 type transporter|PF00005	ABC transporter
Zm00001d035638	-2.44071	0.00156479	Lipase (class 3)
Zm00001d035662	0.803362	4.4568e-19	Metallothionein
Zm00001d035700	-1.18713	0.00621804	Cupin
Zm00001d035713	1.30125	0.00102812	EamA-like transporter family
Zm00001d035763	0.922848	3.71995e-06	RNA recognition motif 2|PF00076	RNA recognition motif. (a.k.a. RRM, RBD, or RNP domain)
Zm00001d035767	1.61299	5.46015e-05	SAM dependent carboxyl methyltransferase
Zm00001d035783	0.717268	0.0102641	Heavy-metal-associated domain
Zm00001d035820	0.703318	1.14223e-05	Major Facilitator Superfamily
Zm00001d035829	0.710193	1.89657e-05
Zm00001d035859	-0.861728	6.30034e-113	Copper binding proteins, plastocyanin/azurin family
Zm00001d035899	1.18172	3.76084e-20	Glycosyl hydrolases family 28
Zm00001d035916	-1.24448	2.10294e-06	Adenylate kinase
Zm00001d035978	-1.54871	6.20036e-05
Zm00001d035989	-0.620334	0.000342222	PPR repeat family
Zm00001d036010	-0.610223	8.48163e-11	OPT oligopeptide transporter protein
Zm00001d036112	2.22289	0.00994586	Leucine carboxyl methyltransferase
Zm00001d036164	1.35268	5.4529e-31	SAM dependent carboxyl methyltransferase
Zm00001d036275	0.82724	0.0149426	Ribosomal protein L11 methyltransferase (PrmA)
Zm00001d036280	0.545723	5.37863e-07	NB-ARC domain
Zm00001d036293	0.790037	1.68152e-30	O-methyltransferase
Zm00001d036340	-0.622731	3.83926e-49	Photosynthesis system II assembly factor YCF48
Zm00001d036346	-1.56259	8.21368e-07	Mlo family
Zm00001d036348	-0.590023	0.00402404	Ring finger domain
Zm00001d036388	-0.955187	3.62676e-16
Zm00001d036415	0.550208	0.0117968	Auxin responsive protein
Zm00001d036439	1.4439	1.99854e-11	Prephenate dehydrogenase
Zm00001d036468	0.951708	0.00243054
Zm00001d036489	-0.564477	1.91534e-16	PPR repeat family
Zm00001d036506	1.00016	0.00323841	Protein of unknown function (DUF1336)
Zm00001d036533	0.577	3.2981e-20	Protein of unknown function, DUF547|PF14389	Leucine-zipper of ternary complex factor MIP1
Zm00001d036535	-0.709207	1.78124e-93	Manganese-stabilising protein / photosystem II polypeptide
Zm00001d036610	-1.00169	9.81081e-06
Zm00001d036641	1.11088	0.00421883	BTB/POZ domain
Zm00001d036698	-0.800655	6.94344e-14	PPR repeat|PF13812	Pentatricopeptide repeat domain|PF13041	PPR repeat family
Zm00001d036703	2.75481	0.0176324
Zm00001d036708	0.61981	3.83008e-06
Zm00001d036780	1.80205	1.95274e-05
Zm00001d036788	-0.80404	2.80099e-07	Peptidase inhibitor I9|PF02225	PA domain|PF00082	Subtilase family
Zm00001d036804	0.845574	9.91362e-07	C2 domain|PF08372	Plant phosphoribosyltransferase C-terminal
Zm00001d036866	6.39042	5.11411e-08	Myo-inositol-1-phosphate synthase|PF01658	Myo-inositol-1-phosphate synthase
Zm00001d036877	-0.812221	3.28059e-18
Zm00001d036903	-0.817274	4.31452e-22	ENT domain|PF05641	Agenet domain
Zm00001d036918	-0.72321	3.16094e-11	AUX/IAA family
Zm00001d036925	-0.681251	7.27152e-10	Kelch motif
Zm00001d036927	0.53929	8.58907e-06	ABC-2 family transporter protein|PF00005	ABC transporter
Zm00001d036946	-2.14894	0.0166491
Zm00001d036951	1.05234	2.10104e-72	Glutathione S-transferase, C-terminal domain|PF13417	Glutathione S-transferase, N-terminal domain
Zm00001d037009	0.732656	3.98627e-05	FAD binding domain
Zm00001d037018	1.01745	1.40511e-34	Protein of unknown function, DUF538
Zm00001d037043	-1.59437	2.09599e-11
Zm00001d037057	0.718299	1.84577e-20	Transmembrane amino acid transporter protein
Zm00001d037080	-0.599054	1.04341e-11	Protein kinase domain|PF08263	Leucine rich repeat N-terminal domain|PF13855	Leucine rich repeat
Zm00001d037081	-0.998608	9.56332e-16	Divergent CCT motif|PF06200	tify domain
Zm00001d037083	-0.72708	0.0487305
Zm00001d037097	1.01136	6.15144e-07
Zm00001d037099	0.631127	4.1275e-32	SacI homology domain
Zm00001d037103	-0.559232	4.66e-25	AhpC/TSA family
Zm00001d037112	-1.0748	0.00545725	Protein tyrosine kinase
Zm00001d037117	2.91345	1.3987e-12	QLQ|PF08879	WRC
Zm00001d037234	0.677146	6.71603e-05	Glycosyl transferases group 1|PF08323	Starch synthase catalytic domain
Zm00001d037281	0.647127	0.00908518
Zm00001d037318	-0.537467	4.65068e-12	AMP-binding enzyme C-terminal domain|PF00501	AMP-binding enzyme
Zm00001d037386	0.937037	3.03288e-23	Domain of unknown function
Zm00001d037426	3.69445	0.00295234
Zm00001d037434	1.05133	4.03037e-06	Glycosyltransferase family 92
Zm00001d037492	0.851159	0.000166388	Inorganic H+ pyrophosphatase
Zm00001d037533	-1.10247	7.66795e-05	Ring finger domain
Zm00001d037544	0.781991	1.41152e-10	Protein tyrosine kinase|PF12819	Carbohydrate-binding protein of the ER
Zm00001d037550	-0.855052	9.86998e-14	Peroxidase
Zm00001d037590	0.696649	2.3219e-11	Thioredoxin|PF07749	Endoplasmic reticulum protein ERp29, C-terminal domain
Zm00001d037594	2.5831	0.0489089
Zm00001d037610	2.56262	5.62542e-11
Zm00001d037619	1.65127	8.19245e-07	Transferase family
Zm00001d037684	0.769255	3.8376e-12
Zm00001d037714	-0.663361	0.0428643
Zm00001d037738	1.32702	3.35905e-15	Rapid ALkalinization Factor (RALF)
Zm00001d037747	0.687569	0.0353601	PRA1 family protein
Zm00001d037751	1.41244	4.93449e-09	Late embryogenesis abundant protein
Zm00001d037757	1.39497	3.15185e-15	Glutaredoxin
Zm00001d037779	-0.716855	1.20667e-47	Major intrinsic protein
Zm00001d037799	0.55249	0.00647461	Potential DNA-binding domain
Zm00001d037811	0.563718	0.000711985	Protein kinase domain
Zm00001d037813	0.728767	0.000306337	SAICAR synthetase
Zm00001d037816	2.17873	4.2728e-26	Voltage-dependent anion channel
Zm00001d037828	2.75079	3.65046e-14	GDSL-like Lipase/Acylhydrolase
Zm00001d037829	0.839657	0.000385266	Protein kinase domain
Zm00001d037868	0.582352	7.71524e-23	eRF1 domain 2|PF03463	eRF1 domain 1|PF03465	eRF1 domain 3
Zm00001d037894	0.879438	2.68068e-16	Dehydrin
Zm00001d037897	0.556463	0.0472763
Zm00001d037941	1.37171	0.00715234	AP2 domain
Zm00001d037945	1.13045	0.0397118	Ring finger domain
Zm00001d037973	-1.0603	1.42871e-08	D-mannose binding lectin|PF00954	S-locus glycoprotein domain|PF00069	Protein kinase domain
Zm00001d037985	-1.27106	0.0378733	Small hydrophilic plant seed protein
Zm00001d038038	0.715203	0.00711163	LURP-one-related
Zm00001d038051	-0.810233	3.31352e-12	RF-1 domain|PF03462	PCRF domain
Zm00001d038063	1.19914	1.17148e-08	C2 domain|PF01412	Putative GTPase activating protein for Arf
Zm00001d038070	1.58195	0.000234191	Domain of unknown function (DUF4228)
Zm00001d038082	0.604565	4.6709e-05
Zm00001d038097	-0.612015	1.38508e-09	50S ribosome-binding GTPase
Zm00001d038125	0.885057	0.0345618
Zm00001d038126	-0.900709	0.0359626
Zm00001d038135	1.11083	0.0498262	Protein tyrosine kinase
Zm00001d038137	5.95656	0.000211085	Cupin
Zm00001d038161	-0.633046	1.5701e-37
Zm00001d038170	0.706678	4.49828e-30	1-deoxy-D-xylulose-5-phosphate synthase|PF02779	Transketolase, pyrimidine binding domain|PF02780	Transketolase, C-terminal domain
Zm00001d038174	-1.33404	1.11246e-06	Microtubule associated protein (MAP65/ASE1 family)
Zm00001d038181	0.763933	1.50547e-05	POT family
Zm00001d038191	1.06256	8.52237e-06	Myb-like DNA-binding domain
Zm00001d038199	-0.838544	3.72519e-26	Mlo family
Zm00001d038216	0.718981	7.59764e-08	AP2 domain
Zm00001d038220	1.53428	0.012614	Protein of unknown function, DUF538
Zm00001d038221	1.56857	4.3084e-152	No apical meristem (NAM) protein
Zm00001d038222	0.815521	1.13073e-12	Magnesium transporter NIPA
Zm00001d038270	0.872357	3.90341e-06	Myb-like DNA-binding domain
Zm00001d038297	1.05967	8.30981e-06
Zm00001d038300	0.902716	0.000122037	Cytochrome P450
Zm00001d038319	0.860403	0.0345393	Protein of unknown function (DUF502)
Zm00001d038325	0.776558	6.61461e-21	Protein of unknown function (DUF1218)
Zm00001d038338	1.49272	0.00574324	Myb-like DNA-binding domain
Zm00001d038355	0.853795	0.000959125	Associated with HOX|PF05920	Homeobox KN domain
Zm00001d038388	0.850504	0.00184546
Zm00001d038397	0.71764	0.000544896	Histone-like transcription factor (CBF/NF-Y) and archaeal histone
Zm00001d038453	1.31234	3.29004e-26	Aminotransferase class-III
Zm00001d038456	0.652301	0.00282976	Membrane-associated apoptosis protein|PF00166	Chaperonin 10 Kd subunit
Zm00001d038465	-0.930035	7.3608e-33	Nodulin-like
Zm00001d038509	1.04289	0.000991109
Zm00001d038540	0.562644	0.000555436
Zm00001d038552	0.560448	9.13391e-08
Zm00001d038579	-0.770682	2.48884e-73	Phosphoglycerate kinase
Zm00001d038609	-0.721269	5.78385e-08	GRAS domain family
Zm00001d038623	0.652963	0.00310711	SCAMP family
Zm00001d038645	-0.635694	1.1309e-11	GDSL-like Lipase/Acylhydrolase
Zm00001d038651	1.32959	1.80499e-18	Jacalin-like lectin domain
Zm00001d038665	1.06899	3.00216e-20	Pyridoxal-dependent decarboxylase conserved domain
Zm00001d038680	-0.805481	0.0148666
Zm00001d038683	0.652108	7.30423e-08	TCP family transcription factor
Zm00001d038696	1.46757	0.00783751
Zm00001d038699	0.764355	0.0144353	O-methyltransferase|PF08100	Dimerisation domain
Zm00001d038703	2.0473	0.000103108	O-methyltransferase|PF08100	Dimerisation domain
Zm00001d038712	2.79789	7.00276e-32
Zm00001d038728	-0.895098	5.27059e-43	Trehalose-phosphatase|PF00982	Glycosyltransferase family 20
Zm00001d038750	-0.733082	0.0406559	LEM3 (ligand-effect modulator 3) family / CDC50 family
Zm00001d038783	1.41703	0.00797278	Profilin
Zm00001d038784	1.6634	1.41915e-09	AUX/IAA family
Zm00001d038799	0.537497	0.0126729	Cotton fibre expressed protein
Zm00001d038841	0.597765	1.19833e-15	Aldehyde dehydrogenase family
Zm00001d038845	0.540909	0.0471225	DIL domain|PF00063	Myosin head (motor domain)
Zm00001d038864	0.539915	0.000279117	Protein of unknown function (DUF1639)
Zm00001d038882	-0.544938	0.00120387	Regulator of chromosome condensation (RCC1) repeat|PF08381	Transcription factor regulating root and shoot growth via Pin3|PF13713	Transcription factor BRX N-terminal domain|PF01363	FYVE zinc finger
Zm00001d038883	1.1586	2.10916e-22	Protein kinase domain
Zm00001d038907	0.547922	2.79385e-10	B3 DNA binding domain|PF00847	AP2 domain
Zm00001d038908	0.795983	0.000214818	PAP2 superfamily
Zm00001d038909	0.816155	7.38193e-10	Ring finger domain
Zm00001d038911	0.934545	8.77692e-21	Probable lipid transfer
Zm00001d038913	1.58416	1.26034e-31
Zm00001d038932	-0.807443	0.000256805	ASF1 like histone chaperone
Zm00001d038959	0.577774	3.64255e-16	Wax ester synthase-like Acyl-CoA acyltransferase domain|PF06974	Protein of unknown function (DUF1298)
Zm00001d038964	0.656914	0.0273663
Zm00001d038984	-0.803793	5.51855e-78	Photosystem I reaction centre subunit VI
Zm00001d038993	0.750477	0.00959028
Zm00001d039006	0.754482	9.35463e-10	Auxin response factor|PF02362	B3 DNA binding domain
Zm00001d039016	0.775534	1.41956e-07	Ras family
Zm00001d039040	-0.640942	3.34494e-62	Chlorophyll A-B binding protein
Zm00001d039043	0.858155	8.84779e-19	Eukaryotic aspartyl protease
Zm00001d039052	1.37658	1.84853e-14	Sugar (and other) transporter
Zm00001d039094	2.74555	2.72973e-71	FAE1/Type III polyketide synthase-like protein|PF08541	3-Oxoacyl-[acyl-carrier-protein (ACP)] synthase III C terminal
Zm00001d039098	2.34453	3.90488e-09
Zm00001d039104	-0.603882	2.28476e-60
Zm00001d039105	-0.548748	2.22621e-06	Protein kinase domain
Zm00001d039118	-1.15843	3.38882e-33
Zm00001d039121	-1.37252	0.00512019	Protein kinase domain
Zm00001d039141	-0.608298	4.59686e-33	Protein kinase domain
Zm00001d039176	-0.683436	0.00155577	Protein tyrosine kinase
Zm00001d039179	0.889932	0.000193588	DYW family of nucleic acid deaminases|PF01535	PPR repeat
Zm00001d039197	-0.750224	2.23582e-21	Uncharacterized ACR, COG1678
Zm00001d039258	-0.68253	2.77387e-62	Triose-phosphate Transporter family
Zm00001d039264	0.798434	0.0233548	Amino-transferase class IV
Zm00001d039295	-1.70437	3.47054e-05	Auxin canalisation|PF08458	Plant pleckstrin homology-like region
Zm00001d039301	2.16464	1.4594e-31	Phosphorylase superfamily
Zm00001d039310	0.933722	0.00500887	Cytochrome P450
Zm00001d039314	-1.07455	1.30637e-51	Voltage-dependent anion channel
Zm00001d039324	0.692239	0.00309129	AP2 domain
Zm00001d039370	0.553671	1.53282e-12	GDSL-like Lipase/Acylhydrolase family
Zm00001d039371	1.39079	1.10011e-05	TCP family transcription factor
Zm00001d039374	0.908908	0.00019959	Ring finger domain|PF00244	14-3-3 protein
Zm00001d039375	0.729184	0.0140732	Ring finger domain
Zm00001d039377	2.49748	0.00122778	Ring finger domain
Zm00001d039379	-0.641112	2.75518e-07
Zm00001d039384	-0.602065	0.00139205	Cytochrome P450
Zm00001d039392	0.716102	0.0087728	C-terminus of AA_permease|PF13520	Amino acid permease
Zm00001d039394	1.10883	0.0194501	2OG-Fe(II) oxygenase superfamily|PF14226	non-haem dioxygenase in morphine synthesis N-terminal
Zm00001d039401	0.592523	5.18087e-22	RNA recognition motif. (a.k.a. RRM, RBD, or RNP domain)
Zm00001d039415	-0.755093	1.16096e-26	Lecithin	cholesterol acyltransferase
Zm00001d039426	1.22155	2.78844e-07	Core-2/I-Branching enzyme
Zm00001d039448	-0.625727	9.47627e-18
Zm00001d039467	0.709516	0.000170109
Zm00001d039475	-0.57098	0.00864489	Myb-like DNA-binding domain|PF06584	DIRP
Zm00001d039487	6.45355	3.35619e-23	Aminotransferase class I and II
Zm00001d039517	0.779609	0.00407895	Taurine catabolism dioxygenase TauD, TfdA family
Zm00001d039542	1.96732	8.41042e-268	Lipase (class 3)
Zm00001d039567	0.839737	0.025222	Leucine rich repeat|PF08263	Leucine rich repeat N-terminal domain
Zm00001d039575	0.688286	5.16049e-46	non-haem dioxygenase in morphine synthesis N-terminal|PF03171	2OG-Fe(II) oxygenase superfamily
Zm00001d039598	-0.801936	7.70517e-09
Zm00001d039618	-0.551413	0.000710009
Zm00001d039624	-0.607978	3.76653e-36	AUX/IAA family
Zm00001d039639	0.870351	0.0481992	NPH3 family
Zm00001d039642	0.657913	3.69234e-07	UDP-glucoronosyl and UDP-glucosyl transferase
Zm00001d039661	1.07011	0.0002979
Zm00001d039668	-1.28532	0.000287262	Glycosyl hydrolases family 28
Zm00001d039687	-0.639937	5.6087e-49	Photosystem I reaction centre subunit XI
Zm00001d039715	-0.806878	4.45055e-10	Photosystem II reaction centre X protein (PsbX)
Zm00001d039772	1.33352	1.42292e-09	Serine carboxypeptidase
Zm00001d039786	1.68388	8.52886e-18
Zm00001d039795	1.15044	1.48562e-08	alpha/beta hydrolase fold
Zm00001d039842	1.37571	0.000289952	Dirigent-like protein
Zm00001d039859	1.13043	4.66803e-05	Metallothionein
Zm00001d039953	-0.808393	0.0332852
Zm00001d039958	4.71215	3.00761e-24	Glycosyl hydrolase family 10
Zm00001d040011	0.72044	2.05995e-15	Domain of unknown function (DUF4281)
Zm00001d040027	1.15339	0.000111563
Zm00001d040028	1.58648	0.000457228
Zm00001d040032	-1.13269	0.000183772
Zm00001d040059	0.614888	2.51396e-06	Protein of unknown function (DUF563)
Zm00001d040084	0.979633	1.49279e-19	Fructose-bisphosphate aldolase class-I
Zm00001d040091	2.1658	0.0140262	Homeobox domain
Zm00001d040100	0.806365	1.45426e-19
Zm00001d040107	-0.9251	4.75686e-12	Armadillo/beta-catenin-like repeat
Zm00001d040108	-0.690959	2.94657e-05	Major intrinsic protein
Zm00001d040148	0.814406	4.19812e-13
Zm00001d040171	2.25298	4.0177e-53
Zm00001d040201	-0.745163	1.03893e-28	POT family
Zm00001d040202	-0.560047	5.49389e-24	Snf7
Zm00001d040205	-0.719675	0.00126076	Phosphoesterase family
Zm00001d040210	-1.21808	4.19765e-13
Zm00001d040212	0.700215	3.53257e-09
Zm00001d040220	-0.905409	1.43929e-30
Zm00001d040221	-0.704843	7.76801e-43	Peptidase family M48
Zm00001d040242	-0.546209	1.88569e-11	SnoaL-like domain
Zm00001d040254	-0.956357	0.00186518	Protein of unknown function, DUF573
Zm00001d040264	-0.936821	7.66298e-39
Zm00001d040291	0.578657	3.55163e-13	Dynein light chain type 1
Zm00001d040293	0.786192	0.00320209	TruB family pseudouridylate synthase (N terminal domain)|PF16198	tRNA pseudouridylate synthase B C-terminal domain|PF01472	PUA domain|PF08068	DKCLD (NUC011) domain
Zm00001d040312	-0.570683	0.000536611	Kinesin motor domain
Zm00001d040324	1.95083	0.000139505	Protein kinase domain
Zm00001d040340	1.01372	5.18333e-05	PQ loop repeat
Zm00001d040399	0.652108	2.00517e-05	Peroxidase
Zm00001d040463	-0.799519	5.81144e-29	Rubrerythrin
Zm00001d040468	0.821265	2.89685e-42	Major Facilitator Superfamily
Zm00001d040544	0.780551	7.2864e-10	Proteolipid membrane potential modulator
Zm00001d040627	1.33759	9.46132e-29	Cation transport protein
Zm00001d040670	0.59947	1.72731e-19	Biotin-requiring enzyme|PF02817	e3 binding domain
Zm00001d040691	0.64344	0.0130462	Protein tyrosine kinase
Zm00001d040697	0.907632	3.4714e-53	S-adenosylmethionine synthetase, central domain|PF00438	S-adenosylmethionine synthetase, N-terminal domain|PF02773	S-adenosylmethionine synthetase, C-terminal domain
Zm00001d040731	0.633844	0.000101252	GDSL-like Lipase/Acylhydrolase
Zm00001d040807	0.692042	0.0291384	Domain of unknown function (DUF588)
Zm00001d040952	0.602494	0.00295449	Homeobox domain
Zm00001d040959	-0.54635	2.67339e-25
Zm00001d041067	-0.604035	1.55563e-14	Sugar efflux transporter for intercellular exchange
Zm00001d041075	1.70685	0.0334045
Zm00001d041076	1.0106	3.9028e-07	Quinolinate synthetase A protein
Zm00001d041077	0.903772	0.00201977	Quinolinate synthetase A protein
Zm00001d041079	0.880466	9.40199e-05	Fe-S metabolism associated domain
Zm00001d041163	0.713696	0.00644501	POT family
Zm00001d041217	0.623477	0.0311852	alpha/beta hydrolase fold
Zm00001d041236	0.663974	5.37757e-19	Protein kinase domain|PF13855	Leucine rich repeat|PF08263	Leucine rich repeat N-terminal domain
Zm00001d041277	0.808225	0.00983192	YABBY protein
Zm00001d041308	-0.54364	2.04762e-40	Sodium/hydrogen exchanger family|PF02254	TrkA-N domain
Zm00001d041309	-2.0759	5.19437e-56	Ion transport protein|PF00027	Cyclic nucleotide-binding domain
Zm00001d041319	-0.790738	4.37766e-08	Retinal pigment epithelial membrane protein
Zm00001d041332	-0.581536	0.000125415
Zm00001d041363	0.655673	0.00342654	Protein kinase domain
Zm00001d041387	0.696972	0.0488517	Ring finger domain
Zm00001d041430	0.585667	1.07993e-09	EF-hand domain pair|PF13833	EF-hand domain pair
Zm00001d041472	0.856354	6.93333e-10	No apical meristem (NAM) protein
Zm00001d041484	-0.586888	2.00452e-18
Zm00001d041511	-0.764747	0.00712893	Glycosyl hydrolase family 79, N-terminal domain
Zm00001d041515	-0.550306	0.00208067	C2 domain of PTEN tumour-suppressor protein|PF02181	Formin Homology 2 Domain
Zm00001d041525	-1.0319	1.92899e-07
Zm00001d041578	0.575759	0.00459923	Protein of unknown function, DUF538
Zm00001d041580	1.95565	0.000712613	Myb-like DNA-binding domain
Zm00001d041604	0.588365	0.00397485	bZIP transcription factor
Zm00001d041679	0.725788	0.00254386	NAD dependent epimerase/dehydratase family
Zm00001d041701	-0.602896	3.11222e-07	Phosphopantetheine attachment site
Zm00001d041732	0.890625	1.80919e-05
Zm00001d041741	0.574887	0.0381669	Cytochrome P450
Zm00001d041775	0.771236	0.026605	DAHP synthetase I family
Zm00001d041794	1.72634	1.96202e-06
Zm00001d041800	0.662534	0.00636839
Zm00001d041819	-0.947273	4.71729e-83	Photosystem I reaction centre subunit N (PSAN or PSI-N)
Zm00001d041964	0.608569	0.0410396	Protein of unknown function (DUF707)
Zm00001d041981	1.15184	0.00954307	AP2 domain
Zm00001d042027	0.792375	0.00831858
Zm00001d042049	-0.647692	3.61028e-60	Oxidoreductase NAD-binding domain
Zm00001d042050	-1.00655	3.8917e-15	Protein RETICULATA-related
Zm00001d042063	0.755395	7.13942e-21	Domain of unknown function (DUF4228)
Zm00001d042088	0.565076	1.7974e-07	Phosphoribosyl transferase domain|PF00215	Orotidine 5'-phosphate decarboxylase / HUMPS family
Zm00001d042090	0.740621	0.0191067	Phosphoribosyl transferase domain
Zm00001d042104	-1.37142	8.98463e-05	Glutathione S-transferase, C-terminal domain|PF13417	Glutathione S-transferase, N-terminal domain
Zm00001d042106	-1.29536	0.0464971	Sugar (and other) transporter
Zm00001d042148	1.06263	2.57953e-36	FAD binding domain|PF09265	Cytokinin dehydrogenase 1, FAD and cytokinin binding
Zm00001d042217	0.729493	1.94114e-18
Zm00001d042225	0.550622	9.03816e-13	Heavy-metal-associated domain
Zm00001d042244	-0.903798	1.75835e-09	K+ potassium transporter
Zm00001d042282	0.721173	3.44913e-20	Transaldolase/Fructose-6-phosphate aldolase
Zm00001d042288	0.572869	1.05683e-06	No apical meristem (NAM) protein
Zm00001d042289	-0.555862	7.51858e-43	Rieske-like [2Fe-2S] domain
Zm00001d042292	1.18514	0.0160431	Auxin responsive protein
Zm00001d042328	-0.56373	5.89043e-14	MYND finger
Zm00001d042333	-0.632988	2.97726e-06	Exostosin family
Zm00001d042346	-0.651662	1.20163e-18	alpha/beta hydrolase fold
Zm00001d042363	-0.641156	1.70109e-18	Zinc finger C-x8-C-x5-C-x3-H type (and similar)
Zm00001d042438	-0.778454	7.28892e-11	Transmembrane amino acid transporter protein
Zm00001d042473	-0.831401	1.09535e-29	POT family
Zm00001d042482	0.547684	2.49956e-08	Helix-loop-helix DNA-binding domain
Zm00001d042490	0.971541	9.98699e-14	Protein of unknown function (DUF563)
Zm00001d042507	0.911931	0.0334698	Glycosyl hydrolase family 1
Zm00001d042540	1.71125	4.91672e-14	Lipoxygenase
Zm00001d042541	1.4665	3.02133e-08	Lipoxygenase|PF01477	PLAT/LH2 domain
Zm00001d042585	0.552918	3.1464e-35	Vitamin B6 photo-protection and homoeostasis
Zm00001d042602	-1.52116	3.75902e-05	PPR repeat family|PF14432	DYW family of nucleic acid deaminases
Zm00001d042611	-1.1081	0.000885703	non-haem dioxygenase in morphine synthesis N-terminal|PF03171	2OG-Fe(II) oxygenase superfamily
Zm00001d042624	0.634521	1.90715e-09	Pectinesterase
Zm00001d042625	0.601895	4.53673e-06	Pectinesterase
Zm00001d042633	-0.830667	9.33737e-05	Dirigent-like protein
Zm00001d042636	0.729965	0.0047345	Transmembrane amino acid transporter protein
Zm00001d042643	0.683122	1.00085e-07	Sad1 / UNC-like C-terminal
Zm00001d042646	5.3623	3.69383e-10	F-box domain
Zm00001d042654	2.67453	8.81793e-15	Galactose binding lectin domain|PF01301	Glycosyl hydrolases family 35
Zm00001d042660	0.84872	0.000181528
Zm00001d042664	0.837269	8.36228e-09	CRAL/TRIO domain|PF03765	CRAL/TRIO, N-terminal domain
Zm00001d042665	0.738607	2.53886e-05	Myb-like DNA-binding domain
Zm00001d042673	-0.559953	6.3275e-13	Glutamine amidotransferase domain
Zm00001d042692	-0.538852	0.000395806	MatE
Zm00001d042717	0.882921	0.00366955	AP2 domain
Zm00001d042723	1.72803	2.57079e-05	Transferase family
Zm00001d042727	-0.77554	5.40368e-92	Fructose-1-6-bisphosphatase, N-terminal domain
Zm00001d042737	-1.21209	0.022294	Armadillo/beta-catenin-like repeat
Zm00001d042739	-0.912962	2.16069e-11	UDP-glucoronosyl and UDP-glucosyl transferase
[truncated: 532 more rows]

## Sheet: L10
Gene_id	log2FoldChange	padj	gene_description
ENSRNA049469775	0.733884	9.06592e-12
ENSRNA049476283	2.01315	0.0482641
ENSRNA049997555	-1.73478	0.0238586
ZeamMp051	1.41187	0.0443786	Mitochondrial ATP synthase B chain precursor (ATP-synt_B)
ZeamMp136	1.2507	0.00349394	Cytochrome C and Quinol oxidase polypeptide I
ZeamMr002	0.821306	2.91551e-18
ZeamMr004	1.17612	6.65366e-25
Zm00001d000012	2.09451	4.48817e-05	Cupin
Zm00001d000017	2.06915	0.00352955	Cupin
Zm00001d000060	-2.65644	1.63499e-12	Aldo/keto reductase family
Zm00001d000112	-0.552212	1.1766e-27	No apical meristem (NAM) protein
Zm00001d000168	-0.727438	0.0159722	WD domain, G-beta repeat|PF12894	Anaphase-promoting complex subunit 4 WD40 domain
Zm00001d000170	0.624621	0.0262282	SRR1
Zm00001d000180	-1.65626	0.00330385
Zm00001d000204	0.983721	1.76906e-34	STAS domain|PF00916	Sulfate permease family
Zm00001d000217	0.968713	0.00548486
Zm00001d000222	1.4347	2.84635e-15	Sugar efflux transporter for intercellular exchange
Zm00001d000237	2.57617	7.22965e-65	UDP-glucoronosyl and UDP-glucosyl transferase
Zm00001d000270	-0.76778	1.35037e-09	ATP synthase subunit C|PF04563	RNA polymerase beta subunit|PF00623	RNA polymerase Rpb1, domain 2|PF04561	RNA polymerase Rpb2, domain 2|PF04998	RNA polymerase Rpb1, domain 5|PF04565	RNA polymerase Rpb2, domain 3|PF00562	RNA polymerase Rpb2, domain 6|PF04560	RNA polymerase Rpb2, domain 7|PF02874	ATP synthase alpha/beta family, beta-barrel domain|PF00306	ATP synthase alpha/beta chain, C terminal domain|PF04997	RNA polymerase Rpb1, domain 1|PF00006	ATP synthase alpha/beta family, nucleotide-binding domain
Zm00001d000294	2.6706	9.85686e-17	Cys/Met metabolism PLP-dependent enzyme
Zm00001d000327	1.78606	0.0158671	Papain family cysteine protease
Zm00001d000366	-3.33751	0.0138258	ARP2/3 complex ARPC3 (21 kDa) subunit
Zm00001d000408	0.727992	2.10421e-18
Zm00001d000429	1.42089	0.000835273
Zm00001d000647	-1.05099	2.10467e-05
Zm00001d000824	1.50818	2.65405e-19
Zm00001d000825	1.68896	5.26089e-06
Zm00001d000854	-1.20163	0.00703239
Zm00001d000879	-0.563334	0.00491127
Zm00001d000909	3.6946	4.12243e-93
Zm00001d000914	-1.13859	3.71738e-07
Zm00001d000970	1.08755	0.00823509
Zm00001d000977	1.13838	0.0362286
Zm00001d001023	-0.951223	0.0248125
Zm00001d001206	0.63128	1.0205e-09
Zm00001d001250	2.46986	0.0168684
Zm00001d001352	-0.792628	0.0105273
Zm00001d001373	0.986947	0.00436927
Zm00001d001398	1.27523	1.43628e-07
Zm00001d001529	-0.709826	0.000243386
Zm00001d001711	0.590077	5.76489e-05
Zm00001d001758	1.14177	0.0203358
Zm00001d001820	-2.29924	1.3898e-20	short chain dehydrogenase
Zm00001d001826	0.749749	6.7356e-06	Protein of unknown function (DUF1218)
Zm00001d001857	-0.622343	7.6667e-19	Chlorophyll A-B binding protein
Zm00001d001936	-0.826822	0.0161621	Myb-like DNA-binding domain|PF14379	MYB-CC type transfactor, LHEQLE motif
Zm00001d002035	2.71095	7.53441e-75	S1/P1 Nuclease
Zm00001d002046	1.51526	5.49165e-32	Alpha-N-acetylglucosaminidase (NAGLU) N-terminal domain|PF05089	Alpha-N-acetylglucosaminidase (NAGLU) tim-barrel domain|PF12972	Alpha-N-acetylglucosaminidase (NAGLU) C-terminal domain
Zm00001d002052	-0.917143	4.12057e-24	Asparaginase
Zm00001d002065	1.68833	5.91759e-29	Cathepsin propeptide inhibitor domain (I29)|PF00112	Papain family cysteine protease|PF00396	Granulin
Zm00001d002066	0.622527	0.00586621	Polysaccharide biosynthesis
Zm00001d002071	-0.756621	0.000481532
Zm00001d002079	0.702002	3.73067e-14	AP2 domain
Zm00001d002090	0.658133	0.0309001	Synaptotagmin-like mitochondrial-lipid-binding domain|PF00168	C2 domain
Zm00001d002137	-0.708665	0.00535845
Zm00001d002159	0.886145	0.0415157
Zm00001d002163	-0.597025	0.000767103	Diacylglycerol kinase accessory domain|PF00781	Diacylglycerol kinase catalytic domain
Zm00001d002260	-0.650954	0.0112167	FMN-dependent dehydrogenase
Zm00001d002261	0.951399	4.78224e-39	FMN-dependent dehydrogenase
Zm00001d002277	-0.690532	0.0018128	Ubiquitin family|PF02179	BAG domain
Zm00001d002295	2.02676	0.0376261	Cupin
Zm00001d002320	0.935175	0.0119882	Protein of unknown function (DUF933)
Zm00001d002326	0.668662	3.09551e-33	Aminotransferase class-III
Zm00001d002333	-1.69175	1.40618e-12	K+ potassium transporter
Zm00001d002351	0.836661	0.0300204	Terpene synthase family, metal binding domain|PF01397	Terpene synthase, N-terminal domain
Zm00001d002364	1.22806	3.22659e-28	AP2 domain
Zm00001d002405	-0.748353	1.63514e-07	WRKY DNA -binding domain|PF10533	Plant zinc cluster domain
Zm00001d002406	-1.13328	0.0130549	Plant protein of unknown function
Zm00001d002410	-1.19917	1.62125e-20	Xyloglucan endo-transglycosylase (XET) C-terminus|PF00722	Glycosyl hydrolases family 16
Zm00001d002426	-0.558126	5.34936e-22	Peroxidase
Zm00001d002436	1.32	8.68547e-34	Alternative oxidase
Zm00001d002455	0.861416	0.00693774
Zm00001d002456	0.593707	7.30993e-11	Iron-sulfur cluster assembly protein
Zm00001d002488	0.874721	0.0259174
Zm00001d002503	0.783004	2.86687e-34	ABC transporter|PF00664	ABC transporter transmembrane region
Zm00001d002512	-0.642933	1.64717e-06
Zm00001d002514	-0.678093	7.1738e-08	Purine nucleobase transmembrane transport
Zm00001d002535	1.23329	9.95337e-11	Ring finger domain
Zm00001d002540	-0.705547	9.8883e-26	Protein kinase domain|PF13499	EF-hand domain pair
Zm00001d002549	-1.05048	1.35391e-23
Zm00001d002558	1.52793	0.00973616	Heavy-metal-associated domain
Zm00001d002564	1.63244	0.000339174	non-haem dioxygenase in morphine synthesis N-terminal|PF03171	2OG-Fe(II) oxygenase superfamily
Zm00001d002568	4.40069	0.0188059	Ring finger domain
Zm00001d002584	0.573867	8.57802e-06
Zm00001d002589	-0.595058	0.000958101	Fatty acid hydroxylase superfamily
Zm00001d002592	0.814497	0.00121543	Aminotransferase class I and II
Zm00001d002614	2.44157	6.96973e-19	Major Facilitator Superfamily|PF03105	SPX domain
Zm00001d002620	-1.69259	0.0255379	AP2 domain
Zm00001d002621	-0.590777	0.000157497	Ring finger domain
Zm00001d002623	-1.23956	2.11503e-48	MatE
Zm00001d002630	-0.546407	0.0199257	Protein of unknown function (DUF4005)
Zm00001d002632	-0.894013	5.36429e-23	Rhomboid family
Zm00001d002704	0.554682	1.35939e-18	Glutathione peroxidase
Zm00001d002707	1.03663	0.00223692	UDP-glucoronosyl and UDP-glucosyl transferase
Zm00001d002708	0.839677	5.60733e-06	E1-E2 ATPase|PF00403	Heavy-metal-associated domain|PF00702	haloacid dehalogenase-like hydrolase
Zm00001d002754	-1.96659	5.57367e-07	Homeobox associated leucine zipper|PF00046	Homeobox domain
Zm00001d002776	0.830592	3.91641e-12	Protein kinase domain
Zm00001d002788	-1.45283	2.75076e-05	Cyclin
Zm00001d002797	0.611003	2.8758e-24	OPT oligopeptide transporter protein
Zm00001d002799	1.15038	3.59946e-32	Homeobox associated leucine zipper|PF00046	Homeobox domain
Zm00001d002830	1.06688	0.00557251	Domain of unknown function (DUF3357)|PF08244	Glycosyl hydrolases family 32 C terminal|PF00251	Glycosyl hydrolases family 32 N-terminal domain
Zm00001d002835	0.821917	0.00279034	Protein tyrosine kinase|PF13855	Leucine rich repeat|PF08263	Leucine rich repeat N-terminal domain
Zm00001d002847	0.85466	0.0025698	Enoyl-(Acyl carrier protein) reductase|PF00106	short chain dehydrogenase
Zm00001d002853	1.42524	4.42496e-29	Glycosyl hydrolase family 3 C-terminal domain|PF00933	Glycosyl hydrolase family 3 N terminal domain|PF14310	Fibronectin type III-like domain
Zm00001d002865	-0.606608	4.09995e-09
Zm00001d002884	1.25961	7.9049e-21	VIT family
Zm00001d002951	-0.543256	3.62964e-08	Staygreen protein
Zm00001d002974	-0.614019	1.14832e-06	OPT oligopeptide transporter protein
Zm00001d002979	0.911472	1.42723e-12	Wall-associated receptor kinase galacturonan-binding|PF00069	Protein kinase domain
Zm00001d002992	-0.666083	1.33441e-15	Protein of unknown function (DUF3755)
Zm00001d003009	0.643974	0.0185034	Senescence regulator
Zm00001d003016	-1.54999	1.04212e-06	Aromatic amino acid lyase
Zm00001d003021	-0.684762	0.000995232	Calcium-binding EGF domain|PF00069	Protein kinase domain
Zm00001d003041	0.64515	8.8377e-06
Zm00001d003058	1.62151	9.24917e-08	Beta-eliminating lyase
Zm00001d003059	1.43287	5.73556e-14	Beta-eliminating lyase
Zm00001d003090	-11.6296	4.1598e-21	Malic enzyme, N-terminal domain
Zm00001d003101	0.976178	2.8265e-26	Leucine rich repeat N-terminal domain|PF00069	Protein kinase domain
Zm00001d003110	-0.973125	3.70958e-10	Protein tyrosine kinase
Zm00001d003114	-0.584113	1.3472e-07	EF-hand domain pair
Zm00001d003140	0.566716	1.23013e-22	Cytochrome P450
Zm00001d003159	0.642083	4.73572e-05
Zm00001d003181	-0.671307	0.00017825	Eukaryotic cytochrome b561|PF03351	DOMON domain
Zm00001d003212	-0.713361	1.6913e-34	Protein tyrosine kinase
Zm00001d003213	-0.89365	0.00035	Ankyrin repeats (3 copies)|PF13857	Ankyrin repeats (many copies)
Zm00001d003246	0.766591	0.0143967	Galactose oxidase, central domain
Zm00001d003247	3.08508	1.09199e-60	Malate synthase
Zm00001d003265	0.55664	1.19558e-25	MA3 domain
Zm00001d003267	-0.625033	1.1192e-20	Leucine rich repeat
Zm00001d003280	1.22019	1.73184e-06	Raffinose synthase or seed imbibition protein Sip1
Zm00001d003283	1.55338	4.69781e-19	Cytochrome P450
Zm00001d003294	1.02735	0.0348206	PPR repeat|PF13041	PPR repeat family
Zm00001d003301	1.11245	6.87677e-09	Domain of unknown function (DUF4782)|PF00168	C2 domain|PF02893	GRAM domain
Zm00001d003311	-0.93446	1.90545e-23	non-haem dioxygenase in morphine synthesis N-terminal|PF03171	2OG-Fe(II) oxygenase superfamily
Zm00001d003334	0.678964	9.0415e-06
Zm00001d003347	0.65747	4.39188e-05	Ras family
Zm00001d003353	-0.960375	0.00214039
Zm00001d003356	-0.744157	3.41665e-21
Zm00001d003414	2.92498	8.22504e-08	No apical meristem (NAM) protein
Zm00001d003422	0.609618	2.66251e-11	Transmembrane amino acid transporter protein
Zm00001d003428	0.65509	1.00361e-07	Ran-interacting Mog1 protein
Zm00001d003446	-0.539555	0.0011584	Gamma-glutamyltranspeptidase
Zm00001d003469	0.757142	0.00086326	Sugar (and other) transporter
Zm00001d003483	1.46129	3.02901e-39	UDP-glucoronosyl and UDP-glucosyl transferase
Zm00001d003504	-0.736298	1.31854e-17	Serine hydrolase (FSH1)
Zm00001d003508	0.836197	3.24422e-19
Zm00001d003533	-0.585257	5.07323e-12	Lipoxygenase|PF01477	PLAT/LH2 domain
Zm00001d003553	1.10342	0.00135357	GRAS domain family
Zm00001d003554	3.49238	2.26747e-47	Hsp20/alpha crystallin family
Zm00001d003563	-1.01003	0.000256571	Methyltransferase domain
Zm00001d003567	1.9471	2.52662e-05	PCI domain
Zm00001d003593	0.631727	0.0105975	Protein of unknown function, DUF538
Zm00001d003601	-0.731623	3.48699e-36	Auxin response factor|PF02309	AUX/IAA family|PF02362	B3 DNA binding domain
Zm00001d003624	2.58424	5.21129e-10	U-box domain
Zm00001d003626	1.54162	0.000182175	No apical meristem (NAM) protein
Zm00001d003668	0.77611	2.57362e-05	PA domain|PF00082	Subtilase family|PF05922	Peptidase inhibitor I9
Zm00001d003676	-0.74483	2.50579e-31	Cellulose synthase
Zm00001d003742	-0.864091	5.70105e-18	WD domain, G-beta repeat
Zm00001d003743	0.794922	1.01341e-08	VQ motif
Zm00001d003744	1.05324	7.26793e-10	Acyl-CoA dehydrogenase, middle domain|PF00133	tRNA synthetases class I (I, L, M and V)|PF01756	Acyl-CoA oxidase
Zm00001d003767	-0.886429	6.46457e-100
Zm00001d003770	-0.553614	0.042002
Zm00001d003784	-1.36511	9.38875e-11	Glycosyl hydrolases family 17
Zm00001d003848	-0.762472	8.36882e-18
Zm00001d003941	1.07464	1.70492e-47	OPT oligopeptide transporter protein
Zm00001d003945	1.41657	3.64742e-26	Heavy-metal-associated domain
Zm00001d003954	-1.47929	4.95688e-07	Nodulin-like
Zm00001d003981	-0.600964	5.01966e-07
Zm00001d004015	-1.2317	5.84481e-09
Zm00001d004055	0.778467	1.70121e-09	MatE
Zm00001d004072	-0.924845	0.000249027	Protein tyrosine kinase|PF00139	Legume lectin domain
Zm00001d004162	-0.579801	0.000791138
Zm00001d004167	0.978501	0.00489494	Membrane bound O-acyl transferase family|PF00067	Cytochrome P450
Zm00001d004243	1.21179	2.26282e-84	FKBP-type peptidyl-prolyl cis-trans isomerase
Zm00001d004248	2.21146	1.87465e-98	UDP-glucoronosyl and UDP-glucosyl transferase
Zm00001d004301	0.892987	3.05668e-34	Sugar (and other) transporter
Zm00001d004330	-0.623719	3.06232e-14
Zm00001d004335	-0.846914	1.48588e-26	ABC transporter
Zm00001d004344	-0.724917	0.00099615	Agglutinin domain
Zm00001d004348	0.998215	1.70813e-07	Agglutinin domain
Zm00001d004358	-1.36783	1.91165e-06	B3 DNA binding domain
Zm00001d004362	0.870584	3.56338e-06
Zm00001d004375	0.931092	1.57456e-17	Protein of unknown function (DUF668)|PF11961	Domain of unknown function (DUF3475)
Zm00001d004401	1.54177	0.00792822	Cupin
Zm00001d004413	-0.564088	3.10279e-26	Pyridoxal-phosphate dependent enzyme
Zm00001d004440	-1.07346	0.000366439	NPH3 family
Zm00001d004452	-0.684868	2.68031e-16	CBS domain
Zm00001d004524	0.589741	5.15135e-05	Legume lectin domain
Zm00001d004539	1.34769	0.0239192
Zm00001d004698	1.20061	4.14536e-22	Protein kinase domain
Zm00001d004700	1.51098	8.58613e-15	Probable lipid transfer
Zm00001d004753	1.02376	1.65477e-07	Dirigent-like protein
Zm00001d004756	-0.843151	0.0439546	ARD/ARD' family
Zm00001d004762	0.5723	3.08935e-06	ABC-2 type transporter|PF00005	ABC transporter
Zm00001d004768	0.758731	1.99063e-20	X8 domain|PF00332	Glycosyl hydrolases family 17
Zm00001d004817	-0.852911	0.00499228	Amidase
Zm00001d004857	-0.55152	2.67993e-06	bZIP transcription factor
Zm00001d004903	-0.884829	1.07611e-06	Fantastic Four meristem regulator
Zm00001d004916	-0.797568	1.90871e-05
Zm00001d004921	3.2952	1.4816e-22	Dimerisation domain|PF00891	O-methyltransferase
Zm00001d004972	0.662987	1.95352e-07	EF hand
Zm00001d004983	0.734299	0.00154723	PPR repeat family|PF12854	PPR repeat
Zm00001d005010	-1.6559	3.98505e-09	Late embryogenesis abundant protein
Zm00001d005062	0.636115	3.09937e-19	PA domain
Zm00001d005114	0.702789	8.59868e-08	Ubiquinol-cytochrome C reductase complex 14kD subunit
Zm00001d005118	1.27443	1.74735e-67	CRAL/TRIO domain
Zm00001d005146	-0.775062	0.00120483	Probable lipid transfer
Zm00001d005169	0.548871	0.000887816	galactosyl transferase GMA12/MNN10 family
Zm00001d005219	2.14479	0.000164919	EF-hand domain pair
Zm00001d005279	0.702664	0.00808769	Peroxidase
Zm00001d005308	0.732362	0.000745269
Zm00001d005343	0.696852	9.73439e-26	Inosine-uridine preferring nucleoside hydrolase
Zm00001d005392	0.635906	7.13115e-15	Lecithin	cholesterol acyltransferase
Zm00001d005421	-0.564279	5.69203e-16	Major intrinsic protein
Zm00001d005439	-1.0559	0.0466183	Pyridine nucleotide-disulphide oxidoreductase
Zm00001d005446	-0.537271	1.24887e-38	Photosystem I reaction centre subunit IV / PsaE
Zm00001d005503	-0.95521	0.00811852
Zm00001d005554	0.71061	0.000121749	Ion channel
Zm00001d005594	-0.628705	3.03803e-07	Sugar (and other) transporter
Zm00001d005609	0.777505	2.24482e-20	Protein phosphatase 2C
Zm00001d005654	1.21474	1.87454e-08	Cotton fibre expressed protein
Zm00001d005663	-1.33825	0.0056959	4Fe-4S dicluster domain|PF13085	2Fe-2S iron-sulfur cluster binding domain
Zm00001d005684	0.630305	8.44351e-17
Zm00001d005698	0.999136	9.82779e-32	AN1-like Zinc finger
Zm00001d005735	-0.85568	0.0065822	Protein tyrosine kinase
Zm00001d005741	-0.566659	0.000720145	NADH dehydrogenase transmembrane subunit
Zm00001d005766	1.27017	3.25275e-63	EF-hand domain pair
Zm00001d005776	-0.883763	1.25875e-12	Leucine rich repeat|PF08263	Leucine rich repeat N-terminal domain|PF00069	Protein kinase domain
Zm00001d005783	-0.763396	2.58432e-27	Receptor family ligand binding region|PF00060	Ligand-gated ion channel|PF00497	Bacterial extracellular solute-binding proteins, family 3
Zm00001d005788	1.95157	0.00231383	C2H2-type zinc finger
Zm00001d005808	-0.727804	5.00087e-07	Choline/ethanolamine kinase
Zm00001d005818	0.82844	3.62269e-56	Aldehyde dehydrogenase family
Zm00001d005826	0.633151	1.31128e-16	HD domain|PF04607	Region found in RelA / SpoT proteins
Zm00001d005837	-0.992917	1.11582e-06
Zm00001d005875	-1.24393	3.33254e-15	Homeobox domain|PF02183	Homeobox associated leucine zipper
Zm00001d005878	0.765583	0.000466212
Zm00001d005885	-1.10774	0.013979
Zm00001d005911	-0.657172	1.29432e-09	Patatin-like phospholipase
Zm00001d005936	0.768771	1.23169e-11	Ring finger domain
Zm00001d005951	-1.42869	8.28794e-17	Homeobox domain|PF02183	Homeobox associated leucine zipper
Zm00001d006034	0.935753	3.89194e-12	Domain of unknown function (DUF296)
Zm00001d006037	1.41929	2.43524e-05	NAD dependent epimerase/dehydratase family
Zm00001d006065	-0.677874	1.41509e-05	Helix-loop-helix DNA-binding domain
Zm00001d006115	-1.31559	0.0043388	Solute carrier family 35
Zm00001d006130	-0.768304	3.32128e-12	Plant protein of unknown function (DUF936)
Zm00001d006137	-0.860149	0.00643983	UDP-glucoronosyl and UDP-glucosyl transferase
Zm00001d006165	0.870529	0.0247468	TCP family transcription factor
Zm00001d006168	-0.560437	0.000722733	XPG I-region|PF00752	XPG N-terminal domain
Zm00001d006193	-0.808965	2.82644e-32	Cytochrome P450
Zm00001d006211	1.4461	6.08017e-107	Staygreen protein
Zm00001d006217	-0.892494	1.24862e-08	Protein kinase domain
Zm00001d006297	-0.758112	0.0355472	PAN-like domain|PF00954	S-locus glycoprotein domain|PF01453	D-mannose binding lectin|PF07714	Protein tyrosine kinase
Zm00001d006312	0.822816	0.00759871
Zm00001d006329	0.676944	4.63247e-14	Proteolipid membrane potential modulator
Zm00001d006340	0.56773	0.0239422	MOSC N-terminal beta barrel domain
Zm00001d006374	-0.586076	3.27433e-05	Purple acid Phosphatase, N-terminal domain|PF14008	Iron/zinc purple acid phosphatase-like protein C|PF00149	Calcineurin-like phosphoesterase
Zm00001d006446	-1.28667	3.33264e-07	UDP-glucoronosyl and UDP-glucosyl transferase
Zm00001d006454	-1.14462	2.03814e-12	Filament-like plant protein, long coiled-coil
Zm00001d006476	0.683757	0.00809262	Aconitase family (aconitate hydratase)|PF00694	Aconitase C-terminal domain
Zm00001d006489	0.809142	9.37087e-09	Senescence regulator
Zm00001d006509	0.573659	2.91003e-06	Ras family
Zm00001d006526	0.724699	2.29298e-08	Xylanase inhibitor N-terminal|PF14541	Xylanase inhibitor C-terminal
Zm00001d006538	-0.681543	0.00304587	X8 domain|PF00332	Glycosyl hydrolases family 17
Zm00001d006540	-0.576075	5.39621e-38	Oxygen evolving enhancer protein 3 (PsbQ)
Zm00001d006553	0.731065	0.000293432	NPH3 family
Zm00001d006587	-1.19875	9.16567e-73	Chlorophyll A-B binding protein
Zm00001d006588	1.25505	8.95095e-21	Thylakoid formation protein
Zm00001d006591	-1.07492	0.00013258
Zm00001d006621	-0.891319	1.1148e-09	EF-hand domain pair|PF00069	Protein kinase domain
Zm00001d006669	5.53918	2.24363e-08	Peptidase inhibitor I9|PF00082	Subtilase family
Zm00001d006673	0.676996	2.34836e-11	MFS/sugar transport protein
Zm00001d006678	-0.763619	8.11475e-17	Polyprenyl synthetase
Zm00001d006701	-0.578015	2.30345e-09	GRAS domain family
Zm00001d006739	-0.856951	1.33457e-06	Lateral organ boundaries (LOB) domain
Zm00001d006753	0.678634	1.84105e-08	GH3 auxin-responsive promoter
Zm00001d006795	0.871682	5.45102e-22	Transferase family
Zm00001d006835	0.768666	3.59398e-11	CCAAT-binding transcription factor (CBF-B/NF-YA) subunit B
Zm00001d006882	0.665772	3.17402e-05
Zm00001d006883	0.877541	8.112e-13	Protein of unknown function (DUF1645)
Zm00001d007015	0.623194	0.000979859
Zm00001d007113	0.765233	3.91515e-42
Zm00001d007114	-6.04694	3.78558e-05
Zm00001d007157	0.760725	7.14733e-07
Zm00001d007158	0.611655	4.09537e-14	Acyl-CoA dehydrogenase, N-terminal domain|PF02770	Acyl-CoA dehydrogenase, middle domain|PF01636	Phosphotransferase enzyme family|PF00441	Acyl-CoA dehydrogenase, C-terminal domain
Zm00001d007175	-0.598101	5.60306e-06	Probable zinc-ribbon domain
Zm00001d007264	-1.30604	1.17415e-07	Protein phosphatase 2C
Zm00001d007267	-0.61494	7.86734e-44	Chlorophyll A-B binding protein
Zm00001d007271	5.09701	0.00138127	Hsp20/alpha crystallin family
Zm00001d007299	1.24146	4.74051e-14
Zm00001d007329	0.583251	2.72998e-06	WRKY DNA -binding domain
Zm00001d007345	-1.06797	1.28962e-18	short chain dehydrogenase
Zm00001d007350	-2.10843	0.00223535	Transferase family
Zm00001d007363	-0.656219	3.49121e-09	Leucine rich repeat|PF08263	Leucine rich repeat N-terminal domain
Zm00001d007368	8.26956	6.5258e-10	BAG domain
Zm00001d007389	-7.36468	1.35314e-07
Zm00001d007390	0.655188	0.0148722	Flavinator of succinate dehydrogenase
Zm00001d007403	-1.64677	7.31467e-10	Chalcone and stilbene synthases, N-terminal domain|PF02797	Chalcone and stilbene synthases, C-terminal domain
Zm00001d007411	2.39177	2.67321e-62
Zm00001d007424	0.668886	0.000633532	Aminotransferase class I and II
Zm00001d007462	1.21789	1.36031e-08	Aminotransferase class I and II
Zm00001d007464	3.75096	1.72761e-47	Cathepsin propeptide inhibitor domain (I29)|PF00112	Papain family cysteine protease
Zm00001d007474	-0.567565	0.0163753	Protein kinase domain|PF07714	Protein tyrosine kinase
Zm00001d007485	0.666937	1.90735e-11	Leucine rich repeat|PF08263	Leucine rich repeat N-terminal domain
Zm00001d007491	0.743469	2.26188e-07
Zm00001d007517	-1.03606	1.26504e-07	Subtilase family|PF05922	Peptidase inhibitor I9
Zm00001d007518	-0.851268	0.00816425	DYW family of nucleic acid deaminases|PF01535	PPR repeat
Zm00001d007702	3.63161	1.29103e-12
Zm00001d007708	-0.900632	0.000644349	Protein tyrosine kinase
Zm00001d007714	0.852234	0.00167501	Acyltransferase|PF12710	haloacid dehalogenase-like hydrolase
Zm00001d007753	2.35798	6.20579e-18	Xylanase inhibitor C-terminal|PF14543	Xylanase inhibitor N-terminal
Zm00001d007765	-1.69905	0.000422111	2OG-Fe(II) oxygenase superfamily
Zm00001d007773	-0.687691	0.000853929	Domain associated at C-terminal with AAA|PF00004	ATPase family associated with various cellular activities (AAA)
Zm00001d007827	0.875311	4.58838e-57	Chlorophyll A-B binding protein
Zm00001d007831	0.763819	4.23982e-05	Probable lipid transfer
Zm00001d007864	-1.53435	0.038218	X8 domain
Zm00001d007876	1.93025	0.00236551	Retinal pigment epithelial membrane protein
Zm00001d007885	1.61539	0.00549632	Glutaredoxin
Zm00001d007892	0.642297	1.78528e-16	Transketolase, pyrimidine binding domain|PF02780	Transketolase, C-terminal domain
Zm00001d007915	-0.633991	2.30787e-08	Ring finger domain
Zm00001d007918	0.637782	0.0185034	Cytochrome P450
Zm00001d007924	-1.28278	1.90583e-09	Cytochrome P450
Zm00001d007956	-0.636644	2.46798e-05	Protein of unknown function, DUF594
Zm00001d007975	-0.954886	0.00759356
Zm00001d008016	-1.62914	0.0344544
Zm00001d008178	-0.742837	2.15485e-28	ABC transporter transmembrane region|PF00005	ABC transporter
Zm00001d008205	-0.834015	1.17207e-15	Helix-loop-helix DNA-binding domain
Zm00001d008248	0.570172	8.31498e-11
Zm00001d008250	-0.539002	0.000252457	Glycosyltransferase family 43
Zm00001d008273	1.10023	3.05111e-26	Glycosyl hydrolases family 31
Zm00001d008307	-1.07243	3.24899e-10
Zm00001d008308	-0.794923	4.14192e-05	No apical meristem (NAM) protein
Zm00001d008340	2.00161	5.37752e-27	Lipase (class 3)
Zm00001d008399	0.794342	0.000218596	No apical meristem (NAM) protein
Zm00001d008405	0.599553	2.73694e-11	Iron-sulphur cluster biosynthesis
Zm00001d008408	0.619731	0.00993393
Zm00001d008432	0.860086	2.75482e-28	Thiolase, C-terminal domain|PF00108	Thiolase, N-terminal domain
Zm00001d008449	-1.08003	1.45265e-10
Zm00001d008455	0.801674	1.09215e-12	Armadillo-like
Zm00001d008495	1.42902	2.66297e-06	Protein of unknown function (DUF563)
Zm00001d008524	1.1196	0.00054021	Phosphomannose isomerase type I
Zm00001d008525	1.11168	6.68639e-06	Phosphomannose isomerase type I
Zm00001d008527	0.576321	0.000290665
Zm00001d008528	0.651749	0.000110565	Myb-like DNA-binding domain
Zm00001d008529	1.18939	4.22288e-16	S1/P1 Nuclease
Zm00001d008540	0.612847	1.42417e-08
Zm00001d008548	0.965904	3.61587e-05	Bowman-Birk serine protease inhibitor family
Zm00001d008570	-0.631852	0.000299951	Calmodulin binding protein-like
Zm00001d008577	2.40061	1.82235e-27	Hsp20/alpha crystallin family
Zm00001d008581	-0.618166	1.9717e-08	Wall-associated receptor kinase C-terminal|PF00069	Protein kinase domain|PF13947	Wall-associated receptor kinase galacturonan-binding
Zm00001d008604	-0.560659	6.26597e-16	POT family
Zm00001d008632	2.02752	2.52311e-11	Leucine rich repeat N-terminal domain|PF13855	Leucine rich repeat|PF00069	Protein kinase domain
Zm00001d008646	0.558646	1.22423e-10	Phloem protein 2
Zm00001d008651	0.74625	1.33045e-12	Thiamine pyrophosphate enzyme, central domain|PF02776	Thiamine pyrophosphate enzyme, N-terminal TPP binding domain|PF02775	Thiamine pyrophosphate enzyme, C-terminal TPP binding domain
Zm00001d008666	0.738086	0.00293162	Kelch motif|PF10539	Development and cell death domain
Zm00001d008700	-1.1894	1.20406e-09	Allinase
Zm00001d008749	-1.14476	6.58609e-08	AUX/IAA family
Zm00001d008756	-0.630371	1.17415e-07	Transferase family
Zm00001d008772	-1.21344	0.00087148	Serine incorporator (Serinc)
Zm00001d008792	-2.00883	0.0434266
Zm00001d008817	-0.631294	0.0146254	No apical meristem (NAM) protein
Zm00001d008841	0.803406	3.04883e-17	Hsp20/alpha crystallin family
Zm00001d008869	-0.563072	3.86102e-09	START domain|PF08670	MEKHLA domain|PF00046	Homeobox domain
Zm00001d008905	-0.935453	0.0435772	Peptide N-acetyl-beta-D-glucosaminyl asparaginase amidase A
Zm00001d008909	-1.0029	0.0125252	non-haem dioxygenase in morphine synthesis N-terminal|PF03171	2OG-Fe(II) oxygenase superfamily
Zm00001d008911	-1.02183	7.98715e-10
Zm00001d008912	-2.5949	0.00419406
Zm00001d008965	0.953273	0.00843774	Protein tyrosine kinase|PF13855	Leucine rich repeat
Zm00001d008966	2.08737	4.5686e-10	S-locus glycoprotein domain|PF01453	D-mannose binding lectin|PF08276	PAN-like domain|PF00069	Protein kinase domain
Zm00001d008968	1.14458	0.0454878	AP2 domain
Zm00001d008974	1.29399	1.23827e-14	Mitochondrial carrier protein
Zm00001d008983	1.30808	4.13676e-11	ATPase family associated with various cellular activities (AAA)
Zm00001d008985	0.787703	6.68524e-05	Cytochrome P450
Zm00001d008987	0.907654	7.72553e-09	Cytochrome P450
Zm00001d009010	0.594535	5.96998e-10	DREPP plasma membrane polypeptide
Zm00001d009020	-0.677719	0.00524726	Histidine phosphatase superfamily (branch 1)
Zm00001d009028	-0.589167	5.47626e-37	Triose-phosphate Transporter family
Zm00001d009057	0.546003	0.0493108	Glycosyl hydrolases family 28
Zm00001d009112	1.52474	3.41563e-17	cAMP-regulated phosphoprotein/endosulfine conserved region
Zm00001d009116	1.39599	1.1487e-35	Domain of unknown function (DUF4228)
Zm00001d009146	-0.620658	1.10008e-08	S-adenosylmethionine synthetase, N-terminal domain|PF02772	S-adenosylmethionine synthetase, central domain|PF02773	S-adenosylmethionine synthetase, C-terminal domain
Zm00001d009171	-0.596207	0.0127119	Mitochondrial carrier protein
Zm00001d009178	0.924226	4.39188e-05	Serine carboxypeptidase
Zm00001d009182	0.59718	1.73861e-25	3-hydroxyacyl-CoA dehydrogenase, C-terminal domain|PF00378	Enoyl-CoA hydratase/isomerase|PF02737	3-hydroxyacyl-CoA dehydrogenase, NAD binding domain
Zm00001d009187	-1.27378	1.73488e-12
Zm00001d009222	0.927778	0.0198502	Inorganic H+ pyrophosphatase
Zm00001d009295	1.38842	1.03505e-18	K+ potassium transporter
Zm00001d009296	-0.642169	0.007844	Cysteine-rich secretory protein family
Zm00001d009309	-0.620829	1.28804e-05	Glycosyl hydrolases family 16|PF06955	Xyloglucan endo-transglycosylase (XET) C-terminus
Zm00001d009327	6.65457	8.07599e-06	Phosphoenolpyruvate carboxykinase
Zm00001d009365	0.662866	6.94442e-08	Sugar efflux transporter for intercellular exchange
Zm00001d009372	1.16922	2.14819e-08	EamA-like transporter family
Zm00001d009415	2.0258	4.68683e-15
Zm00001d009416	1.19792	2.93693e-15	Jacalin-like lectin domain
Zm00001d009425	-1.36302	0.000738867
Zm00001d009431	0.930464	0.0262282	Polyprenyl synthetase
Zm00001d009468	-0.992025	1.52116e-08	AP2 domain|PF02362	B3 DNA binding domain
Zm00001d009503	-0.716979	0.00110408
Zm00001d009589	-1.1346	1.66112e-93	Chlorophyll A-B binding protein
Zm00001d009594	1.78787	2.46606e-30	Eukaryotic aspartyl protease|PF05184	Saposin-like type B, region 1|PF03489	Saposin-like type B, region 2
Zm00001d009599	-1.90123	0.0165614
Zm00001d009600	-0.752073	2.93639e-07	Sugar (and other) transporter
Zm00001d009605	-1.02638	4.28652e-06	Sugar (and other) transporter
Zm00001d009612	-1.36327	3.06554e-22	Protein of unknown function (DUF1645)
Zm00001d009626	0.990316	2.51349e-05	Protein phosphatase 2C
Zm00001d009709	-0.630168	1.34772e-19
Zm00001d009726	-0.540666	3.51294e-17	Phospholipase/Carboxylesterase
Zm00001d009797	2.49591	2.35252e-52
Zm00001d009814	-1.19965	2.89728e-45	Leucine rich repeat|PF08263	Leucine rich repeat N-terminal domain|PF00069	Protein kinase domain
Zm00001d009826	2.2878	0.00811852	Domain of unknown function (DUF4228)
Zm00001d009844	-0.647842	1.4247e-08	Serine-threonine protein phosphatase N-terminal domain|PF00149	Calcineurin-like phosphoesterase
Zm00001d009877	-1.03768	2.38221e-92	NAD(P)H-binding
Zm00001d009907	1.61618	5.78534e-49	Serine aminopeptidase, S33
Zm00001d009929	-0.608147	1.49495e-40	TPM domain
Zm00001d009932	1.44145	0.025784	AWPM-19-like family
Zm00001d009943	0.732386	0.000260295
Zm00001d009945	-0.90309	0.00026065
Zm00001d009960	-0.685794	0.0490954	Transferase family
Zm00001d009987	0.769135	7.88435e-28
Zm00001d009999	-1.07765	0.0209109	Helix-loop-helix DNA-binding domain
Zm00001d010007	1.02217	4.94293e-16	Polyketide cyclase / dehydrase and lipid transport
Zm00001d010008	-0.725828	0.0414497	NLI interacting factor-like phosphatase
Zm00001d010033	0.830001	0.025789	PMR5 N terminal Domain|PF13839	GDSL/SGNH-like Acyl-Esterase family found in Pmr5 and Cas1p
Zm00001d010039	1.91422	1.53137e-87	Cellulase (glycosyl hydrolase family 5)
Zm00001d010052	1.58294	8.41136e-23
Zm00001d010079	-0.677525	1.22029e-11	Transferase family
Zm00001d010137	0.742796	4.15886e-16	Glycosyl hydrolases family 17
Zm00001d010175	1.74346	2.75125e-15	AP2 domain
Zm00001d010287	1.35847	8.14293e-30	EamA-like transporter family
Zm00001d010292	-0.592905	2.28475e-16	Leucine rich repeat
Zm00001d010321	-1.76292	3.02923e-17	Pyruvate phosphate dikinase, PEP/pyruvate binding domain|PF00391	PEP-utilising enzyme, mobile domain|PF02896	PEP-utilising enzyme, TIM barrel domain
Zm00001d010397	-1.25886	5.30312e-06
Zm00001d010410	0.975355	2.37961e-64	Major intrinsic protein
Zm00001d010411	-1.01806	1.15462e-37	AUX/IAA family
Zm00001d010426	-0.588261	8.00526e-08	ABC transporter|PF01061	ABC-2 type transporter
Zm00001d010440	-0.712684	3.67505e-15	Sugar efflux transporter for intercellular exchange
Zm00001d010459	1.71792	0.00531899	NAF domain|PF00069	Protein kinase domain
Zm00001d010463	0.6989	1.37901e-36	Lipase (class 3)
Zm00001d010515	4.91482	2.6844e-06
Zm00001d010519	0.662894	8.44674e-07
Zm00001d010574	0.763284	4.52017e-10	Histone-like transcription factor (CBF/NF-Y) and archaeal histone
Zm00001d010579	1.11835	2.21404e-07	EF-hand domain pair|PF00069	Protein kinase domain
Zm00001d010586	0.794343	4.24613e-10	Phosphatidylethanolamine-binding protein
Zm00001d010634	-0.831578	1.00684e-05	Myb-like DNA-binding domain|PF14379	MYB-CC type transfactor, LHEQLE motif
Zm00001d010652	1.06966	6.87525e-05	F-box-like
Zm00001d010667	0.902724	0.000806952	Basic region leucine zipper
Zm00001d010675	-0.601188	0.0256319	Caspase domain
Zm00001d010723	0.550577	1.23017e-05	TLC domain
Zm00001d010752	-0.701065	9.8828e-07	Phosphatidylethanolamine-binding protein
Zm00001d010754	-0.673246	0.000228569
Zm00001d010755	-0.556322	3.40269e-06	Glycosyltransferase family 20|PF02358	Trehalose-phosphatase
Zm00001d010788	0.549174	0.0142053
Zm00001d010814	2.75197	5.17478e-38	Senescence regulator
Zm00001d010828	2.56479	3.94785e-21	Lipase (class 3)
Zm00001d010840	2.47086	8.39787e-08	Lipase (class 3)
Zm00001d010856	1.1854	0.00721473	TspO/MBR family
Zm00001d010903	1.26921	0.00994872
Zm00001d010962	-0.5411	0.0195941
Zm00001d010970	1.09484	8.11524e-33	Acyl-CoA dehydrogenase, C-terminal domain|PF02771	Acyl-CoA dehydrogenase, N-terminal domain|PF02770	Acyl-CoA dehydrogenase, middle domain
Zm00001d011003	-1.33752	6.87059e-42
Zm00001d011006	-0.546394	0.000324709	ABC transporter|PF01061	ABC-2 type transporter
Zm00001d011023	1.6742	0.00191858
Zm00001d011041	0.75021	0.00349112	Protein of unknown function (DUF1635)
Zm00001d011067	0.632698	2.36317e-05
Zm00001d011073	-0.855296	6.5922e-21
Zm00001d011076	0.537067	8.6023e-09	Ring finger domain|PF06547	Protein of unknown function (DUF1117)|PF14369	zinc-ribbon
Zm00001d011079	1.24884	8.21743e-06
Zm00001d011080	2.31086	6.87598e-28
Zm00001d011117	-1.11967	0.0310343	Cytochrome P450
Zm00001d011131	0.613679	1.94576e-11	Protein phosphatase 2C
Zm00001d011132	0.561571	4.88633e-07	Protein phosphatase 2C
Zm00001d011143	-0.538821	0.0256803
Zm00001d011164	1.30236	5.80761e-06
Zm00001d011193	0.911572	3.20249e-13	Protein of unknown function (DUF2838)
Zm00001d011208	-1.07361	0.030473	2OG-Fe(II) oxygenase superfamily|PF14226	non-haem dioxygenase in morphine synthesis N-terminal
Zm00001d011228	-0.990805	3.40606e-21
Zm00001d011229	-0.99033	0.0145981	Helicase conserved C-terminal domain
Zm00001d011239	0.653809	1.26872e-08	C2 domain|PF08372	Plant phosphoribosyltransferase C-terminal
Zm00001d011285	-1.66606	3.05356e-252	Chlorophyll A-B binding protein
Zm00001d011347	0.756682	5.89802e-19	Ubiquitin-like modifier-activating enzyme ATG7 N-terminus|PF00899	ThiF family
Zm00001d011378	-0.672969	7.25878e-05	Protein tyrosine kinase|PF06760	Protein of unknown function (DUF1221)
Zm00001d011396	-0.576675	6.93299e-14	C2 domain
Zm00001d011403	-0.605819	0.0395874	WRKY DNA -binding domain
Zm00001d011425	-1.58579	7.37995e-09	Serine carboxypeptidase
Zm00001d011428	-1.25027	1.30362e-14	Tetrapyrrole (Corrin/Porphyrin) Methylases
Zm00001d011454	-0.79408	1.30772e-62	Carbonic anhydrase
Zm00001d011486	1.33992	5.16854e-17	Glutamine amidotransferase class-I|PF06418	CTP synthase N-terminus
Zm00001d011496	-0.935698	0.000194819	WRKY DNA -binding domain
Zm00001d011563	-1.18427	4.5161e-24	ATPase family associated with various cellular activities (AAA)
Zm00001d011602	0.850237	9.90806e-15	YT521-B-like domain
Zm00001d011625	-0.576569	5.21302e-15	Wall-associated receptor kinase C-terminal|PF00069	Protein kinase domain
Zm00001d011627	-1.18722	0.0208645	Wall-associated receptor kinase C-terminal|PF13947	Wall-associated receptor kinase galacturonan-binding
Zm00001d011642	0.53804	7.65097e-10	Methyltransferase domain|PF13649	Methyltransferase domain
Zm00001d011655	0.779211	0.000144621	Protein kinase domain
Zm00001d011679	-0.855116	2.82314e-12	Major Facilitator Superfamily
Zm00001d011687	1.1928	0.00278319	Peptidase family M20/M25/M40|PF07687	Peptidase dimerisation domain
Zm00001d011710	0.731045	2.13666e-10	Cytidine and deoxycytidylate deaminase zinc-binding region|PF08211	Cytidine and deoxycytidylate deaminase zinc-binding region
Zm00001d011752	1.65033	0.0499989
Zm00001d011755	2.12599	2.30995e-08	Protein of unknown function (DUF1264)
Zm00001d011778	-1.41366	3.93601e-06	Major intrinsic protein
Zm00001d011782	0.668127	0.00555664
Zm00001d011783	5.01715	0.00195939
Zm00001d011832	-1.69357	2.70615e-07	D-mannose binding lectin
Zm00001d011833	-0.562658	1.57124e-34	Oxidoreductase NAD-binding domain
Zm00001d011835	-0.679292	9.03396e-24	ATP-NAD kinase
Zm00001d011843	0.945928	0.00133211	Domain of unknown function (DUF702)
Zm00001d011848	-0.542364	0.00786892
Zm00001d011925	-0.785931	0.0221696	LURP-one-related
Zm00001d011943	-0.711814	1.84686e-14	Aminotransferase class I and II
Zm00001d012034	0.61757	4.4649e-10	N-acetylglucosaminyl transferase component (Gpi1)
Zm00001d012036	-0.602303	3.13857e-37	Glycosyl transferases group 1|PF00862	Sucrose synthase|PF05116	Sucrose-6F-phosphate phosphohydrolase
Zm00001d012045	-0.731186	4.67357e-05	Zinc finger, C3HC4 type (RING finger)
Zm00001d012079	-1.43923	0.000219307	Stomagen
Zm00001d012091	1.22873	1.98806e-11
Zm00001d012208	0.978458	9.6596e-07	Jacalin-like lectin domain|PF00069	Protein kinase domain
Zm00001d012241	0.84046	2.47564e-09	F-box domain
Zm00001d012254	0.604514	3.70453e-06	CRAL/TRIO, N-terminal domain|PF00650	CRAL/TRIO domain
Zm00001d012255	2.00591	4.31644e-24	Myb-like DNA-binding domain
Zm00001d012257	-0.748107	6.8939e-06	Protein of unknown function (DUF668)
Zm00001d012285	0.810831	1.87896e-08
Zm00001d012292	0.803077	1.04621e-10	Glycosyl hydrolases family 17
Zm00001d012293	4.2097	5.93126e-94	2Fe-2S iron-sulfur cluster binding domain
Zm00001d012321	0.804234	5.58347e-05	Hs1pro-1 protein C-terminus|PF07231	Hs1pro-1 N-terminus
Zm00001d012322	1.50097	1.34236e-22	Cytochrome P450
Zm00001d012382	-0.601965	0.0157228	Universal stress protein family
Zm00001d012391	-0.679492	1.46019e-17	Amino acid kinase family
Zm00001d012418	-1.30278	0.047576	ENTH domain
Zm00001d012427	2.79836	4.30246e-24	C2H2-type zinc finger
Zm00001d012456	1.25329	0.000584055	2OG-Fe(II) oxygenase superfamily|PF14226	non-haem dioxygenase in morphine synthesis N-terminal
Zm00001d012484	1.26637	0.0161205	Heavy-metal-associated domain
Zm00001d012510	1.02442	1.29316e-15	Cytochrome P450
Zm00001d012532	0.751758	9.78233e-05
Zm00001d012539	0.615704	0.00948879	Protein RETICULATA-related
Zm00001d012561	0.55173	1.61581e-15	Aspartic acid proteinase inhibitor
Zm00001d012574	-0.777082	0.0212353	Iron/zinc purple acid phosphatase-like protein C|PF16656	Purple acid Phosphatase, N-terminal domain|PF00149	Calcineurin-like phosphoesterase
Zm00001d012595	1.63757	0.000228148	Pectate lyase
Zm00001d012596	0.652524	5.33808e-13
Zm00001d012597	0.550082	1.80637e-20
Zm00001d012603	1.05291	7.0675e-05	Alpha/beta hydrolase family
Zm00001d012629	-0.723751	0.00194039	Insulinase (Peptidase family M16)
Zm00001d012642	-0.645133	0.000291378
Zm00001d012647	0.637661	3.99413e-08	Polyketide cyclase / dehydrase and lipid transport
Zm00001d012655	-0.776814	1.42975e-05	Peptidase inhibitor I9|PF00082	Subtilase family
Zm00001d012687	0.620294	1.66321e-08	Patatin-like phospholipase|PF11815	Domain of unknown function (DUF3336)
Zm00001d012764	2.23519	1.23547e-21	Malic enzyme, N-terminal domain|PF03949	Malic enzyme, NAD binding domain
Zm00001d012765	-0.572174	3.25855e-06	PA domain|PF04389	Peptidase family M28|PF04253	Transferrin receptor-like dimerisation domain
Zm00001d012824	0.677845	1.77809e-08	Ribonuclease-III-like
Zm00001d012849	0.641192	0.0318709	Enoyl-(Acyl carrier protein) reductase
Zm00001d012850	0.98053	2.88942e-06	Nucleotide-diphospho-sugar transferase
Zm00001d012852	-0.565089	5.36161e-06	Cleavage site for pathogenic type III effector avirulence factor Avr
Zm00001d012861	0.58482	5.20513e-10	60Kd inner membrane protein
Zm00001d012867	-0.600777	0.00203129
Zm00001d012885	-1.3066	1.13298e-12	Peptidase inhibitor I9
Zm00001d012900	-0.640467	1.16309e-15	PLAC8 family
Zm00001d012909	1.61112	6.50195e-26	alpha/beta hydrolase fold
Zm00001d012929	-0.557989	1.03129e-06	Protein tyrosine kinase
Zm00001d012967	1.08941	0.0198541	C2H2-type zinc finger
Zm00001d012968	0.638297	0.0104702	C2H2-type zinc finger
Zm00001d013039	-0.78477	1.76758e-20	PsaD
Zm00001d013046	-0.540483	0.0410894	PAP2 superfamily
Zm00001d013081	0.56818	0.000206342	PPR repeat family|PF14432	DYW family of nucleic acid deaminases
Zm00001d013093	0.560168	0.00757739
Zm00001d013095	-0.819817	0.0275017	DNA polymerase III, delta subunit
Zm00001d013099	1.56727	6.15137e-05	alpha/beta hydrolase fold
Zm00001d013107	-0.690672	0.000140367	Ring finger domain
Zm00001d013109	-0.674744	1.28247e-06	Protein kinase domain|PF13499	EF-hand domain pair
Zm00001d013130	-0.707349	0.000891954
Zm00001d013133	-1.21451	0.00291666
Zm00001d013151	0.668679	0.00966414	No apical meristem (NAM) protein
Zm00001d013173	0.585627	1.60946e-07
Zm00001d013193	0.699432	5.32222e-06
Zm00001d013210	0.683456	0.000765775
Zm00001d013228	-1.03827	0.00279651	TIP41-like family
Zm00001d013229	2.47794	0.00038367	Cytochrome P450
Zm00001d013289	1.49509	6.7061e-17	Inhibitor of apoptosis-promoting Bax1
Zm00001d013326	-0.65802	0.000133565
Zm00001d013333	1.43758	2.24656e-08
Zm00001d013364	-0.659363	0.0130778	Calcium-dependent channel, 7TM region, putative phosphate|PF13967	Late exocytosis, associated with Golgi transport|PF14703	Cytosolic domain of 10TM putative phosphate transporter
Zm00001d013376	0.769753	0.0086525	Protein tyrosine kinase|PF13855	Leucine rich repeat
Zm00001d013390	0.631257	2.70687e-07	Glycosyl hydrolases family 17
Zm00001d013398	-0.789215	5.59243e-09	Vacuolar protein sorting-associated protein 62
Zm00001d013407	0.804498	5.56676e-09	DAK2 domain
Zm00001d013443	-1.14429	7.35365e-56	CCT motif|PF00643	B-box zinc finger
Zm00001d013482	-1.82417	1.95227e-08
Zm00001d013489	0.711886	1.14437e-08	Prp18 domain|PF08799	pre-mRNA processing factor 4 (PRP4) like
Zm00001d013506	-0.54235	0.00148276	Protein of unknown function (DUF1517)
Zm00001d013522	0.561927	0.00464237	Thioesterase superfamily
Zm00001d013527	-0.858705	5.98721e-05	EF-hand domain pair|PF00069	Protein kinase domain
Zm00001d013529	-0.646806	4.86789e-13	POT family
Zm00001d013530	-0.655397	6.96367e-11	Glycogen recognition site of AMP-activated protein kinase
Zm00001d013532	-0.667239	0.000127901	Glutamine amidotransferase class-I
Zm00001d013573	-0.637041	2.30008e-05	Glycosyl hydrolases family 17|PF07983	X8 domain
Zm00001d013610	1.2691	1.07429e-26	Thaumatin family
Zm00001d013630	1.233	0.0212353	WRKY DNA -binding domain
Zm00001d013635	0.727458	5.88312e-17	X8 domain|PF00332	Glycosyl hydrolases family 17
Zm00001d013647	1.10908	2.23569e-05
Zm00001d013651	1.06575	6.25777e-60	short chain dehydrogenase
Zm00001d013652	0.584701	2.75542e-06	Amino acid permease|PF13906	C-terminus of AA_permease
Zm00001d013655	-0.821413	2.69001e-14	Nicotianamine synthase protein
Zm00001d013689	0.583707	0.0131116	Retinal pigment epithelial membrane protein
Zm00001d013760	-0.565734	0.000664909
Zm00001d013809	1.09142	2.39468e-72	MatE
Zm00001d013830	1.10259	1.34285e-13	Cytochrome P450
Zm00001d013849	1.31232	2.74551e-12	Myb/SANT-like DNA-binding domain
Zm00001d013858	0.581557	0.0455238	Protein kinase domain
Zm00001d013865	0.564182	5.68709e-06	Serine carboxypeptidase S28
Zm00001d013868	-1.4241	0.000144177	Protein kinase domain
Zm00001d013873	-0.79536	0.0239339	Actin
Zm00001d013879	0.71719	1.57751e-06
Zm00001d013900	4.55752	1.92101e-06
Zm00001d013907	1.82998	2.21855e-18
Zm00001d013908	-0.590724	0.0357982	N-terminal C2 in EEIG1 and EHBP1 proteins
Zm00001d013947	1.1502	0.000145478	Late embryogenesis abundant protein
Zm00001d013956	7.37677	2.34959e-21	Major intrinsic protein
Zm00001d013992	0.623476	8.95318e-27	Aminotransferase class I and II
Zm00001d014011	-0.554881	0.0193966	Double-stranded RNA binding motif
Zm00001d014029	0.683766	0.00666715	Myb-like DNA-binding domain
Zm00001d014038	-0.667207	3.92543e-07	Protein kinase domain
Zm00001d014062	-0.677023	2.16644e-05	Leucine rich repeat
Zm00001d014066	-0.879874	0.0032152
Zm00001d014074	2.79339	2.05531e-11	CCT motif
Zm00001d014097	0.690707	0.000375888	Ras family
Zm00001d014129	-0.691367	2.80455e-10	Sugar (and other) transporter
Zm00001d014140	-0.585372	0.00801734
Zm00001d014153	-3.10436	5.49323e-08	Ribosomal L28 family
Zm00001d014191	1.54838	4.36292e-46	Exonuclease
Zm00001d014192	1.00988	7.86395e-104
Zm00001d014198	1.42133	2.26232e-26	Dof domain, zinc finger
Zm00001d014243	-0.568995	0.0292337	Protein tyrosine kinase
Zm00001d014244	-0.644644	0.00578961	GDSL-like Lipase/Acylhydrolase
Zm00001d014258	0.553029	2.55894e-22	Aminotransferase class I and II
Zm00001d014282	1.42829	8.89406e-16
Zm00001d014291	1.24248	2.86171e-15	Stage II sporulation protein E (SpoIIE)
Zm00001d014324	-0.612446	8.23567e-38	EF-hand domain pair|PF03372	Endonuclease/Exonuclease/phosphatase family
Zm00001d014325	1.2788	1.63617e-43
Zm00001d014328	0.67404	0.000159214
Zm00001d014422	-0.547386	7.01802e-16	JmjC domain, hydroxylase|PF02928	C5HC2 zinc finger|PF02375	jmjN domain
Zm00001d014444	0.834987	0.0467311	CYTH domain
Zm00001d014463	0.539935	4.48336e-11	Plastocyanin-like domain
Zm00001d014492	8.08036	1.11972e-09	Reverse transcriptase-like
Zm00001d014499	0.993829	1.53025e-14	Synaptotagmin-like mitochondrial-lipid-binding domain|PF00168	C2 domain
Zm00001d014513	0.893599	6.27644e-06	Probable lipid transfer
Zm00001d014526	-0.725614	9.38467e-30	Dynamin family|PF16880	N-terminal EH-domain containing protein|PF12763	Cytoskeletal-regulatory complex EF hand
Zm00001d014532	1.10868	2.36307e-07	Polysaccharide biosynthesis
Zm00001d014564	-0.641494	2.10415e-45	Manganese-stabilising protein / photosystem II polypeptide
Zm00001d014581	-1.10409	3.80715e-16
Zm00001d014596	-1.1213	7.94316e-06	GDSL-like Lipase/Acylhydrolase
Zm00001d014606	-0.94847	6.48166e-14	Peroxidase
Zm00001d014608	-0.676066	0.00307016	Peroxidase
Zm00001d014613	-4.50862	5.69999e-05	Glycosyl hydrolases family 16|PF06955	Xyloglucan endo-transglycosylase (XET) C-terminus
Zm00001d014625	0.970824	8.49022e-09	ATPase family associated with various cellular activities (AAA)|PF14363	Domain associated at C-terminal with AAA
Zm00001d014649	-1.01506	2.87716e-07	NB-ARC domain
Zm00001d014654	0.587109	3.24553e-05	NB-ARC domain
Zm00001d014663	0.846277	0.000395315	PPR repeat family
Zm00001d014664	-0.928335	2.55425e-28
Zm00001d014666	1.44309	4.69259e-08	PPR repeat
Zm00001d014667	0.858968	0.000199226	Domain of unknown function (DUF4228)
Zm00001d014674	-0.66475	0.000352917	UTP--glucose-1-phosphate uridylyltransferase
Zm00001d014680	-0.689819	0.00552025	Cation transport protein
Zm00001d014687	0.905766	2.96364e-38	NB-ARC domain
Zm00001d014701	-0.614504	3.96156e-08	MYB-CC type transfactor, LHEQLE motif|PF00249	Myb-like DNA-binding domain
Zm00001d014717	1.01978	2.22742e-31	Glycosyl transferase family 64 domain
Zm00001d014722	-1.29935	1.79814e-12	Protein of unknown function (DUF563)
Zm00001d014733	-2.04981	2.16547e-77
Zm00001d014739	-0.843692	1.95118e-07	Actin
Zm00001d014752	0.595516	0.00104681
Zm00001d014757	0.956428	0.00168948	Plant invertase/pectin methylesterase inhibitor
Zm00001d014804	-0.644596	4.34724e-25	Xylanase inhibitor C-terminal|PF14543	Xylanase inhibitor N-terminal
Zm00001d014806	1.99657	0.00398707	Protein of unknown function (DUF677)
Zm00001d014843	-1.66938	1.78162e-26	No apical meristem (NAM) protein
Zm00001d014848	1.10112	7.67592e-52	Catalase|PF06628	Catalase-related immune-responsive
Zm00001d014953	0.824791	6.16597e-20	Ferrochelatase
Zm00001d014983	0.596763	0.00015347	Serine carboxypeptidase
Zm00001d015025	0.886062	0.0014026	AMP-binding enzyme C-terminal domain|PF00501	AMP-binding enzyme
Zm00001d015032	0.773537	7.23129e-05	Protein tyrosine kinase
Zm00001d015053	0.564506	0.00595425	Terpene synthase family, metal binding domain|PF01397	Terpene synthase, N-terminal domain
Zm00001d015084	-0.564304	4.18277e-19
Zm00001d015097	-1.04895	3.4138e-29
Zm00001d015100	-0.7351	1.04512e-30	Protein kinase domain|PF13499	EF-hand domain pair
Zm00001d015124	0.643082	0.0178388	PPR repeat family|PF12854	PPR repeat|PF01535	PPR repeat
Zm00001d015201	0.773654	0.000282138	PB1 domain|PF02042	RWP-RK domain
Zm00001d015205	0.714939	3.72875e-51	Alpha/beta hydrolase family
Zm00001d015216	-1.21847	0.000328207	SAM dependent carboxyl methyltransferase
Zm00001d015217	-0.777394	0.000940582	SAM dependent carboxyl methyltransferase
Zm00001d015291	-1.1941	0.000293432	Carbohydrate-binding protein of the ER|PF13855	Leucine rich repeat|PF07714	Protein tyrosine kinase
Zm00001d015292	-0.834036	0.00121982	Glycosyl hydrolase family 9
Zm00001d015307	1.50466	1.01729e-05	Polysaccharide biosynthesis
Zm00001d015326	0.767375	0.0270023	Formin Homology 2 Domain
Zm00001d015330	0.771041	3.91769e-06
Zm00001d015348	-0.636012	0.000169938	Tubulin/FtsZ family, GTPase domain|PF03953	Tubulin C-terminal domain
Zm00001d015349	0.796774	1.11296e-05	Replication protein A OB domain|PF08646	Replication factor-A C terminal domain|PF14214	Helitron helicase-like domain at N-terminus
Zm00001d015356	0.816218	5.91538e-36	Glyoxalase/Bleomycin resistance protein/Dioxygenase superfamily
Zm00001d015397	0.635059	0.00127139	VQ motif
Zm00001d015412	-0.549542	0.00587421	Myb/SANT-like DNA-binding domain
Zm00001d015463	-0.788062	0.0329435	Domain of unknown function (DUF588)
Zm00001d015468	-0.652131	4.7155e-19	CCT motif
Zm00001d015509	-0.589683	3.70909e-07
Zm00001d015525	1.87961	0.00320159
Zm00001d015569	-1.00459	3.03906e-96	Inorganic H+ pyrophosphatase
Zm00001d015578	-0.671155	5.68523e-16	Cytochrome P450
Zm00001d015589	-0.590835	1.83294e-06	Cytochrome P450
Zm00001d015592	0.857511	0.0372843	Cytochrome P450
Zm00001d015658	1.94759	4.7684e-23	Transmembrane amino acid transporter protein
Zm00001d015670	1.03471	0.00202417
Zm00001d015767	0.640088	2.61184e-07
Zm00001d015777	1.23684	3.90135e-24	Hsp20/alpha crystallin family
Zm00001d015778	-0.596667	5.19182e-19
Zm00001d015806	-0.61046	0.000165293
Zm00001d015844	0.77746	0.000573938	Abhydrolase domain containing 18
Zm00001d015846	-0.632922	0.0256524	bZIP transcription factor
Zm00001d015912	4.59492	4.48814e-51	Sugar efflux transporter for intercellular exchange
Zm00001d015914	1.38262	2.17853e-07	Sugar efflux transporter for intercellular exchange
Zm00001d015925	-0.944167	0.000292166	Protein kinase domain
Zm00001d015927	-1.20595	0.000986811	D-arabinono-1,4-lactone oxidase|PF01565	FAD binding domain
Zm00001d015956	0.753065	3.00479e-27	NAD dependent epimerase/dehydratase family
Zm00001d016087	0.62626	0.0104751
Zm00001d016103	0.878008	3.32175e-07	Core-2/I-Branching enzyme
Zm00001d016160	0.615179	0.019498	KHA, dimerisation domain of potassium ion channel|PF00027	Cyclic nucleotide-binding domain|PF00520	Ion transport protein
Zm00001d016176	0.563212	0.00211556	Protein kinase domain
Zm00001d016248	0.554032	2.06075e-23	Citrate synthase, C-terminal domain
Zm00001d016255	1.04265	1.62555e-14	HSF-type DNA-binding
Zm00001d016342	-0.638614	1.39327e-14	Domain of unknown function (DUF3511)
Zm00001d016444	-0.787773	0.00338547
Zm00001d016448	-1.52471	1.52631e-13
Zm00001d016470	2.1504	4.01055e-06	Inositol 1, 3, 4-trisphosphate 5/6-kinase
Zm00001d016484	-1.52533	0.0052544
Zm00001d016530	0.570582	1.12077e-11	Magnesium transporter NIPA
Zm00001d016550	0.851215	4.95921e-12	Enoyl-(Acyl carrier protein) reductase
Zm00001d016558	1.39488	1.56544e-09	Glycosyl hydrolase family 10
Zm00001d016588	2.48306	2.41477e-19	Glycerophosphoryl diester phosphodiesterase family
Zm00001d016635	0.745223	1.27355e-09
Zm00001d016648	0.731403	0.0210886	Zinc finger, C3HC4 type (RING finger)
Zm00001d016664	0.680002	7.93386e-35	ATPase family associated with various cellular activities (AAA)|PF10431	C-terminal, D2-small domain, of ClpB protein|PF07724	AAA domain (Cdc48 subfamily)
Zm00001d016671	1.39168	0.0436979
Zm00001d016674	0.882825	0.00289474	HSF-type DNA-binding
Zm00001d016696	-0.864568	1.91353e-06	Alpha/beta hydrolase family
Zm00001d016708	1.19544	3.25972e-12	Glycosyl hydrolases family 32 C terminal|PF00251	Glycosyl hydrolases family 32 N-terminal domain
Zm00001d016718	1.9417	2.05235e-19
Zm00001d016740	3.27833	2.99146e-124	Plant invertase/pectin methylesterase inhibitor
Zm00001d016744	0.791454	5.6003e-09
Zm00001d016745	-1.05869	4.17826e-05
Zm00001d016788	1.17901	0.0332602
Zm00001d016794	0.822435	0.00131036	ABC transporter transmembrane region|PF00005	ABC transporter
Zm00001d016799	-0.550898	0.000722733
Zm00001d016832	0.790324	0.00120065	AIG1 family
Zm00001d016850	0.643503	8.90265e-12	ThiS family
Zm00001d016949	0.618266	6.58625e-14	Protein of unknown function (DUF962)
Zm00001d016950	1.07699	7.3567e-19	No apical meristem (NAM) protein
Zm00001d017006	-1.62423	0.0194735	Plastocyanin-like domain
Zm00001d017019	-0.711067	2.44516e-17
Zm00001d017024	1.00226	0.030842
Zm00001d017025	1.71817	0.000287485	Oxidoreductase FAD-binding domain|PF00174	Oxidoreductase molybdopterin binding domain|PF03404	Mo-co oxidoreductase dimerisation domain|PF00173	Cytochrome b5-like Heme/Steroid binding domain|PF00175	Oxidoreductase NAD-binding domain
Zm00001d017033	1.00207	0.0136562	Glycine rich protein family
Zm00001d017037	-0.705913	1.3502e-09
Zm00001d017041	-0.641396	0.0246343
Zm00001d017042	-0.847458	2.70524e-18	Protein kinase domain
Zm00001d017067	-0.830666	0.000609886
Zm00001d017077	-1.27497	2.48257e-20	Cytochrome P450
Zm00001d017095	-0.980353	7.50091e-06	High-affinity nitrate transporter accessory
Zm00001d017106	-0.612996	1.08468e-06	Actin
Zm00001d017152	-0.85733	3.37094e-26	Chitinase class I|PF00187	Chitin recognition protein
Zm00001d017199	1.01881	4.38361e-40	Lipocalin-like domain
Zm00001d017240	1.29884	1.18094e-62
Zm00001d017249	-0.620399	3.47813e-05	Ammonium Transporter Family
Zm00001d017264	-0.625422	0.000128877	Protein kinase domain|PF13947	Wall-associated receptor kinase galacturonan-binding|PF07645	Calcium-binding EGF domain
Zm00001d017397	1.53918	0.00340954	Auxin responsive protein
Zm00001d017409	-0.562753	3.68954e-06	GATA zinc finger
Zm00001d017418	-0.551769	1.67419e-06	Aldehyde dehydrogenase family
Zm00001d017422	0.685327	4.39852e-14	Homeobox associated leucine zipper|PF00046	Homeobox domain
Zm00001d017438	1.04744	1.83106e-13
Zm00001d017448	-0.796117	1.96998e-12
Zm00001d017540	0.799518	0.0297319	Polyprenyl synthetase
Zm00001d017551	0.682569	0.00733991	Arabidopsis protein of unknown function
Zm00001d017591	-1.78887	3.06465e-14	AP2 domain
Zm00001d017592	-1.0669	4.81532e-06	AP2 domain
Zm00001d017612	0.711397	0.0242822	Ring finger domain
Zm00001d017617	-0.552165	0.0142002
Zm00001d017622	-0.95407	1.19969e-29
Zm00001d017625	0.583625	0.00154548	Nucleoporin protein Ndc1-Nup
Zm00001d017666	-0.563046	0.000545414	POT family
Zm00001d017714	-1.11051	6.53343e-23	POT family
Zm00001d017762	-0.95065	2.38773e-10	Cytochrome P450
Zm00001d017766	-2.59298	3.3255e-29	Retinal pigment epithelial membrane protein
Zm00001d017767	-1.10893	5.33977e-52	PAP2 superfamily
Zm00001d017770	-0.60219	5.16595e-15	Inorganic pyrophosphatase
Zm00001d017778	1.30303	0.00096166	Helix-loop-helix DNA-binding domain
Zm00001d017782	-2.80186	8.51779e-28
Zm00001d017791	1.10737	6.13739e-33	CYTH domain|PF00485	Phosphoribulokinase / Uridine kinase family
Zm00001d017799	1.30563	0.0112328	Exonuclease
Zm00001d017806	-0.736576	0.0123618	Protein tyrosine kinase
Zm00001d017813	2.63415	5.40399e-37	Hsp20/alpha crystallin family
Zm00001d017837	-0.875611	1.1496e-14
Zm00001d017852	0.783445	7.3424e-09
Zm00001d017896	0.904192	0.00608504	Cleavage site for pathogenic type III effector avirulence factor Avr|PF02298	Plastocyanin-like domain
Zm00001d017908	0.698439	0.00632036
Zm00001d017918	-0.867993	3.17732e-10	PMR5 N terminal Domain|PF13839	GDSL/SGNH-like Acyl-Esterase family found in Pmr5 and Cas1p
Zm00001d017966	1.82961	4.91047e-39	Dihydroorotate dehydrogenase
Zm00001d017978	-0.731715	2.00696e-07	Glycosyl hydrolase family 9
Zm00001d017989	1.36237	7.64998e-06	GDSL-like Lipase/Acylhydrolase
Zm00001d017990	1.96543	0.00643225
Zm00001d017992	0.584866	0.000729589	Putative peptidoglycan binding domain|PF00413	Matrixin
Zm00001d018001	1.11367	1.19045e-06	Permease family
Zm00001d018011	1.19493	4.85905e-08	Lecithin	cholesterol acyltransferase
Zm00001d018024	-0.881927	1.33937e-05	Membrane transport protein
Zm00001d018036	0.75395	1.25062e-44	Anion-transporting ATPase
Zm00001d018064	2.98383	2.28382e-12	Multicopper oxidase|PF00394	Multicopper oxidase|PF07731	Multicopper oxidase
Zm00001d018080	-0.99132	0.000668665	Glycosyl hydrolase family 3 C-terminal domain|PF14310	Fibronectin type III-like domain|PF00933	Glycosyl hydrolase family 3 N terminal domain
Zm00001d018103	0.844095	1.24727e-05	RNA recognition motif. (a.k.a. RRM, RBD, or RNP domain)
Zm00001d018106	-1.28202	0.00227631	Phosphate-induced protein 1 conserved region
Zm00001d018122	1.4176	9.19897e-16	Ring finger domain
Zm00001d018149	1.02266	9.97936e-23	Cyclin-dependent kinase inhibitor
Zm00001d018178	-0.571929	6.59401e-26	bZIP transcription factor
Zm00001d018200	0.630522	0.0146839	Auxin responsive protein
Zm00001d018203	3.35347	5.87655e-10	WRKY DNA -binding domain
Zm00001d018204	1.0536	2.23853e-21	Protein of unknown function (DUF1644)
Zm00001d018206	-0.914296	1.69262e-23	Mo-co oxidoreductase dimerisation domain|PF00174	Oxidoreductase molybdopterin binding domain|PF00175	Oxidoreductase NAD-binding domain
Zm00001d018210	-0.773233	3.2766e-09
Zm00001d018214	-0.723672	7.60947e-08	X8 domain|PF00332	Glycosyl hydrolases family 17
Zm00001d018219	-1.00022	0.000429265	PPR repeat family|PF13812	Pentatricopeptide repeat domain
Zm00001d018220	0.784858	0.00620309	Glutathione S-transferase, N-terminal domain|PF00043	Glutathione S-transferase, C-terminal domain
Zm00001d018233	0.851964	5.62633e-07	Ion transport protein
Zm00001d018247	-1.55365	4.95801e-11
Zm00001d018276	-1.00849	0.0479921
Zm00001d018292	0.69101	6.85117e-07
Zm00001d018326	-0.866607	1.19942e-11	Protein kinase domain
Zm00001d018356	1.0637	0.0152262
Zm00001d018358	0.657669	1.44498e-36	Pheophorbide a oxygenase|PF00355	Rieske [2Fe-2S] domain
Zm00001d018370	0.591247	7.34625e-37	Cytosol aminopeptidase family, catalytic domain|PF02789	Cytosol aminopeptidase family, N-terminal domain
Zm00001d018374	1.10871	0.0305842	Helix-loop-helix DNA-binding domain
Zm00001d018377	-0.641734	0.00100991
Zm00001d018384	1.23781	3.27151e-41	MCM2/3/5 family|PF17207	MCM OB domain|PF14551	MCM N-terminal domain
Zm00001d018417	3.69402	0.000104389
Zm00001d018421	-0.670028	7.59053e-20	GATA zinc finger
Zm00001d018429	0.754815	2.37961e-64	Protein kinase domain
Zm00001d018431	1.13078	8.94784e-36	Wall-associated receptor kinase galacturonan-binding|PF07714	Protein tyrosine kinase
Zm00001d018445	0.592686	2.83854e-05	EXS family|PF03105	SPX domain
Zm00001d018487	0.788545	9.02866e-36	Thiolase, N-terminal domain
Zm00001d018497	1.28177	0.000605435	AAA domain
Zm00001d018502	0.563899	0.0485259	Protein kinase domain
Zm00001d018529	0.633665	2.21897e-21
Zm00001d018581	1.57998	0.0393493
Zm00001d018623	-0.905006	2.66153e-12	Oxygen evolving enhancer protein 3 (PsbQ)
Zm00001d018665	-0.559067	3.66692e-05	Protein kinase domain|PF13855	Leucine rich repeat|PF08263	Leucine rich repeat N-terminal domain
Zm00001d018698	0.592678	0.000183556	Myb-like DNA-binding domain
Zm00001d018709	1.20005	3.64059e-05	Domain of unknown function (DUF1719)
Zm00001d018779	-0.747141	5.59832e-31	PsbP
Zm00001d018819	1.00761	6.22248e-15	Retinal pigment epithelial membrane protein
Zm00001d018825	1.19791	0.00141204	Protein kinase domain
Zm00001d018857	0.704933	3.47346e-05	alpha/beta hydrolase fold
Zm00001d018940	0.843163	4.69179e-06	Chlorophyll A-B binding protein
Zm00001d018942	1.28105	0.00183806	Thioredoxin-like
Zm00001d018962	-0.569746	0.00010705	PDDEXK-like family of unknown function
Zm00001d018965	2.29173	1.82421e-58	Glycosyl hydrolases family 18
Zm00001d018966	1.50762	4.64754e-14	Glycosyl hydrolases family 18
Zm00001d018973	-0.567623	0.00176795	AUX/IAA family
Zm00001d019002	0.79199	2.83769e-06
Zm00001d019052	-0.58624	3.77767e-08	FKBP-type peptidyl-prolyl cis-trans isomerase
Zm00001d019054	0.949794	3.37391e-37	Aldehyde dehydrogenase family
Zm00001d019057	-1.20968	5.02421e-57
Zm00001d019078	0.855863	1.96327e-10	ATPase family associated with various cellular activities (AAA)|PF14363	Domain associated at C-terminal with AAA
Zm00001d019102	1.10321	0.00273421
Zm00001d019163	1.25219	1.8396e-18	Raffinose synthase or seed imbibition protein Sip1
Zm00001d019165	0.564358	0.0115914	Major Facilitator Superfamily
Zm00001d019216	0.716293	5.5109e-11	AP2 domain
Zm00001d019225	1.09884	1.78223e-18	Transmembrane amino acid transporter protein
Zm00001d019249	0.609443	1.01215e-06	Protein RETICULATA-related
Zm00001d019279	2.02123	5.19855e-78	Cytidine and deoxycytidylate deaminase zinc-binding region
Zm00001d019291	3.11855	0.000209201	Plant invertase/pectin methylesterase inhibitor
Zm00001d019306	0.561864	0.00372859	Peptidase dimerisation domain|PF01546	Peptidase family M20/M25/M40
Zm00001d019399	0.727308	6.02211e-32	Probable lipid transfer
Zm00001d019422	0.573651	0.000781733	Nucleotide-diphospho-sugar transferase
Zm00001d019457	0.696413	1.09605e-14	Domain of unknown function (DUF588)
Zm00001d019479	-0.881741	3.44298e-05	Starch synthase catalytic domain|PF00534	Glycosyl transferases group 1
Zm00001d019507	-0.686085	1.01325e-06	Zinc-binding RING-finger|PF03552	Cellulose synthase
Zm00001d019513	-1.33191	0.00148873	BTB/POZ domain
Zm00001d019518	-0.691251	4.53252e-26	Photosystem I reaction centre subunit IV / PsaE
Zm00001d019534	0.871908	4.20787e-44	Serine carboxypeptidase
Zm00001d019563	0.544647	6.73644e-50	Major intrinsic protein
Zm00001d019565	0.723816	3.8048e-17	Major intrinsic protein
Zm00001d019629	1.1231	8.30441e-62	Putative undecaprenyl diphosphate synthase
Zm00001d019734	0.834983	0.00454046	AP2 domain
Zm00001d019788	0.713843	0.0166163
Zm00001d019836	-0.543791	3.72253e-08	C2 domain
Zm00001d019861	1.28952	1.84061e-11
Zm00001d019925	3.77044	0.016697	Late embryogenesis abundant (LEA) group 1
Zm00001d019933	0.640046	0.0103036
Zm00001d019936	1.16865	3.92837e-48
Zm00001d019988	-0.640015	0.0142728	Amino acid kinase family|PF00742	Homoserine dehydrogenase|PF03447	Homoserine dehydrogenase, NAD binding domain|PF01842	ACT domain
Zm00001d020008	-0.794525	0.00125604	Indole-3-glycerol phosphate synthase
Zm00001d020100	0.776851	3.03749e-21	Protein phosphatase 2C
Zm00001d020136	-0.720843	6.8359e-08	WRKY DNA -binding domain
Zm00001d020137	-0.625292	4.74004e-05	WRKY DNA -binding domain
Zm00001d020148	-0.873609	3.93995e-09	Protein kinase domain
Zm00001d020178	0.538932	4.32519e-05	Plant family of unknown function (DUF810)
Zm00001d020264	0.63632	5.14961e-13	zinc-finger of the FCS-type, C2-C2
Zm00001d020285	0.630787	0.00252104
Zm00001d020315	0.638873	1.92551e-13
Zm00001d020339	-0.731802	1.19027e-10	Glycosyl hydrolase family 81
Zm00001d020350	1.94165	7.1421e-14	Alpha-amylase C-terminal beta-sheet domain
Zm00001d020351	1.34655	1.73747e-20	Alpha-amylase C-terminal beta-sheet domain|PF00128	Alpha amylase, catalytic domain
Zm00001d020401	1.4257	0.00120896	Zinc-binding dehydrogenase|PF08240	Alcohol dehydrogenase GroES-like domain
Zm00001d020429	-0.610888	3.08368e-07	Protein tyrosine kinase
Zm00001d020443	1.08641	9.9363e-09
Zm00001d020487	1.4642	0.000217511
Zm00001d020492	-0.668724	0.0464824	WRKY DNA -binding domain
Zm00001d020500	-0.904006	6.01366e-24
Zm00001d020550	1.14057	2.29659e-06
Zm00001d020551	0.755705	0.000249578
Zm00001d020556	-0.620138	0.000581849	EamA-like transporter family
Zm00001d020607	0.933942	3.98162e-13	Dormancy/auxin associated protein
Zm00001d020617	0.553351	0.0120907	Exo70 exocyst complex subunit
Zm00001d020628	-0.662066	0.00887298	Cytochrome P450
Zm00001d020631	0.717702	4.50316e-10	Protein tyrosine kinase
Zm00001d020636	0.546765	3.16732e-15	Papain family cysteine protease|PF08246	Cathepsin propeptide inhibitor domain (I29)
Zm00001d020639	0.750056	1.32185e-16	HD domain|PF04607	Region found in RelA / SpoT proteins
Zm00001d020653	-0.879125	0.0224497
Zm00001d020670	-0.8301	1.71525e-11	Homeobox associated leucine zipper|PF00046	Homeobox domain
Zm00001d020686	0.849428	4.10725e-16	non-haem dioxygenase in morphine synthesis N-terminal|PF03171	2OG-Fe(II) oxygenase superfamily
Zm00001d020708	-0.946816	0.000933099
Zm00001d020741	0.542805	3.67824e-08	alpha/beta hydrolase fold
Zm00001d020752	0.921732	5.45835e-05	Serine carboxypeptidase
Zm00001d020764	0.635146	1.52108e-16	Carbonic anhydrase
Zm00001d020793	-1.72651	1.2878e-11	Plastocyanin-like domain
Zm00001d020804	-0.540019	8.64565e-15	Homeobox domain|PF02183	Homeobox associated leucine zipper
Zm00001d020808	-1.30643	1.58675e-25	Peroxidase
Zm00001d020828	-0.730864	6.48168e-18	Phosphatidylinositol 3- and 4-kinase
Zm00001d020861	0.539799	4.00132e-06	Ring finger domain
Zm00001d020882	1.94354	1.17001e-11	UBX domain
Zm00001d020887	-0.907102	0.00274576	Xylanase inhibitor N-terminal|PF14541	Xylanase inhibitor C-terminal
Zm00001d020915	0.63905	0.000648582	Pirin C-terminal cupin domain|PF02678	Pirin
Zm00001d020921	1.71191	1.5129e-22	Sodium	sulfate symporter transmembrane region
Zm00001d020932	-0.577701	0.000419983	Helix-loop-helix DNA-binding domain
Zm00001d020937	0.5525	0.020167
Zm00001d020951	1.57694	0.00302023	Domain of unknown function (DUF296)
Zm00001d020953	0.585317	3.9481e-11	Membrane transport protein
Zm00001d020963	1.10108	1.51407e-25	Hydroxymethylglutaryl-coenzyme A reductase
Zm00001d020977	0.554607	0.00238228	Protein of unknown function, DUF599
Zm00001d020980	1.24862	3.91139e-12	Mitochondrial carrier protein
Zm00001d021026	-1.36628	0.0115383	NAD dependent epimerase/dehydratase family
Zm00001d021069	1.89293	6.87906e-10	No apical meristem (NAM) protein
Zm00001d021073	1.74318	1.79487e-66	Serine aminopeptidase, S33|PF03982	Diacylglycerol acyltransferase
Zm00001d021089	0.828542	0.0391821	AP2 domain
Zm00001d021168	2.47524	5.68659e-23	UDP-glucoronosyl and UDP-glucosyl transferase
Zm00001d021176	-0.643345	0.0110376	NB-ARC domain
Zm00001d021226	-0.607446	0.0212909
Zm00001d021229	2.69212	0.00468939	Glycosyl hydrolases family 17
Zm00001d021236	-0.695604	6.54066e-20	Homeobox domain|PF01852	START domain
Zm00001d021283	0.669617	0.000283125	Subtilase family|PF05922	Peptidase inhibitor I9
Zm00001d021288	0.829612	2.87597e-33	Staygreen protein
Zm00001d021295	-0.547504	1.20578e-20	Alpha/beta hydrolase family
Zm00001d021370	-0.568611	1.30322e-19	CAAD domains of cyanobacterial aminoacyl-tRNA synthetase
Zm00001d021384	0.551843	1.35659e-11
Zm00001d021385	0.560288	1.95992e-21	Flavodoxin|PF00667	FAD binding domain|PF00175	Oxidoreductase NAD-binding domain
Zm00001d021461	0.617839	0.0128989	Sodium/hydrogen exchanger family
Zm00001d021497	-1.95347	0.000245334	Cofilin/tropomyosin-type actin-binding protein
Zm00001d021529	-0.664339	0.0284875	C2 domain
Zm00001d021571	0.601892	0.00150498	UDP-glucoronosyl and UDP-glucosyl transferase
Zm00001d021572	0.574609	2.57285e-28	UDP-glucoronosyl and UDP-glucosyl transferase
Zm00001d021577	0.611046	6.03548e-18	UDP-glucoronosyl and UDP-glucosyl transferase
Zm00001d021579	-0.919354	2.04779e-20	Filament-like plant protein, long coiled-coil
Zm00001d021599	-1.36222	0.00241934	Multicopper oxidase|PF07732	Multicopper oxidase|PF07731	Multicopper oxidase
Zm00001d021615	1.11362	6.6706e-33	Peptidase family C1 propeptide|PF00112	Papain family cysteine protease
Zm00001d021627	0.844853	6.33781e-24	Senescence regulator
Zm00001d021665	0.684506	3.68205e-07	Proline-rich nuclear receptor coactivator motif
Zm00001d021666	4.6925	8.85251e-100	Isocitrate lyase family
Zm00001d021681	1.5222	0.00822905
Zm00001d021682	-0.946941	0.0311231	Protein tyrosine kinase|PF01657	Salt stress response/antifungal
Zm00001d021686	-0.540567	3.65876e-05	Protein tyrosine kinase|PF01657	Salt stress response/antifungal
Zm00001d021695	1.69104	1.35927e-108	Glycosyl hydrolases family 17|PF07983	X8 domain
Zm00001d021726	0.568414	0.00395254	Protein tyrosine kinase|PF01453	D-mannose binding lectin|PF08276	PAN-like domain|PF11883	Domain of unknown function (DUF3403)|PF00954	S-locus glycoprotein domain
Zm00001d021737	0.558004	1.41335e-09	S-locus glycoprotein domain|PF00069	Protein kinase domain|PF01453	D-mannose binding lectin|PF08276	PAN-like domain
Zm00001d021739	-0.848589	2.94941e-10	PLAC8 family
Zm00001d021745	-1.1125	0.0417459	Cyclin, C-terminal domain|PF00134	Cyclin, N-terminal domain
Zm00001d021755	-0.730227	0.0258467	UDP-glucoronosyl and UDP-glucosyl transferase
Zm00001d021761	0.643479	0.00195625	Myb-like DNA-binding domain
Zm00001d021763	-1.01677	1.1344e-128	Chlorophyll A-B binding protein
Zm00001d021781	-0.864109	0.00054021	Sugar (and other) transporter
Zm00001d021784	-0.655553	5.80527e-38	Chlorophyll A-B binding protein
Zm00001d021817	-0.576926	1.28996e-08	Protein phosphatase 2C
Zm00001d021835	-0.59562	7.68178e-21	Protein kinase domain|PF13499	EF-hand domain pair
Zm00001d021839	-0.657633	1.76862e-18	Remorin, C-terminal region
Zm00001d021842	-0.902105	3.87281e-23	AN1-like Zinc finger
Zm00001d021845	0.703592	1.79708e-05
Zm00001d021846	0.615309	4.75483e-22	Peptidase M16 inactive domain|PF00675	Insulinase (Peptidase family M16)|PF16187	Middle or third domain of peptidase_M16
Zm00001d021900	2.0185	7.59705e-37	Vacuolar protein sorting-associated protein 62
Zm00001d021901	1.41305	5.77545e-77	Thaumatin family
Zm00001d021905	-1.07203	0.000495484
Zm00001d021929	1.17222	1.2661e-05	Polyprenyl synthetase
Zm00001d021932	0.731509	0.0021594
Zm00001d021936	0.629355	8.64535e-13	Sugar (and other) transporter
Zm00001d021946	-0.868406	1.16211e-06	GRAS domain family
Zm00001d021949	1.17654	5.99695e-21	NPH3 family
Zm00001d021971	0.801378	0.00905815
Zm00001d021991	0.542337	0.0114837	Triose-phosphate Transporter family
Zm00001d022003	0.706047	1.38026e-08	PPR repeat family|PF13812	Pentatricopeptide repeat domain|PF01535	PPR repeat
Zm00001d022005	0.754058	0.0195674
Zm00001d022017	-1.07245	2.84852e-09	GH3 auxin-responsive promoter
Zm00001d022035	1.28983	1.83916e-07	Papain family cysteine protease|PF08246	Cathepsin propeptide inhibitor domain (I29)
Zm00001d022036	1.45755	3.24044e-23	Cathepsin propeptide inhibitor domain (I29)|PF00112	Papain family cysteine protease
Zm00001d022053	-1.64759	1.66703e-05
Zm00001d022077	0.734464	3.70594e-10	Glucosamine-6-phosphate isomerases/6-phosphogluconolactonase
Zm00001d022089	0.694052	1.4198e-11
Zm00001d022122	0.537089	8.66733e-07	HD domain|PF04607	Region found in RelA / SpoT proteins
Zm00001d022126	-0.566007	1.64533e-05	Protein tyrosine kinase
Zm00001d022155	1.65341	2.14072e-06	Leucine rich repeat|PF00069	Protein kinase domain|PF08263	Leucine rich repeat N-terminal domain
Zm00001d022181	-0.552454	6.76667e-08	Class-II DAHP synthetase family
Zm00001d022182	-0.559645	4.12722e-06	Protein phosphatase 2C|PF00561	alpha/beta hydrolase fold
Zm00001d022204	1.97816	5.59544e-17
Zm00001d022229	-0.797884	6.41447e-09	lactate/malate dehydrogenase, NAD binding domain|PF02866	lactate/malate dehydrogenase, alpha/beta C-terminal domain
Zm00001d022234	0.958605	1.15846e-05
Zm00001d022241	0.683943	0.000877201	Protein of unknown function (DUF1997)
Zm00001d022277	0.972427	5.74426e-26	WD40-like Beta Propeller Repeat
Zm00001d022334	-0.994322	0.0132051	Sulfotransferase domain
Zm00001d022342	-1.55266	0.00931255	Endonuclease/Exonuclease/phosphatase family
Zm00001d022384	-0.780125	0.0199677
Zm00001d022391	0.968105	0.00305789	Phosphatidylinositol-4-phosphate 5-Kinase|PF02493	MORN repeat
Zm00001d022424	1.64815	1.70682e-98	No apical meristem (NAM) protein
Zm00001d022459	2.64761	8.1465e-28
Zm00001d022465	-0.578967	0.00873726	F-actin capping protein alpha subunit
Zm00001d022467	3.51512	1.61251e-30	UDP-glucoronosyl and UDP-glucosyl transferase
Zm00001d022468	2.20327	2.11296e-34	Helitron helicase-like domain at N-terminus
Zm00001d022477	-2.3815	5.91847e-07
Zm00001d022493	1.6955	2.98634e-28	Lipase (class 3)
Zm00001d022517	0.625319	0.00164302	No apical meristem (NAM) protein
Zm00001d022529	0.543268	3.93164e-06	alpha/beta hydrolase fold
Zm00001d022538	3.6504	6.81598e-07	Glycosyl transferase family 8
Zm00001d022561	0.540358	0.00414786	cAMP-regulated phosphoprotein/endosulfine conserved region
Zm00001d022569	0.943161	5.8112e-38	Wound-induced protein WI12
Zm00001d022602	0.719558	1.117e-22
Zm00001d022636	1.64159	1.60977e-20	Nodulin-like
Zm00001d022678	-0.663038	0.0099825
Zm00001d023238	0.732548	4.00037e-21	AMP-binding enzyme
Zm00001d023243	0.822888	9.08518e-11	HMGL-like|PF08502	LeuA allosteric (dimerisation) domain
Zm00001d023294	0.658392	5.63181e-06	No apical meristem (NAM) protein
Zm00001d023339	-0.680146	7.31886e-05	Peptidase C65 Otubain
Zm00001d023376	-0.568577	1.19867e-21	Aluminium induced protein
Zm00001d023384	0.827005	0.0013171	Phytosulfokine precursor protein (PSK)
Zm00001d023387	1.00695	8.59661e-31
Zm00001d023404	0.945968	0.0433988	Calcineurin-like phosphoesterase|PF14008	Iron/zinc purple acid phosphatase-like protein C|PF16656	Purple acid Phosphatase, N-terminal domain
Zm00001d023472	1.11686	0.00113018	Exo70 exocyst complex subunit
Zm00001d023480	0.615332	0.000479916	U-box domain
Zm00001d023498	-1.11284	0.017891	F-box domain
Zm00001d023507	-0.644932	5.07271e-05	bZIP transcription factor
Zm00001d023569	-0.872413	0.0496008
Zm00001d023573	0.674358	0.0467543
Zm00001d023596	1.35483	9.21866e-27	Transmembrane amino acid transporter protein
Zm00001d023601	-1.05501	7.55788e-05	Myo-inositol-1-phosphate synthase|PF07994	Myo-inositol-1-phosphate synthase
Zm00001d023617	5.96165	2.56829e-55	Multicopper oxidase|PF07731	Multicopper oxidase|PF07732	Multicopper oxidase
Zm00001d023625	1.33314	3.29813e-22	Cytochrome P450
Zm00001d023659	-0.824389	2.64791e-26	AUX/IAA family|PF02362	B3 DNA binding domain
Zm00001d023664	0.681491	2.33787e-22	GRAM domain
Zm00001d023700	1.70316	1.22716e-18
Zm00001d023720	0.660917	6.26692e-05	Ureide permease
Zm00001d023768	-0.574464	6.52019e-10	Fatty acid desaturase|PF11960	Domain of unknown function (DUF3474)
Zm00001d023774	-0.58059	0.000258096	Erg28 like protein
Zm00001d023799	1.08819	5.22582e-05
Zm00001d023873	3.01863	7.30993e-11	Glutaredoxin
Zm00001d023918	0.67549	5.36168e-10	Calcineurin-like phosphoesterase|PF14008	Iron/zinc purple acid phosphatase-like protein C|PF16656	Purple acid Phosphatase, N-terminal domain
Zm00001d023929	-0.748625	1.92505e-41	Sodium	sulfate symporter transmembrane region
Zm00001d023936	0.847434	0.0377464	Domain of unknown function (DUF588)
Zm00001d024004	0.873266	3.92594e-44	Protein of unknown function (DUF1685)
Zm00001d024027	-0.54423	1.96703e-10	Procyclic acidic repetitive protein (PARP)
Zm00001d024105	-1.32261	1.14832e-06
Zm00001d024211	-1.04458	0.000343074	Terpene synthase, N-terminal domain|PF03936	Terpene synthase family, metal binding domain
Zm00001d024268	-0.844901	3.64722e-10	No apical meristem (NAM) protein
Zm00001d024314	0.858289	1.05841e-07	Alcohol dehydrogenase GroES-like domain|PF00107	Zinc-binding dehydrogenase
Zm00001d024324	1.01189	1.10581e-14	AP2 domain
Zm00001d024382	0.858246	0.00183864	Glycosyl hydrolases family 16|PF06955	Xyloglucan endo-transglycosylase (XET) C-terminus
Zm00001d024414	3.03322	6.16024e-10	Late embryogenesis abundant (LEA) group 1
Zm00001d024424	0.786046	0.00593318	PB1 domain
Zm00001d024454	-0.841077	2.65034e-11
Zm00001d024458	-0.800339	3.33363e-09
Zm00001d024465	-0.945391	0.035077	ATP synthase subunit D
Zm00001d024471	-0.635797	1.30905e-14
Zm00001d024500	-0.784567	0.0130107
Zm00001d024531	-0.781636	5.54355e-08	Cellulose synthase
Zm00001d024605	0.843312	1.61386e-12	Protein of unknown function (DUF1336)
Zm00001d024645	0.717668	3.23575e-05	Putative serine esterase (DUF676)
Zm00001d024647	0.611575	0.0147405	Flavin containing amine oxidoreductase|PF04433	SWIRM domain
Zm00001d024648	6.11896	5.84181e-17
Zm00001d024665	3.80323	1.48554e-24	Pyridoxal-dependent decarboxylase conserved domain
Zm00001d024678	0.638507	0.0398193	Protein kinase domain
Zm00001d024687	0.77472	4.92725e-07	Protein of unknown function, DUF604
Zm00001d024691	-1.59113	0.000831999	Plastocyanin-like domain
Zm00001d024701	0.570851	0.015263	START domain|PF00046	Homeobox domain
Zm00001d024734	1.51809	1.59618e-19	Peroxidase
Zm00001d024755	-0.591549	2.98334e-26	Protein tyrosine kinase
Zm00001d024767	0.687187	1.79236e-43	Saposin-like type B, region 1|PF03489	Saposin-like type B, region 2|PF00026	Eukaryotic aspartyl protease
Zm00001d024798	0.835265	3.5857e-09
Zm00001d024800	-0.714172	0.000294624
Zm00001d024833	-1.09984	5.64708e-07
Zm00001d024908	1.10835	1.36979e-41	Arginase family
Zm00001d024913	-0.545782	0.0487452	Plant invertase/pectin methylesterase inhibitor
Zm00001d024946	-0.67928	0.0079099	Cytochrome P450
Zm00001d024960	2.37752	6.04658e-32
Zm00001d024963	0.680488	2.21229e-08	Glutathione S-transferase, N-terminal domain|PF00043	Glutathione S-transferase, C-terminal domain
Zm00001d024996	1.60821	8.16604e-14
Zm00001d025012	-1.12973	4.58693e-14	ABC transporter|PF08370	Plant PDR ABC transporter associated|PF01061	ABC-2 type transporter|PF14510	ABC-transporter extracellular N-terminal
Zm00001d025015	-0.656649	4.51515e-20	Glucose-6-phosphate dehydrogenase, C-terminal domain|PF00479	Glucose-6-phosphate dehydrogenase, NAD binding domain
Zm00001d025024	0.57554	7.60051e-12
Zm00001d025025	1.2116	1.63562e-39	Electron transfer flavoprotein domain
Zm00001d025043	0.745557	3.69629e-29	ABC transporter|PF00664	ABC transporter transmembrane region
Zm00001d025055	0.630765	2.74009e-14	Protein phosphatase 2C
Zm00001d025057	1.20752	3.31048e-17	Aldo/keto reductase family
Zm00001d025082	1.23021	7.68133e-06	Glycosyl hydrolase family 10
Zm00001d025099	-0.955265	4.18531e-11
Zm00001d025141	-0.583517	0.0214384
Zm00001d025145	2.46538	0.0027518
Zm00001d025146	2.73502	0.000483074
Zm00001d025218	-0.648267	0.000176209	MYND finger
Zm00001d025229	1.26355	0.00421874
Zm00001d025281	0.770451	1.18104e-05
Zm00001d025307	-0.612689	0.00922893	OTU-like cysteine protease
Zm00001d025342	-0.849268	0.021725	Protein kinase domain
Zm00001d025360	1.17244	3.12444e-06
Zm00001d025379	1.23767	1.17076e-22	U-box domain
Zm00001d025389	0.965655	0.0207168	Domain of unknown function (DUF4205)
Zm00001d025401	0.757395	1.00527e-05	ABA/WDS induced protein
Zm00001d025437	-0.607329	4.25433e-13	Amino acid permease
Zm00001d025508	2.9499	5.67012e-165	Hsp20/alpha crystallin family
Zm00001d025533	0.990652	1.12949e-24	Aldo/keto reductase family
Zm00001d025541	1.1213	4.74793e-08	Xylanase inhibitor C-terminal|PF14543	Xylanase inhibitor N-terminal
Zm00001d025548	-1.10283	9.27613e-18	Protein phosphatase 2C
Zm00001d025566	1.31135	1.40933e-38
Zm00001d025574	0.557075	3.2061e-15	PAP_fibrillin
Zm00001d025642	1.98405	0.00597553	WD domain, G-beta repeat
Zm00001d025659	2.11049	0.000165565	Phosphofructokinase
Zm00001d025663	0.543694	7.01132e-06	Transmembrane proteins 14C
Zm00001d025667	0.601664	0.000956654
Zm00001d025707	1.01172	3.72356e-05	BTB/POZ domain|PF02135	TAZ zinc finger
Zm00001d025716	2.08484	1.28326e-34	YqaJ-like viral recombinase domain
Zm00001d025717	0.839212	3.2483e-24	F-box-like
Zm00001d025724	1.40726	2.84852e-09	Divergent PAP2 family
Zm00001d025753	2.3505	1.23793e-86	Chitinase class I|PF00187	Chitin recognition protein
Zm00001d025771	-1.17814	2.8542e-13	Plant pleckstrin homology-like region|PF05703	Auxin canalisation
Zm00001d025799	-0.929932	3.38501e-31	Protein tyrosine kinase
Zm00001d025814	0.78966	0.000218596	Glycosyltransferase family 29 (sialyltransferase)
Zm00001d025825	1.44407	0.000725776	RING-like zinc finger|PF14624	VWA / Hh protein intein-like|PF00092	von Willebrand factor type A domain
Zm00001d025834	-0.544978	0.000504962	Sugar (and other) transporter
Zm00001d025842	1.01372	0.0102901
Zm00001d025886	2.13132	0.0030248
Zm00001d025903	0.685403	1.45339e-18
Zm00001d025941	-0.674728	5.12294e-06	Scavenger mRNA decapping enzyme C-term binding
Zm00001d025943	0.558278	0.0190741	Domain of unknown function (DUF3357)|PF00251	Glycosyl hydrolases family 32 N-terminal domain|PF08244	Glycosyl hydrolases family 32 C terminal
Zm00001d025964	1.13725	1.79504e-41	Homeobox associated leucine zipper|PF00046	Homeobox domain
Zm00001d025984	1.30475	2.23853e-21	Glu/Leu/Phe/Val dehydrogenase, dimerisation domain|PF00208	Glutamate/Leucine/Phenylalanine/Valine dehydrogenase
Zm00001d026029	0.9732	4.39674e-07	zinc-finger of the FCS-type, C2-C2
Zm00001d026051	0.994059	3.90609e-08
Zm00001d026053	2.26552	6.59135e-14	Ring finger domain
Zm00001d026056	0.57764	5.38567e-11	Fatty acid hydroxylase superfamily
Zm00001d026068	0.855862	4.60281e-06	Peptidase inhibitor I9|PF00082	Subtilase family|PF02225	PA domain
Zm00001d026070	0.586133	4.59135e-25	SPX domain
Zm00001d026078	4.2651	9.52391e-06	Phloem protein 2
Zm00001d026084	-0.916458	0.00015398	Protein of unknown function (DUF4005)
Zm00001d026149	-0.810422	0.00061996	Haloacid dehalogenase-like hydrolase
Zm00001d026194	0.577663	0.000305185	SNARE associated Golgi protein
Zm00001d026223	3.47184	6.11397e-07
Zm00001d026248	-0.538943	2.69931e-17	Ring finger domain
Zm00001d026253	0.890461	4.25324e-20	Cation transport ATPase (P-type)|PF12515	Ca2+-ATPase N terminal autoinhibitory domain|PF00702	haloacid dehalogenase-like hydrolase|PF00122	E1-E2 ATPase|PF00689	Cation transporting ATPase, C-terminus
Zm00001d026260	0.961643	0.000245153
Zm00001d026266	1.2785	1.76931e-19	C1 domain|PF13905	Thioredoxin-like
Zm00001d026271	0.879915	4.9619e-12	AP2 domain
Zm00001d026285	0.632387	1.05507e-19	Uncharacterized conserved protein (DUF2358)
Zm00001d026289	0.701694	7.6406e-24	K+ potassium transporter
Zm00001d026291	0.897365	1.73663e-16	BAH domain
Zm00001d026293	0.768512	0.0199263	Aminotransferase class-III
Zm00001d026300	1.82483	3.78634e-14	PAZ domain|PF16486	N-terminal domain of argonaute|PF02171	Piwi domain|PF08699	Argonaute linker 1 domain|PF16488	Argonaute linker 2 domain
Zm00001d026308	3.21804	6.64702e-05	Auxin responsive protein
Zm00001d026385	1.13568	0.00906371	RNA recognition motif. (a.k.a. RRM, RBD, or RNP domain)
Zm00001d026437	-0.591657	4.52444e-21
Zm00001d026457	0.577865	6.81661e-07
Zm00001d026458	1.64666	4.14536e-22	Granulin|PF08246	Cathepsin propeptide inhibitor domain (I29)|PF00112	Papain family cysteine protease
Zm00001d026488	0.723775	2.44506e-08	Protein tyrosine kinase
Zm00001d026563	0.940851	2.7579e-07	AP2 domain
Zm00001d026597	0.571245	0.000130152
Zm00001d026599	-1.14497	6.66455e-126	Chlorophyll A-B binding protein
Zm00001d026606	0.703624	0.00901325	4Fe-4S single cluster domain of Ferredoxin I|PF00226	DnaJ domain
Zm00001d026632	0.538	0.00860766	Aluminium induced protein
Zm00001d026662	0.717676	1.15876e-17	Late embryogenesis abundant protein
Zm00001d026670	0.862451	9.58214e-09	Mitochondrial carrier protein
Zm00001d026701	0.697531	0.00921346
Zm00001d026859	1.50036	0.00138998
Zm00001d027162	-0.835243	7.28856e-07
Zm00001d027292	-0.582223	0.00254179	GRAS domain family
Zm00001d027353	0.701079	3.88584e-34	short chain dehydrogenase
Zm00001d027370	-1.13977	0.0207323
Zm00001d027375	0.902226	1.25602e-07
Zm00001d027405	-0.85863	4.25433e-13	Heavy-metal-associated domain
Zm00001d027416	0.761975	0.000832274	Radical SAM superfamily
Zm00001d027423	1.19882	0.0245845	non-haem dioxygenase in morphine synthesis N-terminal
Zm00001d027454	0.893793	4.07238e-06
Zm00001d027456	-0.773752	0.000231507	CAAD domains of cyanobacterial aminoacyl-tRNA synthetase
Zm00001d027481	-0.548778	6.24881e-13
Zm00001d027483	1.20894	1.17555e-06	Ring finger domain
Zm00001d027486	-2.36288	2.27575e-24	Mlo family
Zm00001d027524	0.819559	2.01905e-08	Chitinase class I
Zm00001d027525	0.995631	9.7134e-41	Chitinase class I
Zm00001d027530	-0.592186	9.1154e-09	No apical meristem (NAM) protein
Zm00001d027533	-0.765842	6.18756e-19	AMP-binding enzyme|PF13193	AMP-binding enzyme C-terminal domain
Zm00001d027599	3.1094	0.000153914	Cytochrome P450
Zm00001d027601	1.16817	1.77271e-18	Cytochrome P450
Zm00001d027621	-0.853431	0.000183556	von Willebrand factor type A domain|PF17123	RING-like zinc finger|PF14624	VWA / Hh protein intein-like
Zm00001d027630	0.553386	2.68377e-07	Protein of unknown function (DUF3741)|PF14309	Domain of unknown function (DUF4378)
Zm00001d027649	4.18064	1.18759e-27	CHY zinc finger|PF14599	Zinc-ribbon
Zm00001d027656	1.12889	1.18872e-89	Pheophorbide a oxygenase
Zm00001d027673	2.7053	4.0182e-06	Protein of unknown function (DUF677)
Zm00001d027682	-0.780594	0.000231705	EamA-like transporter family
Zm00001d027703	0.909798	7.54276e-10	Acetyltransferase (GNAT) family
Zm00001d027720	1.68197	0.0062231	Heavy-metal-associated domain
Zm00001d027749	2.42951	7.25797e-27	STAS domain|PF00916	Sulfate permease family
Zm00001d027757	-1.00773	8.14806e-54	HSF-type DNA-binding
Zm00001d027767	0.637698	0.000694096	PPR repeat family|PF13812	Pentatricopeptide repeat domain|PF17177	Pentacotripeptide-repeat region of PRORP
Zm00001d027809	-0.620235	0.0159636
Zm00001d027832	4.9198	1.02264e-28
Zm00001d027856	0.723778	1.35048e-18	Kelch motif
Zm00001d027874	-0.797989	3.60064e-14	CCAAT-binding transcription factor (CBF-B/NF-YA) subunit B
Zm00001d027888	0.745798	0.000270625	alpha/beta hydrolase fold
Zm00001d027892	1.21476	2.71215e-16	Protein tyrosine kinase
Zm00001d027938	0.610397	6.72684e-06	Glycosyl transferase family 8
Zm00001d027943	0.646939	2.59228e-07
Zm00001d027947	1.44208	0.0174034	Pyridoxal-dependent decarboxylase conserved domain
Zm00001d027958	2.77453	5.22683e-06
Zm00001d027982	0.784263	2.02878e-14	MatE
Zm00001d028004	0.537443	0.00380876	Leucine Rich repeats (2 copies)
Zm00001d028013	0.657163	0.0446192
Zm00001d028093	-0.68897	2.96957e-20	Cation transporter/ATPase, N-terminus|PF00702	haloacid dehalogenase-like hydrolase|PF12515	Ca2+-ATPase N terminal autoinhibitory domain|PF00122	E1-E2 ATPase|PF13246	Cation transport ATPase (P-type)|PF00689	Cation transporting ATPase, C-terminus
Zm00001d028103	0.596739	0.00409842	Glycosyl hydrolase family 10|PF02018	Carbohydrate binding domain
Zm00001d028151	-0.977831	3.49621e-22	Sugar (and other) transporter
Zm00001d028219	-0.769959	1.17223e-08	Microtubule-associated protein 70
Zm00001d028229	-1.05347	4.25085e-05
Zm00001d028287	3.57106	1.04745e-42	Mitochondrial calcium uniporter
Zm00001d028293	0.624129	1.4699e-17	Haemolysin-III related
Zm00001d028299	0.605713	0.0350174	Squalene epoxidase
Zm00001d028303	1.82819	2.73889e-21	Amino-transferase class IV
Zm00001d028307	1.56394	1.75123e-18	RCD1-SRO-TAF4 (RST) plant domain
Zm00001d028344	-0.542811	3.76804e-09	Dimerisation domain of Zinc Transporter|PF01545	Cation efflux family
Zm00001d028349	1.39923	6.49551e-08	Peroxidase
Zm00001d028357	0.970756	0.0128014
Zm00001d028368	0.73677	4.34691e-06	Calcineurin-like phosphoesterase
Zm00001d028374	-0.675665	5.83248e-09	U-box domain
Zm00001d028389	0.698367	4.42785e-17
Zm00001d028399	-0.924071	2.5996e-16	Thaumatin family
Zm00001d028408	1.75895	2.63251e-184	Hsp20/alpha crystallin family
Zm00001d028534	-0.586174	6.19229e-11	TLC domain
Zm00001d028557	0.915084	3.88767e-32	Hsp20/alpha crystallin family
Zm00001d028561	1.08724	4.51151e-21	Hsp20/alpha crystallin family
Zm00001d028566	0.541748	0.000241203	Domain of unknown function (DUF3527)
Zm00001d028588	1.25693	1.67806e-14
Zm00001d028598	-1.3166	2.01046e-06	DVL family
Zm00001d028611	1.29406	1.24648e-25	1,3-beta-glucan synthase subunit FKS1, domain-1
Zm00001d028612	0.797921	5.91021e-13
Zm00001d028630	-0.737766	1.55559e-57	Hsp70 protein
Zm00001d028641	0.621102	1.99615e-06
Zm00001d028651	1.58786	1.1949e-05	Salt stress response/antifungal
Zm00001d028664	2.92687	4.47418e-16
Zm00001d028679	-0.599901	1.39635e-27	Domain of unknown function|PF12796	Ankyrin repeats (3 copies)
Zm00001d028680	-0.80294	0.00531417	Ankyrin repeats (3 copies)|PF13962	Domain of unknown function
Zm00001d028686	-0.564333	3.62683e-14	Carbohydrate-binding protein of the ER|PF07714	Protein tyrosine kinase
Zm00001d028693	1.05704	7.17894e-06	Glutathione S-transferase, C-terminal domain|PF13417	Glutathione S-transferase, N-terminal domain
Zm00001d028707	0.672603	1.87567e-16
Zm00001d028718	3.65997	8.78462e-194
Zm00001d028721	2.99346	9.24509e-15	Lateral organ boundaries (LOB) domain
Zm00001d028732	-0.550398	0.0173851	Nodulin-like
Zm00001d028750	2.16927	1.55071e-45	Asparagine synthase|PF13537	Glutamine amidotransferase domain
Zm00001d028806	-0.552559	5.16842e-05	Enoyl-(Acyl carrier protein) reductase|PF00106	short chain dehydrogenase
Zm00001d028825	-0.758741	0.0163753	GDP-mannose 4,6 dehydratase
Zm00001d028834	1.01431	7.36811e-09	Peroxisomal biogenesis factor 11 (PEX11)
Zm00001d028866	1.02266	3.21628e-14
Zm00001d028868	-0.635561	3.46384e-12	AMP-binding enzyme|PF13193	AMP-binding enzyme C-terminal domain
Zm00001d028873	2.10938	0.00648673	Tim17/Tim22/Tim23/Pmp24 family
Zm00001d028880	0.575125	1.17456e-09	CP12 domain
Zm00001d028899	-2.45583	0.00547636
Zm00001d028909	0.604362	8.68176e-10	Enoyl-CoA hydratase/isomerase
Zm00001d028912	-0.818627	9.80925e-12	Plant protein of unknown function
Zm00001d028922	1.67278	3.15996e-21
Zm00001d028962	0.801148	4.28146e-10	WRKY DNA -binding domain
Zm00001d028968	0.761361	2.05526e-25	DnaJ domain
Zm00001d028995	0.551162	1.20162e-14	No apical meristem (NAM) protein
Zm00001d028998	0.899019	1.57848e-27
Zm00001d028999	1.20664	4.24101e-75	No apical meristem (NAM) protein
Zm00001d029025	3.38836	5.3614e-11	BPG-independent PGAM N-terminus (iPGM_N)|PF01676	Metalloenzyme superfamily
Zm00001d029031	-1.84459	9.44205e-18	Cytochrome P450
Zm00001d029040	0.707291	0.00177163	Leucine rich repeat N-terminal domain|PF00069	Protein kinase domain
Zm00001d029047	-0.546312	1.9165e-09	Carbohydrate-binding protein of the ER|PF07714	Protein tyrosine kinase
Zm00001d029051	-0.617892	0.0268096
Zm00001d029087	0.740427	0.000312013	Sucrose synthase|PF00534	Glycosyl transferases group 1
Zm00001d029102	-0.727811	1.45408e-30	Dormancy/auxin associated protein
Zm00001d029126	-0.569611	5.70991e-24	Heavy-metal-associated domain
Zm00001d029141	3.72269	1.04104e-20	CHY zinc finger|PF14599	Zinc-ribbon
Zm00001d029176	1.08707	0.000512734	Acyl-CoA dehydrogenase, C-terminal domain
Zm00001d029207	3.87878	2.17097e-57	Annexin
Zm00001d029246	1.48791	1.83287e-11
Zm00001d029258	-1.17271	1.49066e-25	Protein tyrosine kinase
Zm00001d029285	0.650869	1.05519e-13	Mitochondrial branched-chain alpha-ketoacid dehydrogenase kinase|PF02518	Histidine kinase-, DNA gyrase B-, and HSP90-like ATPase
Zm00001d029313	0.952534	1.77741e-19	X8 domain|PF00332	Glycosyl hydrolases family 17
Zm00001d029339	-0.914029	1.22334e-13
Zm00001d029356	2.02441	0.000115377	O-methyltransferase|PF08100	Dimerisation domain
Zm00001d029359	2.08531	3.23098e-06	Dimerisation domain|PF00891	O-methyltransferase
Zm00001d029365	-0.556685	9.51718e-11	Probable lipid transfer
Zm00001d029383	0.625603	0.000758558	EamA-like transporter family
Zm00001d029478	-1.85275	1.79125e-47	Mob1/phocein family
Zm00001d029501	-0.762309	2.14041e-06
Zm00001d029529	-0.594756	4.28076e-12	Ethylene-responsive binding factor-associated repression|PF16135	TPL-binding domain in jasmonate signalling|PF16136	Putative nuclear localisation signal
Zm00001d029573	1.70616	1.1728e-07	N-terminal domain of argonaute|PF02171	Piwi domain|PF08699	Argonaute linker 1 domain|PF02170	PAZ domain
Zm00001d029582	0.922004	5.154e-29
Zm00001d029583	1.38279	2.69006e-05	Leucine rich repeat N-terminal domain
Zm00001d029617	-0.947837	0.00455432
Zm00001d029626	0.54923	1.98524e-16	2Fe-2S iron-sulfur cluster binding domain|PF02738	Molybdopterin-binding domain of aldehyde dehydrogenase|PF00941	FAD binding domain in molybdopterin dehydrogenase|PF01315	Aldehyde oxidase and xanthine dehydrogenase, a/b hammerhead domain|PF01799	[2Fe-2S] binding domain|PF03450	CO dehydrogenase flavoprotein C-terminal domain
Zm00001d029652	0.643937	1.18649e-10	Hydantoinase B/oxoprolinase|PF01968	Hydantoinase/oxoprolinase|PF05378	Hydantoinase/oxoprolinase N-terminal region
Zm00001d029662	0.612499	0.000217511	Serine aminopeptidase, S33
Zm00001d029667	-1.10231	0.000210248	Rhomboid family
Zm00001d029688	0.798649	7.86145e-06	Cytochrome P450
Zm00001d029699	0.761346	4.8397e-05	Glutathione S-transferase, N-terminal domain|PF13410	Glutathione S-transferase, C-terminal domain
Zm00001d029706	0.573911	4.7684e-23	Glutathione S-transferase, N-terminal domain
Zm00001d029738	-0.646918	2.76621e-06
Zm00001d029744	-0.725461	4.00762e-31	non-haem dioxygenase in morphine synthesis N-terminal|PF03171	2OG-Fe(II) oxygenase superfamily
Zm00001d029768	-0.859694	1.56717e-11	Mlo family
Zm00001d029778	0.82129	6.3472e-08
Zm00001d029810	-0.777254	1.3739e-25	Fatty acid hydroxylase superfamily
Zm00001d029829	-0.599483	5.00886e-09	Protein kinase domain|PF04564	U-box domain
Zm00001d029855	0.558458	1.19097e-20	GRAS domain family
Zm00001d029903	1.23536	0.00815639	Pollen allergen|PF03330	Lytic transglycolase
Zm00001d029906	1.6191	0.00187793	Lytic transglycolase|PF01357	Pollen allergen
Zm00001d029920	-1.2422	0.000407345
Zm00001d029932	-1.17663	3.11617e-38	POT family
Zm00001d029934	-1.33529	6.84786e-05	HD-ZIP protein N terminus|PF02183	Homeobox associated leucine zipper|PF00046	Homeobox domain
Zm00001d029940	1.25144	1.90056e-05	AP2 domain
Zm00001d030131	-0.690885	1.61707e-14	Cytidylyltransferase-like
Zm00001d030172	0.725032	4.21279e-15	Serine carboxypeptidase
Zm00001d030213	-0.6892	0.000283592	Protein tyrosine kinase|PF01657	Salt stress response/antifungal
Zm00001d030222	0.82757	1.49284e-05
Zm00001d030261	1.5917	0.00478969
Zm00001d030262	1.63441	0.0114147
Zm00001d030277	-2.40347	0.00859644
Zm00001d030304	-1.29246	7.4025e-08
Zm00001d030339	1.48168	1.74767e-25	Cyclophilin type peptidyl-prolyl cis-trans isomerase/CLD
Zm00001d030343	0.986361	3.2314e-05	FAE1/Type III polyketide synthase-like protein|PF08541	3-Oxoacyl-[acyl-carrier-protein (ACP)] synthase III C terminal
Zm00001d030542	0.98363	1.69437e-15	Transferase family
Zm00001d030544	1.58026	3.37119e-22	D-isomer specific 2-hydroxyacid dehydrogenase, NAD binding domain|PF00389	D-isomer specific 2-hydroxyacid dehydrogenase, catalytic domain
Zm00001d030577	1.13996	1.27003e-42	bZIP transcription factor
Zm00001d030644	3.70331	1.03609e-09	Myb-like DNA-binding domain
Zm00001d030685	0.589345	6.04842e-05	Peroxidase
Zm00001d030725	-0.628304	9.01412e-43	Hsp70 protein
Zm00001d030796	-0.692087	0.041598	Leucine rich repeat|PF00069	Protein kinase domain
Zm00001d030856	0.645272	1.56237e-08	Cytochrome P450
Zm00001d030858	2.41205	5.62818e-25	C2H2-type zinc finger
Zm00001d030891	-0.871553	8.75968e-70
Zm00001d030915	0.748463	6.06215e-07
Zm00001d030942	0.539478	0.0101853	Protein tyrosine kinase|PF13947	Wall-associated receptor kinase galacturonan-binding
Zm00001d030976	0.802924	0.0113163	Cytochrome P450
Zm00001d031013	0.868557	1.23158e-33	Biotin carboxylase C-terminal domain|PF00364	Biotin-requiring enzyme|PF00289	Biotin carboxylase, N-terminal domain|PF02786	Carbamoyl-phosphate synthase L chain, ATP binding domain
Zm00001d031019	0.688274	7.76127e-10	Homocysteine S-methyltransferase
Zm00001d031044	-1.23228	0.00765095	Helix-loop-helix DNA-binding domain
Zm00001d031047	1.60483	9.94702e-06	Domain of unknown function (DUF588)
Zm00001d031049	-0.748143	8.55677e-07	Protein tyrosine kinase
Zm00001d031113	3.67586	2.87029e-06
Zm00001d031120	0.563002	3.27565e-17	C-terminus of AA_permease|PF13520	Amino acid permease
Zm00001d031131	0.899094	3.91198e-08	Sodium/calcium exchanger protein
Zm00001d031132	0.59308	3.7697e-23	Heavy-metal-associated domain
Zm00001d031152	1.37285	6.5172e-24	Thaumatin family
Zm00001d031164	-0.757673	4.25536e-14	No apical meristem (NAM) protein
Zm00001d031192	-0.64477	0.0185663
Zm00001d031209	0.604229	2.31825e-19	UDP-glucoronosyl and UDP-glucosyl transferase
Zm00001d031212	1.46051	4.55382e-31	Thiolase, N-terminal domain|PF02803	Thiolase, C-terminal domain
Zm00001d031221	0.717918	6.97689e-17	Domain associated at C-terminal with AAA|PF00004	ATPase family associated with various cellular activities (AAA)
Zm00001d031228	1.49985	3.2679e-09
Zm00001d031300	2.29517	1.08495e-15	Raffinose synthase or seed imbibition protein Sip1
Zm00001d031303	2.05851	4.85321e-31	Raffinose synthase or seed imbibition protein Sip1
Zm00001d031334	2.19213	0.015726
Zm00001d031436	1.1848	3.19502e-10	OTU-like cysteine protease
Zm00001d031458	-0.817023	0.00113348	hAT family C-terminal dimerisation region|PF04937	Protein of unknown function (DUF 659)
Zm00001d031484	-1.01764	1.8151e-19	PsbP
Zm00001d031503	0.61488	0.000448041	TCP-1/cpn60 chaperonin family
Zm00001d031527	0.987254	5.90801e-24	Mitochondrial carrier protein
Zm00001d031530	0.879046	0.000186794	Protein of unknown function (DUF632)|PF04783	Protein of unknown function (DUF630)
Zm00001d031568	1.77748	1.27453e-07
Zm00001d031580	-0.72621	4.71264e-27	Cleavage site for pathogenic type III effector avirulence factor Avr
Zm00001d031599	1.39375	0.00681558	Proteasome subunit
Zm00001d031619	-0.608708	0.000963548	Microtubule associated protein (MAP65/ASE1 family)
Zm00001d031636	0.649046	3.61574e-13	Probable lipid transfer
Zm00001d031659	-0.738383	2.72549e-28	Transketolase, C-terminal domain|PF02779	Transketolase, pyrimidine binding domain
Zm00001d031683	4.12166	0.0452241
Zm00001d031687	-0.866606	0.044755
Zm00001d031691	0.579817	3.66763e-10	Biotin and Thiamin Synthesis associated domain|PF04055	Radical SAM superfamily
Zm00001d031724	3.35782	1.04923e-27	ABC-transporter extracellular N-terminal|PF01061	ABC-2 type transporter|PF08370	Plant PDR ABC transporter associated|PF00005	ABC transporter
Zm00001d031749	-0.742309	6.68292e-50	Pyridoxal-dependent decarboxylase conserved domain
Zm00001d031769	-0.71002	2.72242e-19	Oxidoreductase molybdopterin binding domain|PF03404	Mo-co oxidoreductase dimerisation domain|PF00175	Oxidoreductase NAD-binding domain
Zm00001d031778	0.999959	0.00024646	Eukaryotic-type carbonic anhydrase
Zm00001d031794	3.59189	5.55695e-28	Alpha amylase, catalytic domain|PF07821	Alpha-amylase C-terminal beta-sheet domain
Zm00001d031796	-0.647229	3.09696e-08	AP2 domain
Zm00001d031815	-1.52946	8.29693e-10	Patatin-like phospholipase
Zm00001d031893	1.56146	8.41118e-15	Transferase family
Zm00001d032045	0.539333	4.58928e-09	Glucosamine-6-phosphate isomerases/6-phosphogluconolactonase
Zm00001d032051	-1.49096	0.0243191
Zm00001d032102	0.597126	1.92338e-07	Cotton fibre expressed protein
Zm00001d032120	-0.926868	1.7467e-07	Tetraspanin family
Zm00001d032132	-0.828218	0.00406853
Zm00001d032138	0.664287	8.15604e-19
Zm00001d032175	-0.650085	1.16773e-13	ZF-HD protein dimerisation region
Zm00001d032186	3.29651	6.34387e-41	Ribonuclease T2 family
Zm00001d032204	0.836001	0.000245334
Zm00001d032222	1.03679	1.7352e-28	UDP-glucoronosyl and UDP-glucosyl transferase
Zm00001d032301	-0.555906	1.40257e-14
Zm00001d032310	0.9587	4.15981e-12	Protein tyrosine kinase
Zm00001d032318	-0.592973	1.69258e-05
Zm00001d032332	-0.940394	8.44376e-13	Alcohol dehydrogenase GroES-like domain|PF13602	Zinc-binding dehydrogenase
Zm00001d032392	2.75964	1.06123e-21
Zm00001d032443	-1.61497	0.00422313	Protein of unknown function, DUF538
Zm00001d032453	0.855683	3.52065e-08	Myb/SANT-like DNA-binding domain
Zm00001d032470	0.628414	1.04656e-05	GYF domain
Zm00001d032472	0.717324	3.11013e-10	Serine carboxypeptidase S28
Zm00001d032485	-0.582593	2.90187e-19
Zm00001d032495	-1.77907	1.28531e-29	Plant invertase/pectin methylesterase inhibitor
Zm00001d032499	0.559312	6.80245e-08	Metallopeptidase family M24
Zm00001d032517	0.791412	0.000834201	Heavy-metal-associated domain
Zm00001d032536	0.621748	4.73794e-55	Mitochondrial calcium uniporter
Zm00001d032620	1.07115	0.000325934	Late embryogenesis abundant protein
Zm00001d032630	2.56953	1.12675e-46
Zm00001d032631	2.97596	1.21384e-173
Zm00001d032692	-0.822075	0.000102119	MATH domain
Zm00001d032719	3.91415	1.08134e-27	GMC oxidoreductase|PF00732	GMC oxidoreductase
Zm00001d032721	1.27803	7.27281e-15	GMC oxidoreductase|PF00732	GMC oxidoreductase
Zm00001d032740	0.869149	1.18636e-06	POT family
Zm00001d032753	-0.652048	0.00424939	von Willebrand factor type A domain|PF14624	VWA / Hh protein intein-like
Zm00001d032781	1.75747	2.31616e-25	Domain of unknown function (DUF1338)
Zm00001d032810	1.10102	2.3598e-09	Zinc-ribbon|PF05495	CHY zinc finger|PF13639	Ring finger domain
Zm00001d032825	1.37838	3.63469e-48
Zm00001d032850	-0.57628	0.000750742	Sugar (and other) transporter
Zm00001d032854	0.746247	3.2298e-05	Peroxidase
Zm00001d032857	1.07757	2.78572e-05	Protein kinase domain
Zm00001d032911	-0.646006	0.0211342	PMR5 N terminal Domain|PF13839	GDSL/SGNH-like Acyl-Esterase family found in Pmr5 and Cas1p
Zm00001d032947	0.586414	0.044165	Glycosyl hydrolases family 18
Zm00001d032972	-1.24621	0.00430125	Thaumatin family
Zm00001d032990	-0.538906	0.0417418
Zm00001d032999	0.539954	6.34691e-16	Dof domain, zinc finger
Zm00001d033015	2.51803	0.0443169
Zm00001d033047	-0.739656	0.019514	SPX domain
Zm00001d033065	-0.877228	0.000573967
Zm00001d033066	-1.03467	2.77977e-45	K+ potassium transporter
Zm00001d033087	5.70693	4.1651e-48	short chain dehydrogenase
Zm00001d033132	-1.11306	1.15634e-07	Chlorophyll A-B binding protein
Zm00001d033136	-0.945387	1.84026e-14	Chlorophyll A-B binding protein
Zm00001d033169	2.24011	1.03001e-05	Universal stress protein family
Zm00001d033174	-0.838165	1.03843e-60	Reversibly glycosylated polypeptide
Zm00001d033180	0.738497	0.00199045	Cytochrome P450
Zm00001d033222	0.647865	3.58465e-08	Retinal pigment epithelial membrane protein
Zm00001d033225	1.03414	0.00588166	Transketolase, C-terminal domain|PF02779	Transketolase, pyrimidine binding domain
Zm00001d033227	1.47562	0.0403456
Zm00001d033228	0.950798	1.058e-39	Aminotransferase class-III
Zm00001d033261	3.37633	0.0151455
Zm00001d033292	-0.666451	1.96619e-08	Zeta toxin
Zm00001d033300	2.53136	4.70406e-29	Endonuclease/Exonuclease/phosphatase family
Zm00001d033318	0.707593	0.00199045	Single-strand binding protein family
Zm00001d033344	-0.618758	7.78973e-07	NPH3 family|PF00651	BTB/POZ domain
Zm00001d033385	0.881294	6.14096e-08	Glycosyl transferase family 8
Zm00001d033395	1.02533	0.00583057
Zm00001d033404	-0.591475	0.000110334	KNOX2 domain|PF05920	Homeobox KN domain|PF03789	ELK domain
Zm00001d033414	-0.583361	0.0324242	ADP-ribosylation factor family
Zm00001d033455	0.613606	3.54947e-06	Thaumatin family
Zm00001d033457	-0.577038	0.024062	Tubulin C-terminal domain|PF00091	Tubulin/FtsZ family, GTPase domain
Zm00001d033496	0.573128	7.17649e-25	Nicotianamine synthase protein
Zm00001d033517	0.894219	9.3872e-06	Nodulin-like
Zm00001d033543	-1.37034	1.06934e-34	HPP family
Zm00001d033564	0.542764	0.0203883	PB1 domain
Zm00001d033568	0.782047	0.0458449	Core-2/I-Branching enzyme
Zm00001d033574	0.660583	1.784e-08	Protein of unknown function, DUF538
Zm00001d033579	0.996027	2.73159e-18	Protein of unknown function, DUF538
Zm00001d033607	1.02326	0.0046968	Yippee zinc-binding/DNA-binding /Mis18, centromere assembly
Zm00001d033624	-1.11769	1.83052e-61	PLAT/LH2 domain|PF00305	Lipoxygenase
Zm00001d033633	1.15595	1.04452e-26
Zm00001d033684	0.694664	1.73675e-05	Phytanoyl-CoA dioxygenase (PhyH)
Zm00001d033705	0.564758	0.0106709	Zein-binding
Zm00001d033710	0.549412	0.0355947	Plastocyanin-like domain
Zm00001d033714	-0.70328	2.72328e-21	Regulator of Vps4 activity in the MVB pathway
Zm00001d033719	-2.34401	4.85928e-39	B-box zinc finger|PF06203	CCT motif
Zm00001d033745	0.776581	0.0272558	Leucine rich repeat N-terminal domain|PF00069	Protein kinase domain
Zm00001d033800	0.570734	4.49639e-07	POT family
Zm00001d033818	0.550857	0.0021594	Integral membrane protein DUF106
Zm00001d033839	-0.759943	0.000194615	Protein tyrosine kinase|PF13855	Leucine rich repeat
Zm00001d033846	-1.43151	2.17475e-11
Zm00001d033848	-0.788542	0.00149114	Helix-loop-helix DNA-binding domain
Zm00001d033858	-0.662615	0.000652631	Putative serine esterase (DUF676)
Zm00001d033898	-0.600635	5.69494e-15	Homeobox KN domain|PF07526	Associated with HOX
Zm00001d033987	-0.860745	1.14206e-10	HSF-type DNA-binding
Zm00001d033989	-0.539246	0.017521	Transferase family
Zm00001d033990	1.82827	1.0617e-99	Inhibitor of apoptosis-promoting Bax1
Zm00001d034005	0.656721	8.69056e-23	YT521-B-like domain
Zm00001d034017	3.15534	1.02123e-32	Glycosyl hydrolase family 3 C-terminal domain|PF00933	Glycosyl hydrolase family 3 N terminal domain
Zm00001d034022	-1.96827	1.66708e-06	Tubulin/FtsZ family, GTPase domain
Zm00001d034027	0.748264	0.00595511	Universal stress protein family
Zm00001d034035	-0.572133	1.33477e-17	OPT oligopeptide transporter protein
Zm00001d034068	-1.08291	0.0353664	UDP-glucoronosyl and UDP-glucosyl transferase
Zm00001d034072	-0.55231	1.03094e-19	UDP-glucose/GDP-mannose dehydrogenase family, central domain|PF03721	UDP-glucose/GDP-mannose dehydrogenase family, NAD binding domain|PF03720	UDP-glucose/GDP-mannose dehydrogenase family, UDP binding domain
Zm00001d034085	1.2474	4.95114e-07	Protein of unknown function (DUF1336)
Zm00001d034096	-0.829202	1.57377e-06	Cytochrome P450
Zm00001d034097	-0.541015	0.000267706	Cytochrome P450
Zm00001d034118	-0.620936	0.0146513	Cytochrome P450
Zm00001d034130	0.716482	2.14294e-05
Zm00001d034143	-0.730193	7.59881e-11	Acetyltransferase (GNAT) family
Zm00001d034145	0.909695	8.91888e-33	C2H2-type zinc finger
Zm00001d034160	1.04669	7.36312e-22	Myb-like DNA-binding domain
Zm00001d034197	0.777027	6.56907e-05
Zm00001d034199	0.962764	0.00582616	bZIP transcription factor
Zm00001d034205	-1.31513	9.04479e-26	Glycosyltransferase like family 2
Zm00001d034221	-0.857686	5.18937e-10	Protein of unknown function (DUF1005)
Zm00001d034270	1.46234	3.34216e-18
Zm00001d034312	-0.662282	0.00450812
Zm00001d034344	-0.603219	1.51403e-08
Zm00001d034345	-1.70754	1.28954e-103	Oxidoreductase NAD-binding domain
Zm00001d034356	0.60491	2.83714e-30	Glutathione S-transferase, N-terminal domain|PF13410	Glutathione S-transferase, C-terminal domain
Zm00001d034373	-1.06244	0.0159343	Fasciclin domain
Zm00001d034427	-0.646822	0.0343728	Leucine rich repeat
Zm00001d034435	1.16339	8.98658e-05
Zm00001d034447	1.40394	1.92065e-11	Basic leucine-zipper C terminal|PF00170	bZIP transcription factor
Zm00001d034448	1.22414	2.52576e-11
Zm00001d034475	1.52213	0.0424805
Zm00001d034488	-0.757114	2.94444e-13	Nodulin-like
Zm00001d034489	-0.564406	0.00121468	Nodulin-like
Zm00001d034513	1.42625	5.40752e-11	Probable lipid transfer
Zm00001d034521	0.612651	1.79015e-06	Uncharacterised protein family (UPF0041)
Zm00001d034547	-1.10333	0.002905	Protein of unknown function (DUF642)
Zm00001d034572	2.15632	6.90773e-05	TLC domain
Zm00001d034594	-0.641627	0.0470265
Zm00001d034641	1.35153	1.34285e-05	C2H2-type zinc finger
Zm00001d034700	1.01241	0.0355459	Plant protein of unknown function (DUF641)
Zm00001d034722	0.999763	0.0200711
Zm00001d034723	2.38657	1.16813e-40	Cellulase (glycosyl hydrolase family 5)
Zm00001d034757	0.823251	3.83403e-21	Electron transfer flavoprotein domain
Zm00001d034783	-1.49613	0.0044865
Zm00001d034799	0.541444	0.00242819	ASCH domain
Zm00001d034802	-1.85108	0.000177604	Ras family
Zm00001d034815	-2.38288	6.58911e-10
Zm00001d034839	0.894758	2.48766e-06	Purple acid Phosphatase, N-terminal domain|PF00149	Calcineurin-like phosphoesterase|PF14008	Iron/zinc purple acid phosphatase-like protein C
Zm00001d034848	1.95382	5.08892e-30	Cytochrome P450
Zm00001d034863	0.679056	0.00380825
Zm00001d034875	1.42907	5.89637e-06	Phosphoesterase family
Zm00001d034937	0.823035	8.10186e-15	Glutathione S-transferase, N-terminal domain
Zm00001d034995	2.6493	5.80701e-15	Protein of unknown function (DUF679)
Zm00001d035001	-0.667933	3.69622e-42	2Fe-2S iron-sulfur cluster binding domain
Zm00001d035007	0.862399	1.3475e-06	Triose-phosphate Transporter family
Zm00001d035032	0.713331	0.000133773	Zinc-binding dehydrogenase|PF08240	Alcohol dehydrogenase GroES-like domain
Zm00001d035055	0.779004	4.54295e-08	Peroxidase
Zm00001d035082	0.842488	0.00250186	Glycosyl hydrolase family 9
Zm00001d035132	1.43771	7.59881e-11	Methyltransferase domain
Zm00001d035136	0.601743	5.6725e-22	Ribosomal protein S14p/S29e|PF13085	2Fe-2S iron-sulfur cluster binding domain
Zm00001d035139	0.635459	4.4759e-14	MA3 domain
Zm00001d035157	-0.710213	5.57119e-42	Transmembrane amino acid transporter protein
Zm00001d035162	1.04342	1.74849e-05	Transmembrane amino acid transporter protein
Zm00001d035163	-0.797991	1.47543e-05	Transmembrane amino acid transporter protein
Zm00001d035211	0.556746	1.95609e-05	Zinc finger, C3HC4 type (RING finger)|PF07002	Copine
Zm00001d035230	0.556945	0.000283434	TNP1/EN/SPM transposase
Zm00001d035283	1.02615	6.12084e-07	Protein of unknown function (DUF933)|PF01926	50S ribosome-binding GTPase
Zm00001d035396	-0.918521	6.32012e-05	Zinc knuckle|PF08284	Retroviral aspartyl protease
Zm00001d035398	-0.815929	0.0012689
Zm00001d035400	-0.747474	5.76708e-06	Salt stress response/antifungal|PF00069	Protein kinase domain
Zm00001d035442	1.15183	0.0324648	Glycosyl hydrolase family 9
Zm00001d035443	0.605738	1.98057e-22	Aminotransferase class-III
Zm00001d035445	1.41145	8.92091e-25	Glutamate-cysteine ligase family 2(GCS2)
Zm00001d035475	1.32086	8.78572e-51	Acyl-CoA dehydrogenase, middle domain|PF00441	Acyl-CoA dehydrogenase, C-terminal domain|PF02771	Acyl-CoA dehydrogenase, N-terminal domain
Zm00001d035480	6.14378	0.000125769	Cytochrome P450
Zm00001d035481	-0.542326	0.00242419
Zm00001d035501	0.634087	0.000147714	Tetraspanin family
Zm00001d035542	-0.64888	7.41216e-17
Zm00001d035558	4.67235	8.9706e-49	Dirigent-like protein|PF01419	Jacalin-like lectin domain
Zm00001d035569	1.48393	0.00307346
Zm00001d035588	0.566372	0.0360819	Protein kinase domain|PF08276	PAN-like domain|PF01453	D-mannose binding lectin|PF00954	S-locus glycoprotein domain
Zm00001d035609	1.79275	0.0251073	C2H2-type zinc finger
Zm00001d035642	0.643549	0.000558819
Zm00001d035662	0.794974	1.21671e-27	Metallothionein
Zm00001d035753	1.55354	5.66235e-06	Leucine rich repeat N-terminal domain
Zm00001d035759	-0.703226	0.00687627
Zm00001d035763	0.732636	3.33974e-05	RNA recognition motif 2|PF00076	RNA recognition motif. (a.k.a. RRM, RBD, or RNP domain)
Zm00001d035766	4.09312	7.12353e-06	Exonuclease
Zm00001d035815	0.559372	3.44612e-07
Zm00001d035899	1.7025	2.39453e-58	Glycosyl hydrolases family 28
Zm00001d035916	-0.858366	0.00508175	Adenylate kinase
Zm00001d035978	-1.50147	0.0388214
Zm00001d036001	0.592366	5.76956e-17	Peroxisomal biogenesis factor 11 (PEX11)
Zm00001d036003	-0.812795	1.06362e-06	AP2 domain
Zm00001d036008	-0.542068	6.59936e-05	Protein kinase domain
Zm00001d036014	3.45575	2.14457e-10	Ankyrin repeats (3 copies)|PF13857	Ankyrin repeats (many copies)
Zm00001d036020	0.92134	1.54204e-17	Sugar (and other) transporter|PF03105	SPX domain
Zm00001d036062	-0.752152	0.0196877
Zm00001d036090	-0.555807	1.04302e-05	Kinesin motor domain|PF00514	Armadillo/beta-catenin-like repeat
Zm00001d036122	-0.889437	7.51804e-17	Protein of unknown function (DUF563)
Zm00001d036162	0.728435	0.0119101
Zm00001d036197	1.12896	2.97027e-16	Transferase family
Zm00001d036242	-0.791056	6.64951e-32	Phosphatidylethanolamine-binding protein
Zm00001d036244	-1.45159	0.00238228	WRKY DNA -binding domain
Zm00001d036280	0.556937	3.21593e-06	NB-ARC domain
Zm00001d036296	-0.673102	1.26066e-10	SET domain
Zm00001d036364	-1.01095	2.39579e-64	No apical meristem (NAM) protein
Zm00001d036370	0.88773	3.26105e-26	Chitinase class I|PF00187	Chitin recognition protein
Zm00001d036371	0.56381	2.97207e-28	Peptidase family M41|PF00004	ATPase family associated with various cellular activities (AAA)
Zm00001d036402	0.553146	0.0303657	Protein of unknown function (DUF668)
Zm00001d036404	-0.68066	1.63384e-07
Zm00001d036468	1.35396	1.08192e-09
Zm00001d036499	0.98999	1.39459e-17
Zm00001d036529	0.55581	0.00226374	Protein of unknown function (DUF1644)
Zm00001d036541	0.55287	2.12512e-12	Granulin|PF08246	Cathepsin propeptide inhibitor domain (I29)|PF00112	Papain family cysteine protease
Zm00001d036608	0.761434	1.88817e-16	Glycosyl hydrolases family 31|PF13802	Galactose mutarotase-like|PF16863	N-terminal barrel of NtMGAM and CtMGAM, maltase-glucoamylase
Zm00001d036610	-1.47284	0.0335619
Zm00001d036641	0.581561	0.0485615	BTB/POZ domain
Zm00001d036669	-0.61673	0.0192826
Zm00001d036700	1.40646	0.00248581	Domain of unknown function (DUF588)
Zm00001d036726	-0.697965	6.68233e-05	WRKY DNA -binding domain
Zm00001d036739	-0.574265	0.0480322
Zm00001d036768	0.801426	1.89206e-11	Myb-like DNA-binding domain
Zm00001d036784	-0.723375	0.00221147	K+ potassium transporter
Zm00001d036788	-0.812223	1.05307e-08	Peptidase inhibitor I9|PF02225	PA domain|PF00082	Subtilase family
Zm00001d036797	-0.613355	0.000231019	Nse4 C-terminal
Zm00001d036866	-3.15375	0.0155847	Myo-inositol-1-phosphate synthase|PF01658	Myo-inositol-1-phosphate synthase
Zm00001d036875	-0.539067	9.47024e-06	Nodulin-like
Zm00001d036901	-1.01572	1.03504e-09	Protein kinase domain|PF07714	Protein tyrosine kinase
Zm00001d036902	-1.05691	2.33728e-05	Domain of unknown function (DUF4666)
Zm00001d036903	-0.597816	5.39608e-11	ENT domain|PF05641	Agenet domain
Zm00001d036918	-0.91909	3.44577e-06	AUX/IAA family
Zm00001d036925	-0.735797	1.36062e-07	Kelch motif
Zm00001d036978	-0.653022	0.0157804	HAD superfamily, subfamily IIIB (Acid phosphatase)
Zm00001d037043	0.705657	2.94128e-07
Zm00001d037080	0.558992	7.29415e-06	Protein kinase domain|PF08263	Leucine rich repeat N-terminal domain|PF13855	Leucine rich repeat
Zm00001d037081	0.595585	0.000107956	Divergent CCT motif|PF06200	tify domain
Zm00001d037084	0.606583	6.78801e-05	HAUS augmin-like complex subunit 3
Zm00001d037095	0.82075	2.64607e-18	Ring finger domain
Zm00001d037160	2.45424	6.18385e-09	EamA-like transporter family
Zm00001d037210	1.07035	2.95632e-07
Zm00001d037218	6.78134	3.57352e-06	Glutaredoxin
Zm00001d037232	0.907965	8.28242e-80	ATPase family associated with various cellular activities (AAA)|PF01434	Peptidase family M41
Zm00001d037261	0.636416	6.56559e-22	Pyridoxamine 5'-phosphate oxidase
Zm00001d037281	1.29032	4.85585e-07
Zm00001d037329	0.850855	0.00134027	Domain of unknown function (DUF4228)
Zm00001d037359	-2.54722	2.06532e-05	Peroxidase
Zm00001d037382	-1.42644	0.0248125	UDP-glucoronosyl and UDP-glucosyl transferase
Zm00001d037385	-0.743171	0.00305517
Zm00001d037426	2.66869	0.00177163
Zm00001d037434	0.555657	0.0297319	Glycosyltransferase family 92
Zm00001d037453	0.598556	3.10248e-25	Reticulon
Zm00001d037468	-0.984656	3.16935e-28	SPX domain|PF03124	EXS family
Zm00001d037480	1.11862	2.79202e-34	Raffinose synthase or seed imbibition protein Sip1
Zm00001d037515	1.1528	8.53089e-06
Zm00001d037540	-0.637921	0.0406093	Fasciclin domain
Zm00001d037631	1.71142	0.00694592
Zm00001d037632	2.13964	4.84321e-42
Zm00001d037656	0.881875	0.0161205	Glycosyl hydrolases family 18
Zm00001d037681	1.32137	1.15796e-09	HAD superfamily, subfamily IIIB (Acid phosphatase)
Zm00001d037687	0.854943	2.08954e-20	Der1-like family
Zm00001d037689	0.61032	0.00129038	Hexokinase|PF03727	Hexokinase
Zm00001d037691	-1.4561	0.000906593	AUX/IAA family
Zm00001d037711	-1.14122	0.0485259	Leucine rich repeat
Zm00001d037738	0.710782	2.75037e-06	Rapid ALkalinization Factor (RALF)
Zm00001d037747	1.10167	1.21859e-06	PRA1 family protein
Zm00001d037774	-1.21017	6.97306e-68	AUX/IAA family
Zm00001d037784	-1.43951	2.57918e-06	NAD dependent epimerase/dehydratase family|PF16363	GDP-mannose 4,6 dehydratase
Zm00001d037816	2.26985	4.55736e-30	Voltage-dependent anion channel
Zm00001d037828	-0.935293	0.0269778	GDSL-like Lipase/Acylhydrolase
Zm00001d037857	1.90381	0.00694592
Zm00001d037858	0.784151	6.83003e-42	ABC1 family
Zm00001d037868	0.911647	2.27066e-22	eRF1 domain 2|PF03463	eRF1 domain 1|PF03465	eRF1 domain 3
Zm00001d037894	3.5812	2.03257e-56	Dehydrin
Zm00001d037918	0.933684	1.82876e-51	Glycosyl hydrolase family 1
Zm00001d037937	1.0506	8.65226e-51	Protein of unknown function, DUF538
Zm00001d037941	-1.17659	0.0327733	AP2 domain
Zm00001d038038	0.665185	0.0181789	LURP-one-related
Zm00001d038045	1.16251	0.0098909	Saposin-like type B, region 1|PF03489	Saposin-like type B, region 2|PF00026	Eukaryotic aspartyl protease
Zm00001d038049	2.92154	3.69592e-35	Glycosyl hydrolases family 17
Zm00001d038080	-1.00466	0.000920916	SAWADEE domain
Zm00001d038151	1.82063	3.70606e-11	Xylanase inhibitor N-terminal|PF14541	Xylanase inhibitor C-terminal
Zm00001d038155	-0.553056	8.36958e-17
Zm00001d038175	-1.96384	0.00401358
Zm00001d038199	-0.708771	7.4458e-21	Mlo family
Zm00001d038205	-0.738959	7.04014e-22	Mlo family
Zm00001d038209	-0.698562	3.2712e-36	Vitamin B6 photo-protection and homoeostasis
Zm00001d038220	1.47187	0.0138959	Protein of unknown function, DUF538
Zm00001d038221	1.73081	9.74986e-30	No apical meristem (NAM) protein
Zm00001d038242	-0.685126	4.88774e-07
Zm00001d038252	-0.623869	1.09922e-08	Cyclic nucleotide-binding domain|PF11834	KHA, dimerisation domain of potassium ion channel|PF00520	Ion transport protein|PF12796	Ankyrin repeats (3 copies)
Zm00001d038263	-0.98337	0.000907086	GDP-fucose protein O-fucosyltransferase
Zm00001d038289	-1.07801	0.00226078	No apical meristem (NAM) protein
Zm00001d038291	-2.49041	2.5926e-38	2Fe-2S iron-sulfur cluster binding domain
Zm00001d038297	0.681404	4.0406e-05
Zm00001d038316	1.29294	0.00106995
Zm00001d038320	1.31848	0.00144055	AP2 domain
Zm00001d038325	-0.551986	9.73379e-09	Protein of unknown function (DUF1218)
Zm00001d038358	0.554857	3.31686e-05	Amino acid kinase family|PF00171	Aldehyde dehydrogenase family
Zm00001d038365	-1.13398	1.6191e-33	Aldo/keto reductase family
Zm00001d038377	-0.53767	0.015263	DDE superfamily endonuclease
Zm00001d038388	0.791501	8.10308e-05
Zm00001d038389	0.949168	6.15771e-45	Lipin/Ned1/Smp2 multi-domain protein middle domain|PF04571	lipin, N-terminal conserved region|PF08235	LNS2 (Lipin/Ned1/Smp2)
Zm00001d038403	1.52395	2.47776e-06
Zm00001d038445	-1.08465	0.000133045	Glutaredoxin
Zm00001d038456	0.901746	0.00193355	Membrane-associated apoptosis protein|PF00166	Chaperonin 10 Kd subunit
Zm00001d038465	-1.35653	1.97223e-55	Nodulin-like
Zm00001d038471	0.973548	1.56181e-36	U-box domain
Zm00001d038484	1.25789	1.79069e-05	Carbohydrate-binding protein of the ER
Zm00001d038522	-0.544036	7.9929e-10	Leucine rich repeat|PF07714	Protein tyrosine kinase
Zm00001d038528	-0.678539	0.000119926	zinc-ribbon|PF13639	Ring finger domain
Zm00001d038532	0.611499	0.00044678	Probable lipid transfer
Zm00001d038549	-0.706573	0.00389374	Protein kinase domain|PF01657	Salt stress response/antifungal
Zm00001d038563	0.962426	8.22494e-11	F-box-like
Zm00001d038579	-0.598084	2.48452e-42	Phosphoglycerate kinase
Zm00001d038582	-0.561956	1.23143e-08
Zm00001d038585	0.622756	6.46104e-10	AP2 domain
Zm00001d038593	0.809186	0.000631163
Zm00001d038612	-0.928612	1.0037e-10
Zm00001d038648	-0.885333	2.17355e-62	Calreticulin family
Zm00001d038651	0.67792	8.40218e-29	Jacalin-like lectin domain
Zm00001d038665	0.843649	9.50231e-05	Pyridoxal-dependent decarboxylase conserved domain
Zm00001d038680	0.957035	0.00845414
Zm00001d038691	-0.613615	2.00621e-17	Tub family
Zm00001d038696	1.07592	0.0180394
Zm00001d038699	-1.87907	2.14237e-08	O-methyltransferase|PF08100	Dimerisation domain
Zm00001d038702	2.99857	0.000366146	O-methyltransferase|PF08100	Dimerisation domain
Zm00001d038703	-1.20426	0.0154309	O-methyltransferase|PF08100	Dimerisation domain
Zm00001d038725	-1.01302	1.14188e-09	Phosphatidylethanolamine-binding protein
Zm00001d038728	-0.988249	4.49455e-60	Trehalose-phosphatase|PF00982	Glycosyltransferase family 20
Zm00001d038729	0.820325	0.000220865
Zm00001d038730	0.680676	0.047408	EF hand
Zm00001d038746	-0.544956	0.028677	HSF-type DNA-binding
Zm00001d038762	-0.580086	3.62683e-14	Ferric reductase like transmembrane component|PF08414	Respiratory burst NADPH oxidase|PF08030	Ferric reductase NAD binding domain|PF08022	FAD-binding domain
Zm00001d038772	0.847774	0.0416552
Zm00001d038773	-0.556663	8.7164e-05	PPR repeat family|PF14432	DYW family of nucleic acid deaminases
Zm00001d038830	0.939178	7.28567e-10	Endonuclease/Exonuclease/phosphatase family
Zm00001d038841	0.8439	3.49127e-05	Aldehyde dehydrogenase family
Zm00001d038845	0.580882	0.00434128	DIL domain|PF00063	Myosin head (motor domain)
Zm00001d038846	0.776843	4.3445e-36	Protein phosphatase 2C
Zm00001d038870	1.65338	2.29938e-14
Zm00001d038881	-0.636871	0.0013171	Anaphase-promoting complex, subunit 10 (APC10)
Zm00001d038882	-0.945727	4.26721e-11	Regulator of chromosome condensation (RCC1) repeat|PF08381	Transcription factor regulating root and shoot growth via Pin3|PF13713	Transcription factor BRX N-terminal domain|PF01363	FYVE zinc finger
Zm00001d038883	0.697366	0.0327513	Protein kinase domain
Zm00001d038908	-1.30292	6.04423e-10	PAP2 superfamily
Zm00001d038909	-0.8121	1.9184e-07	Ring finger domain
Zm00001d038913	2.08924	1.94054e-15
Zm00001d038954	0.70608	1.4089e-18
Zm00001d039011	1.00856	8.4355e-06	Glutaredoxin
Zm00001d039043	0.840266	5.68244e-19	Eukaryotic aspartyl protease
Zm00001d039052	1.18039	3.40731e-16	Sugar (and other) transporter
Zm00001d039081	0.791524	7.46208e-24	Glutamine amidotransferase class-I|PF06418	CTP synthase N-terminus
Zm00001d039094	2.34304	2.7277e-33	FAE1/Type III polyketide synthase-like protein|PF08541	3-Oxoacyl-[acyl-carrier-protein (ACP)] synthase III C terminal
Zm00001d039098	3.10096	4.61096e-55
Zm00001d039118	-1.1306	4.71264e-27
Zm00001d039133	-0.663655	1.31004e-07	Conserved region of Rad21 / Rec8 like protein
Zm00001d039163	-0.59101	0.000363597	Protein phosphatase 2C
Zm00001d039224	-0.798835	0.00043678
Zm00001d039244	-0.577558	0.000102194
Zm00001d039256	0.648935	0.0140313
Zm00001d039300	0.61207	1.06362e-06
Zm00001d039301	0.849303	4.39019e-05	Phosphorylase superfamily
Zm00001d039310	1.63065	1.76938e-18	Cytochrome P450
Zm00001d039312	1.31708	4.28754e-22	short chain dehydrogenase
Zm00001d039374	0.790014	0.00337834	Ring finger domain|PF00244	14-3-3 protein
Zm00001d039375	0.873192	0.00303725	Ring finger domain
Zm00001d039384	0.87963	0.000101131	Cytochrome P450
Zm00001d039394	1.43881	0.00459777	2OG-Fe(II) oxygenase superfamily|PF14226	non-haem dioxygenase in morphine synthesis N-terminal
Zm00001d039426	-1.126	6.57392e-07	Core-2/I-Branching enzyme
Zm00001d039439	-0.633895	2.78798e-09	BES1/BZR1 plant transcription factor, N-terminal
Zm00001d039444	-0.653133	7.11075e-10	Plant protein of unknown function (DUF641)
Zm00001d039454	0.540119	2.05247e-09	Type I phosphodiesterase / nucleotide pyrophosphatase
Zm00001d039469	-1.39054	4.41125e-17	NPR1/NIM1 like defence protein C terminal|PF11900	Domain of unknown function (DUF3420)|PF00651	BTB/POZ domain
Zm00001d039487	1.91288	8.27489e-06	Aminotransferase class I and II
Zm00001d039520	2.3522	3.91631e-17	FAD binding domain|PF09265	Cytokinin dehydrogenase 1, FAD and cytokinin binding
Zm00001d039567	0.599289	0.0245845	Leucine rich repeat|PF08263	Leucine rich repeat N-terminal domain
Zm00001d039575	0.793135	5.03833e-45	non-haem dioxygenase in morphine synthesis N-terminal|PF03171	2OG-Fe(II) oxygenase superfamily
Zm00001d039618	-0.875692	0.000102985
Zm00001d039624	-1.28176	1.19314e-62	AUX/IAA family
Zm00001d039642	0.74942	2.98314e-18	UDP-glucoronosyl and UDP-glucosyl transferase
Zm00001d039648	0.901164	0.000567997
Zm00001d039663	1.3514	0.000679046	Alba
Zm00001d039721	1.64652	0.0310678	PPR repeat family
Zm00001d039754	-0.818796	0.000727006	Leucine rich repeat|PF08263	Leucine rich repeat N-terminal domain
Zm00001d039772	-0.620648	0.000493715	Serine carboxypeptidase
Zm00001d039786	0.836459	0.00706128
Zm00001d039822	0.677131	1.71658e-14	Leucine rich repeat|PF00069	Protein kinase domain|PF08263	Leucine rich repeat N-terminal domain
Zm00001d039840	-0.672454	0.00608143	Transferase family
Zm00001d039851	0.629782	1.74492e-08
Zm00001d039858	-0.540304	1.31628e-09	Domain of unknown function (DUF4378)
Zm00001d039866	-0.974741	0.00720478	Protein of unknown function, DUF547|PF14389	Leucine-zipper of ternary complex factor MIP1
Zm00001d039878	1.10568	4.40798e-07
Zm00001d039879	0.687414	2.26005e-14	Vacuolar import and degradation protein
Zm00001d039880	1.80918	1.84806e-25	Lecithin	cholesterol acyltransferase
Zm00001d039895	0.751832	6.22426e-07	Cytochrome P450
Zm00001d039919	-0.955178	0.00126765	Protein of unknown function (DUF789)
Zm00001d039933	1.36547	6.60766e-38	Hsp20/alpha crystallin family
Zm00001d039935	1.62053	6.76062e-20	Hsp20/alpha crystallin family
Zm00001d039936	1.68094	2.15256e-10	Hsp20/alpha crystallin family
Zm00001d039942	3.61107	2.21779e-82	Hsp20/alpha crystallin family
Zm00001d039965	1.12159	5.031e-37	Fatty acid hydroxylase superfamily
Zm00001d039966	0.622693	4.77773e-16	PB1 domain
Zm00001d039993	-1.85066	0.00138431
Zm00001d040032	6.99622	9.20316e-07
Zm00001d040048	1.19817	5.61106e-09
Zm00001d040066	1.36626	2.22807e-20	Protein of unknown function (DUF563)
Zm00001d040071	1.34216	0.0127539	Protein of unknown function (DUF563)
Zm00001d040094	0.895316	2.50228e-13	Protein kinase domain|PF13947	Wall-associated receptor kinase galacturonan-binding
Zm00001d040100	-0.925284	4.55954e-11
Zm00001d040160	-1.13899	0.00771368	Protein tyrosine kinase
Zm00001d040171	1.12359	3.91031e-15
Zm00001d040188	-0.974558	0.0259143	Transferase family
Zm00001d040196	-2.29821	0.00185637	Emopamil binding protein
Zm00001d040201	-0.735525	2.51534e-16	POT family
Zm00001d040210	-1.14639	1.70109e-08
Zm00001d040220	-1.04323	9.95016e-34
Zm00001d040291	1.01058	1.25062e-44	Dynein light chain type 1
Zm00001d040310	-0.638148	0.0378281
Zm00001d040312	-0.825698	5.06634e-08	Kinesin motor domain
Zm00001d040318	-0.598277	7.72486e-19	No apical meristem (NAM) protein
Zm00001d040324	0.921189	0.0198541	Protein kinase domain
Zm00001d040340	0.672386	0.00910556	PQ loop repeat
Zm00001d040375	2.4437	0.0356325	Triosephosphate isomerase
Zm00001d040399	-0.623402	0.0107286	Peroxidase
Zm00001d040422	-0.634442	4.23233e-36	Major Facilitator Superfamily
Zm00001d040513	0.574109	0.0352485
Zm00001d040526	0.902766	0.00187526
Zm00001d040544	0.652501	7.98861e-09	Proteolipid membrane potential modulator
Zm00001d040589	0.624701	2.63171e-08	Glycosyl hydrolases family 28
Zm00001d040599	0.622926	0.0132671	Quinolinate synthetase A protein
Zm00001d040619	1.39009	4.42026e-34	Domain of unknown function (DUF4228)
Zm00001d040670	1.37109	4.92373e-21	Biotin-requiring enzyme|PF02817	e3 binding domain
Zm00001d040733	1.05824	1.23372e-28	GDSL-like Lipase/Acylhydrolase
Zm00001d040826	0.562195	0.0428276
Zm00001d040839	0.933496	4.69562e-16	Heavy-metal-associated domain
Zm00001d040906	2.50492	0.0077988
Zm00001d041079	0.67097	0.000665726	Fe-S metabolism associated domain
Zm00001d041221	0.655563	5.98276e-06	Core-2/I-Branching enzyme
Zm00001d041277	0.889633	0.00278655	YABBY protein
Zm00001d041327	0.616852	0.00365404	Leucine rich repeat N-terminal domain
Zm00001d041430	-0.704072	0.000364686	EF-hand domain pair|PF13833	EF-hand domain pair
Zm00001d041472	1.32398	1.27656e-36	No apical meristem (NAM) protein
Zm00001d041476	-1.0347	0.000128877	Protein tyrosine kinase
Zm00001d041530	0.705074	0.0161022	Bromodomain associated|PF10406	Transcription factor TFIID complex subunit 8 C-term
Zm00001d041550	-0.577068	6.27925e-29	Hsp70 protein
Zm00001d041578	-0.969078	9.28646e-05	Protein of unknown function, DUF538
Zm00001d041580	2.78065	8.19e-12	Myb-like DNA-binding domain
Zm00001d041604	0.609804	0.00298596	bZIP transcription factor
Zm00001d041732	0.725742	3.52011e-05
Zm00001d041763	-0.596114	0.000463005	UDP-glucoronosyl and UDP-glucosyl transferase
Zm00001d041780	-0.875346	0.00197457	ZF-HD protein dimerisation region
Zm00001d041922	1.91359	3.83863e-20
Zm00001d041940	0.591685	0.000665826	PWWP domain
Zm00001d041996	0.747007	0.013327	ABC transporter
Zm00001d042049	-0.711418	2.55123e-53	Oxidoreductase NAD-binding domain
Zm00001d042054	0.689309	1.7336e-05
Zm00001d042056	0.566637	0.00123776	EF-hand domain pair
Zm00001d042099	1.8086	0.0024619	Glutathione S-transferase, N-terminal domain|PF13410	Glutathione S-transferase, C-terminal domain
Zm00001d042104	1.06583	0.0180059	Glutathione S-transferase, C-terminal domain|PF13417	Glutathione S-transferase, N-terminal domain
Zm00001d042108	0.578343	3.36491e-08	EF-hand domain pair
Zm00001d042116	-0.685016	1.22463e-27
Zm00001d042127	0.966035	2.00566e-08	GRAS domain family
Zm00001d042140	0.967164	6.73105e-06	Glycosyl hydrolases family 17
Zm00001d042225	0.656492	3.68965e-10	Heavy-metal-associated domain
Zm00001d042241	0.897202	5.46485e-05	Thiamin pyrophosphokinase, vitamin B1 binding domain|PF04263	Thiamin pyrophosphokinase, catalytic domain
Zm00001d042255	1.00192	1.5542e-06	HpcH/HpaI aldolase/citrate lyase family
Zm00001d042263	0.819021	2.55648e-15	Helix-loop-helix DNA-binding domain
Zm00001d042346	-0.699271	1.91183e-28	alpha/beta hydrolase fold
Zm00001d042367	0.728439	3.48699e-36	56kDa selenium binding protein (SBP56)
Zm00001d042473	-0.603287	3.53135e-20	POT family
Zm00001d042490	0.582561	0.000342971	Protein of unknown function (DUF563)
Zm00001d042511	2.66784	2.65151e-18	Ribonuclease T2 family
Zm00001d042512	0.566921	2.30115e-25	Ribonuclease T2 family
Zm00001d042540	0.572844	0.0388389	Lipoxygenase
Zm00001d042572	0.948593	3.75698e-38
Zm00001d042580	-0.614229	0.00235932	No apical meristem (NAM) protein
Zm00001d042609	0.550894	1.12277e-30	No apical meristem (NAM) protein
Zm00001d042611	-1.4883	7.46308e-05	non-haem dioxygenase in morphine synthesis N-terminal|PF03171	2OG-Fe(II) oxygenase superfamily
Zm00001d042636	1.00615	1.16062e-11	Transmembrane amino acid transporter protein
Zm00001d042646	1.02936	0.00910556	F-box domain
Zm00001d042664	0.759937	4.94527e-09	CRAL/TRIO domain|PF03765	CRAL/TRIO, N-terminal domain
Zm00001d042684	-2.43819	2.13501e-29	POT family
Zm00001d042692	-5.96792	5.03949e-107	MatE
Zm00001d042727	-0.584089	2.95217e-41	Fructose-1-6-bisphosphatase, N-terminal domain
Zm00001d042731	-0.572503	9.27788e-06	Actin
Zm00001d042739	1.34796	2.55557e-14	UDP-glucoronosyl and UDP-glucosyl transferase
Zm00001d042740	0.543609	0.00306474	UDP-glucoronosyl and UDP-glucosyl transferase
Zm00001d042750	0.766075	0.000113448	Late embryogenesis abundant protein
Zm00001d042758	-1.79794	1.41294e-06	No apical meristem (NAM) protein
Zm00001d042779	1.17053	5.96161e-10	bZIP transcription factor
Zm00001d042780	1.62697	5.99681e-31	alpha/beta hydrolase fold
Zm00001d042800	-1.42219	0.000128877
Zm00001d042863	1.06548	3.76329e-09
Zm00001d042869	0.646384	5.06832e-36	Aldo/keto reductase family
Zm00001d042884	0.649596	4.09582e-16	Acyl-CoA dehydrogenase, middle domain|PF00441	Acyl-CoA dehydrogenase, C-terminal domain|PF01756	Acyl-CoA oxidase
Zm00001d042909	-0.651646	5.25278e-20	C2 domain
Zm00001d042933	2.74883	8.88123e-24	C2H2-type zinc finger
Zm00001d042974	-0.724164	0.000371067	Histone deacetylase domain
Zm00001d042993	-0.69431	1.71267e-30	PMR5 N terminal Domain|PF13839	GDSL/SGNH-like Acyl-Esterase family found in Pmr5 and Cas1p
Zm00001d043048	2.13873	0.000148047	PADR1 (NUC008) domain|PF00112	Papain family cysteine protease
Zm00001d043049	-0.664156	0.0187536	Probable lipid transfer
Zm00001d043062	-0.651616	1.25945e-06	WRKY DNA -binding domain
Zm00001d043087	1.42625	9.95337e-11	LURP-one-related
Zm00001d043121	0.677375	0.00209945	Thaumatin family
Zm00001d043152	0.941551	1.55662e-42	Amidohydrolase family
Zm00001d043158	-0.956193	0.00328785	Tubulin C-terminal domain|PF00091	Tubulin/FtsZ family, GTPase domain
Zm00001d043165	-0.708842	0.00177765	UDP-glucoronosyl and UDP-glucosyl transferase
Zm00001d043171	1.13097	1.15169e-08	EamA-like transporter family
Zm00001d043188	0.565155	0.0130435	Endonuclease/Exonuclease/phosphatase family
Zm00001d043221	1.41755	0.000721878
Zm00001d043258	-1.13059	0.0234071
Zm00001d043263	-0.669029	0.00114034	Diacylglycerol kinase catalytic domain|PF00609	Diacylglycerol kinase accessory domain
Zm00001d043350	4.82391	5.73532e-25	GH3 auxin-responsive promoter
Zm00001d043357	-1.35465	0.0225136	Plastocyanin-like domain
Zm00001d043382	1.11505	9.46496e-20	Aminotransferase class I and II
Zm00001d043390	2.41096	3.06858e-07	Seed dormancy control
Zm00001d043395	1.45076	1.21618e-21	Protein of unknown function (DUF688)
Zm00001d043399	1.98639	0.0024464	Domain of unknown function (DUF4228)
Zm00001d043461	-1.47431	3.64873e-32	Phosphatidylethanolamine-binding protein
Zm00001d043491	0.936844	9.32256e-10	AP2 domain
Zm00001d043515	0.834762	1.09742e-27	AUX/IAA family
Zm00001d043524	-0.557455	0.0120022	Glycosyl hydrolases family 17|PF07983	X8 domain
Zm00001d043525	-0.893893	1.34763e-25
Zm00001d043527	-0.597449	0.00322345	Dual specificity phosphatase, catalytic domain
Zm00001d043528	-0.866577	6.97109e-08
Zm00001d043586	2.82165	4.31644e-24
Zm00001d043591	-1.44578	0.0255382	Pollen proteins Ole e I like
Zm00001d043595	0.634204	2.05362e-11	Regulator of chromosome condensation (RCC1) repeat
Zm00001d043596	0.798412	0.00833295	Polyketide cyclase / dehydrase and lipid transport
Zm00001d043613	0.809063	9.40501e-46	CHY zinc finger|PF14599	Zinc-ribbon
Zm00001d043614	0.591481	7.25703e-07	Sulfate permease family|PF01740	STAS domain
Zm00001d043615	-1.3967	0.0119166	Heavy-metal-associated domain
Zm00001d043621	-0.583345	7.00347e-12	Putative Phosphatase
Zm00001d043622	-1.15246	0.0324721
Zm00001d043651	2.16038	2.20456e-09	Alliinase EGF-like domain|PF04864	Allinase
Zm00001d043653	-0.613028	1.87492e-21
Zm00001d043674	0.622483	4.7684e-23	Cytidine and deoxycytidylate deaminase zinc-binding region|PF00383	Cytidine and deoxycytidylate deaminase zinc-binding region
Zm00001d043681	-1.3758	0.0130991	Flavin containing amine oxidoreductase
Zm00001d043723	-0.807693	4.66052e-24
Zm00001d043741	0.936999	2.80681e-26	Protein kinase domain
Zm00001d043742	0.830371	0.000128794	Protein kinase domain
Zm00001d043780	-0.814278	1.61964e-31	Pyridoxal-phosphate dependent enzyme
Zm00001d043829	-1.32569	0.00113383	UDP-glucoronosyl and UDP-glucosyl transferase
Zm00001d043830	1.33567	9.1145e-14	Domain of unknown function (DUF4228)
Zm00001d043841	0.680644	7.54818e-06	Vps4 C terminal oligomerisation domain|PF00004	ATPase family associated with various cellular activities (AAA)
Zm00001d043849	-0.538358	0.000219307
Zm00001d043864	1.17555	0.0292811	Xylanase inhibitor N-terminal|PF14541	Xylanase inhibitor C-terminal
Zm00001d043870	-0.89259	9.36781e-24	Protein of unknown function (DUF2921)
Zm00001d043912	0.834445	5.33547e-57	Universal stress protein family
Zm00001d043913	0.903611	3.92527e-05
Zm00001d043921	0.656073	0.0014773	No apical meristem (NAM) protein
Zm00001d043929	-1.10572	0.0233833	Fasciclin domain
Zm00001d043930	1.91512	0.0270381	Protein kinase domain
Zm00001d043935	-0.878596	3.1184e-10	Ras family
Zm00001d043954	0.719369	2.56244e-14	Protein kinase domain
Zm00001d043988	0.746375	2.73489e-05	Glycosyl hydrolases family 18
Zm00001d044010	-1.06349	1.30716e-24	WRKY DNA -binding domain
Zm00001d044015	1.02618	0.00585741	Protein phosphatase 2C
Zm00001d044050	0.86606	0.0204967	GDSL-like Lipase/Acylhydrolase
Zm00001d044061	0.683245	3.36255e-08
Zm00001d044075	2.02639	0.00254896
Zm00001d044078	1.43727	0.000903098
Zm00001d044079	1.49873	1.23917e-16
Zm00001d044100	0.636609	0.0353664	Protein of unknown function (DUF1645)
Zm00001d044106	0.682092	4.66762e-23	UDP-glucoronosyl and UDP-glucosyl transferase
Zm00001d044117	-1.8182	0.00206152
Zm00001d044124	1.90711	2.69335e-13	CBS domain
Zm00001d044136	-1.82034	0.000113805	Acyltransferase|PF12710	haloacid dehalogenase-like hydrolase
Zm00001d044138	-2.21288	2.21251e-242	Tetrapyrrole (Corrin/Porphyrin) Methylases
Zm00001d044142	0.615997	0.0231856
Zm00001d044153	-0.675422	7.10647e-10	Cytochrome P450
Zm00001d044170	-0.746533	3.15414e-07	Kinesin motor domain
Zm00001d044179	-0.654544	3.05212e-05	C2 domain
Zm00001d044191	-0.563826	0.0356957	Probable zinc-ribbon domain
Zm00001d044194	-1.18072	9.38685e-64
Zm00001d044253	-0.589772	1.22585e-18
Zm00001d044270	0.679243	0.00297278	Late embryogenesis abundant protein
Zm00001d044326	1.17106	0.0399521	Putative S-adenosyl-L-methionine-dependent methyltransferase
Zm00001d044368	-0.6293	0.00326876	Acetyltransferase (GNAT) domain
Zm00001d044376	-1.81134	4.76883e-21
Zm00001d044388	0.718885	0.000344964	PPR repeat|PF13041	PPR repeat family
Zm00001d044407	-0.633466	0.0419496
Zm00001d044409	-1.15177	0.0326455	Myb-like DNA-binding domain
Zm00001d044426	1.35476	3.31912e-16	DnaJ domain
Zm00001d044434	-0.673816	1.9558e-07	Leucine Rich repeats (2 copies)|PF00069	Protein kinase domain|PF08263	Leucine rich repeat N-terminal domain
Zm00001d044443	-0.823315	1.12516e-26	ABC transporter|PF08370	Plant PDR ABC transporter associated|PF14510	ABC-transporter extracellular N-terminal|PF01061	ABC-2 type transporter
Zm00001d044450	-0.738447	0.0207675	3' exoribonuclease family, domain 1
Zm00001d044460	0.936207	0.00131046	Phospholipase/Carboxylesterase
Zm00001d044504	-1.54756	0.000784681	Major Facilitator Superfamily
Zm00001d044534	-0.765373	1.47295e-05	Neprosin activation peptide|PF03080	Neprosin
Zm00001d044589	0.600043	0.0096958
Zm00001d044604	-0.731519	9.10538e-29	Protein tyrosine kinase
Zm00001d044608	0.884979	0.00118191	Asparagine synthase|PF13537	Glutamine amidotransferase domain
Zm00001d044618	1.40887	0.0038097	Nodulin-like
Zm00001d044628	1.09171	1.26706e-14
Zm00001d044639	-0.87381	1.88708e-17	Protein kinase domain|PF00139	Legume lectin domain
Zm00001d044662	2.15962	0.0011652	ZF-HD protein dimerisation region
Zm00001d044666	-0.836163	1.00335e-18	FHA domain
Zm00001d044691	-0.637335	2.37185e-07
Zm00001d044717	0.801205	6.48659e-23	Ankyrin repeats (3 copies)|PF11834	KHA, dimerisation domain of potassium ion channel|PF00027	Cyclic nucleotide-binding domain|PF00520	Ion transport protein
Zm00001d044728	1.04423	1.7653e-56	Hsp20/alpha crystallin family
Zm00001d044734	0.621434	1.63206e-10	U-box domain
Zm00001d044747	0.682255	4.80185e-16
Zm00001d044762	1.36041	0.0211601	SAM dependent carboxyl methyltransferase
Zm00001d044769	-0.720795	5.46606e-15
Zm00001d044771	-0.787943	2.24595e-05	Putative peptidoglycan binding domain|PF00413	Matrixin
Zm00001d044812	-0.955922	9.07833e-06	Membrane transport protein
Zm00001d044826	-0.633848	1.71793e-06	Major intrinsic protein
Zm00001d044863	-0.86902	0.00531893
Zm00001d044925	1.02356	3.47749e-34	CP12 domain
Zm00001d044939	0.590081	2.43473e-12	SCP-2 sterol transfer family
Zm00001d044940	0.803743	4.42102e-06	bZIP transcription factor
Zm00001d044951	1.67455	1.70639e-19	EamA-like transporter family
Zm00001d044970	-0.89262	5.17478e-38	Tyrosine phosphatase family
Zm00001d044986	2.1463	0.000112927
[truncated: 333 more rows]

## Sheet: Sh6
Gene_id	log2FoldChange	padj	gene_description
ENSRNA049458758	-1.23546	0.0375491
ENSRNA049478426	0.896535	0.0290853
Zm00001d000001	2.15721	3.36288e-43	Protein of unknown function (DUF_B2219)|PF12142	Polyphenol oxidase middle domain|PF00264	Common central domain of tyrosinase
Zm00001d000006	-0.898783	0.0120196	Cupin
Zm00001d000012	3.26953	1.20888e-13	Cupin
Zm00001d000017	2.91903	5.95542e-32	Cupin
Zm00001d000018	2.6355	7.16369e-26	Cupin
Zm00001d000021	1.082	5.71296e-129	Triose-phosphate Transporter family
Zm00001d000071	-0.620313	0.0272419	POT family
Zm00001d000092	1.28959	0.00725985
Zm00001d000112	-0.913108	6.23707e-153	No apical meristem (NAM) protein
Zm00001d000117	-0.640535	7.64422e-22	Glycosyl hydrolases family 17
Zm00001d000126	1.31312	1.72277e-16
Zm00001d000175	-0.55561	4.75977e-05	Auxin canalisation
Zm00001d000176	-0.928791	7.89075e-24	CCT motif
Zm00001d000184	-0.589226	2.284e-29	Myb-like DNA-binding domain
Zm00001d000196	-0.677832	3.86964e-06	MatE
Zm00001d000222	0.82	0.000108307	Sugar efflux transporter for intercellular exchange
Zm00001d000224	-0.633146	4.29963e-38
Zm00001d000229	-0.756185	1.32885e-05	Cotton fibre expressed protein
Zm00001d000233	1.38931	5.58264e-05	Sodium/hydrogen exchanger family
Zm00001d000237	1.73623	1.38824e-116	UDP-glucoronosyl and UDP-glucosyl transferase
Zm00001d000288	-1.83228	4.05747e-07	AUX/IAA family
Zm00001d000294	2.45642	9.15881e-52	Cys/Met metabolism PLP-dependent enzyme
Zm00001d000298	0.688618	2.19227e-36	Leucine rich repeat N-terminal domain
Zm00001d000316	-0.688194	2.17523e-44	Malic enzyme, NAD binding domain|PF00390	Malic enzyme, N-terminal domain
Zm00001d000349	-0.625401	0.000218002	SecY translocase
Zm00001d000357	-0.559986	4.48637e-57	Chalcone isomerase like
Zm00001d000381	0.764647	7.2026e-06	U-box domain|PF00514	Armadillo/beta-catenin-like repeat
Zm00001d000407	-0.777575	4.85437e-17	NAF domain|PF00069	Protein kinase domain
Zm00001d000447	-0.75486	0.00189716
Zm00001d000502	-0.944855	1.4097e-16
Zm00001d000531	-1.22908	0.0331176
Zm00001d000551	0.710024	0.00194454
Zm00001d000556	-1.80722	1.16163e-15
Zm00001d000675	-0.888312	0.000824684
Zm00001d000824	1.26057	1.26096e-09
Zm00001d000909	0.64743	0.000841946
Zm00001d000914	0.721435	3.0167e-10
Zm00001d001004	1.09936	0.00521039
Zm00001d001017	6.03972	0.000135307
Zm00001d001398	1.48148	9.59421e-22
Zm00001d001488	-1.40656	0.0483438
Zm00001d001694	-0.641714	2.337e-08
Zm00001d001756	-1.40997	0.0361318
Zm00001d001779	-1.69438	0.00550912	Domain of unknown function (DUF588)
Zm00001d001806	-0.856727	1.58206e-09
Zm00001d001824	1.06225	1.56834e-10	Dof domain, zinc finger
Zm00001d001826	-1.54809	1.7245e-21	Protein of unknown function (DUF1218)
Zm00001d001828	0.849032	0.000282104	con80 domain of Katanin|PF00400	WD domain, G-beta repeat
Zm00001d001831	1.58338	4.01586e-67	Pyruvate kinase, barrel domain|PF02887	Pyruvate kinase, alpha/beta domain
Zm00001d001858	0.951996	0.000731686	NPH3 family
Zm00001d001862	-0.752498	0.00012806
Zm00001d001900	1.09667	0.00237664	Granulin|PF00112	Papain family cysteine protease|PF08246	Cathepsin propeptide inhibitor domain (I29)
Zm00001d001907	-0.716977	3.41261e-17	AP2 domain
Zm00001d001936	-1.21177	0.00682277	Myb-like DNA-binding domain|PF14379	MYB-CC type transfactor, LHEQLE motif
Zm00001d001960	1.52666	7.65632e-244	non-haem dioxygenase in morphine synthesis N-terminal|PF03171	2OG-Fe(II) oxygenase superfamily
Zm00001d001961	3.7768	1.22635e-07	Auxin responsive protein
Zm00001d001964	3.45922	0.0153522	Auxin responsive protein
Zm00001d001989	1.08819	0.00223996
Zm00001d002000	-0.760058	5.80074e-22	Lipoxygenase
Zm00001d002015	2.96727	0.000277157	Protein of unknown function, DUF538
Zm00001d002016	2.73677	1.84155e-05	Protein of unknown function, DUF538
Zm00001d002017	3.30798	0.00695385	Protein of unknown function, DUF538
Zm00001d002018	1.73969	0.0267753	Protein of unknown function, DUF538
Zm00001d002026	2.20683	8.19769e-11	Protein tyrosine kinase
Zm00001d002035	0.838713	7.42219e-23	S1/P1 Nuclease
Zm00001d002038	-1.14481	8.27582e-21	STAS domain|PF00916	Sulfate permease family
Zm00001d002051	0.714584	7.53862e-27	ACT domain|PF00389	D-isomer specific 2-hydroxyacid dehydrogenase, catalytic domain|PF02826	D-isomer specific 2-hydroxyacid dehydrogenase, NAD binding domain
Zm00001d002064	0.645851	7.98103e-11	Glycosyltransferase family 43
Zm00001d002069	1.08801	4.5055e-05
Zm00001d002071	-0.961966	0.000125944
Zm00001d002075	-0.719445	0.000895127	AP2 domain
Zm00001d002079	-0.637681	2.67763e-18	AP2 domain
Zm00001d002090	0.835607	0.00152108	Synaptotagmin-like mitochondrial-lipid-binding domain|PF00168	C2 domain
Zm00001d002100	-1.02788	0.021653	2OG-Fe(II) oxygenase superfamily|PF14226	non-haem dioxygenase in morphine synthesis N-terminal
Zm00001d002128	0.748516	5.00683e-09	Shikimate kinase
Zm00001d002129	-0.890778	1.58295e-58	ABC1 family
Zm00001d002130	-0.708273	2.07433e-14
Zm00001d002146	-1.27312	0.0010501	NPH3 family|PF00651	BTB/POZ domain
Zm00001d002147	-0.861786	0.0380726	Methionine gamma-lyase
Zm00001d002158	1.24659	1.38514e-26
Zm00001d002159	2.54565	1.5157e-32
Zm00001d002160	3.45015	1.21646e-158
Zm00001d002161	3.23683	9.53993e-14	Wound-induced protein
Zm00001d002167	-0.859404	0.0446449	Protein tyrosine kinase
Zm00001d002172	0.887108	5.84034e-11	D-mannose binding lectin|PF00954	S-locus glycoprotein domain|PF00069	Protein kinase domain|PF08276	PAN-like domain|PF07714	Protein tyrosine kinase
Zm00001d002178	1.30712	4.42121e-51	Protein tyrosine kinase|PF01453	D-mannose binding lectin|PF00954	S-locus glycoprotein domain|PF08276	PAN-like domain
Zm00001d002234	-0.913164	7.26507e-06	START domain|PF00046	Homeobox domain
Zm00001d002256	-0.560403	0.00364506	Starch/carbohydrate-binding module (family 53)|PF08323	Starch synthase catalytic domain
Zm00001d002257	0.574301	3.54657e-09	Autophagy protein Atg8 ubiquitin like
Zm00001d002283	-0.927491	5.60823e-49	Protein tyrosine kinase
Zm00001d002285	-1.06793	8.65437e-15	No apical meristem (NAM) protein
Zm00001d002295	4.82665	4.25604e-34	Cupin
Zm00001d002301	0.735275	0.00666766
Zm00001d002307	-0.932731	0.0124602
Zm00001d002313	-0.543015	3.07591e-07	Di-glucose binding within endoplasmic reticulum
Zm00001d002342	0.836275	2.53524e-05	Pectate lyase superfamily protein
Zm00001d002356	-0.573092	3.0251e-11	tRNA methyltransferase complex GCD14 subunit
Zm00001d002357	-0.882106	0.000621807	Ethylene-responsive protein kinase Le-CTR1
Zm00001d002360	-1.38131	0.00275827
Zm00001d002385	-0.610512	0.00977705	Predicted SPOUT methyltransferase
Zm00001d002402	-2.40534	1.62908e-17	Leucine rich repeat
Zm00001d002405	-0.740343	2.5785e-18	WRKY DNA -binding domain|PF10533	Plant zinc cluster domain
Zm00001d002406	-0.602095	0.000857357	Plant protein of unknown function
Zm00001d002416	-0.876479	2.10226e-21	Ring finger domain
Zm00001d002422	2.31904	8.1811e-06	Pectinacetylesterase
Zm00001d002454	-1.04124	6.8301e-08	Phosphoribulokinase / Uridine kinase family
Zm00001d002455	0.835893	0.0224462
Zm00001d002475	0.70194	5.95112e-07
Zm00001d002479	1.25202	6.32519e-15	Pathogenesis-related protein Bet v I family
Zm00001d002488	-1.08949	0.0238731
Zm00001d002490	-0.736149	4.43937e-08	RNA recognition motif. (a.k.a. RRM, RBD, or RNP domain)
Zm00001d002512	-1.09553	5.96114e-08
Zm00001d002514	-1.34253	4.18884e-50	Purine nucleobase transmembrane transport
Zm00001d002520	-1.02559	0.00809327	zinc-finger of the FCS-type, C2-C2
Zm00001d002521	1.4822	7.30602e-07
Zm00001d002522	1.97059	1.20296e-31	zinc-finger of the FCS-type, C2-C2
Zm00001d002532	-0.912713	1.758e-65	Bacterial extracellular solute-binding proteins, family 3|PF00060	Ligand-gated ion channel|PF01094	Receptor family ligand binding region
Zm00001d002536	1.06485	1.1592e-06	Legume lectin domain|PF07714	Protein tyrosine kinase
Zm00001d002539	-0.945504	0.013475	DYW family of nucleic acid deaminases|PF13041	PPR repeat family|PF12854	PPR repeat
Zm00001d002542	-1.56651	0.00105349	Protein phosphatase 2C
Zm00001d002543	1.97286	1.9396e-05	Centromere kinetochore component CENP-T histone fold
Zm00001d002546	1.51616	0.00237559	Centromere kinetochore component CENP-T histone fold
Zm00001d002549	-1.33122	8.2046e-09
Zm00001d002564	-1.47044	4.23997e-73	non-haem dioxygenase in morphine synthesis N-terminal|PF03171	2OG-Fe(II) oxygenase superfamily
Zm00001d002565	-0.659978	4.02182e-05	Ring finger domain
Zm00001d002579	1.19646	0.00214085	Protein of unknown function, DUF604
Zm00001d002620	-0.753389	0.0004255	AP2 domain
Zm00001d002707	2.43153	1.17252e-72	UDP-glucoronosyl and UDP-glucosyl transferase
Zm00001d002713	0.720878	0.0171281
Zm00001d002715	0.558732	2.34169e-17	PH domain associated with Beige/BEACH|PF02138	Beige/BEACH domain|PF15787	Domain of unknown function (DUF4704)|PF00400	WD domain, G-beta repeat
Zm00001d002736	1.59265	1.6118e-10	Retinal pigment epithelial membrane protein
Zm00001d002739	0.682241	8.38664e-07	START domain
Zm00001d002755	0.928191	5.75364e-21	Rhodanese-like domain|PF00899	ThiF family
Zm00001d002759	-0.993727	3.00362e-121	NUDIX domain
Zm00001d002768	-1.9841	0.0256911	Oleosin
Zm00001d002798	0.70845	0.0114625	Senescence regulator
Zm00001d002802	0.828146	2.65759e-11	Protein kinase domain
Zm00001d002811	-0.559622	5.97798e-27	GATA zinc finger
Zm00001d002815	-0.831846	2.37636e-09	Cyanobacterial and plastid NDH-1 subunit M
Zm00001d002822	-1.11461	8.76744e-104	Elongation factor G C-terminus|PF00009	Elongation factor Tu GTP binding domain|PF14492	Elongation Factor G, domain II|PF03144	Elongation factor Tu domain 2|PF03764	Elongation factor G, domain IV
Zm00001d002824	-0.933446	7.309e-82	Peptidase C13 family
Zm00001d002825	-0.808077	0.000277894	Salt stress response/antifungal
Zm00001d002830	-0.738044	7.47775e-07	Domain of unknown function (DUF3357)|PF08244	Glycosyl hydrolases family 32 C terminal|PF00251	Glycosyl hydrolases family 32 N-terminal domain
Zm00001d002837	0.811305	9.13817e-07	Eukaryotic cytochrome b561
Zm00001d002848	-0.752971	3.81777e-06	short chain dehydrogenase
Zm00001d002898	3.3957	7.17268e-05	Peroxidase
Zm00001d002899	-1.33269	0.00155292	Peroxidase
Zm00001d002941	0.866682	3.40518e-08	Triose-phosphate Transporter family
Zm00001d002956	-0.594208	3.24456e-06
Zm00001d002974	-0.599796	3.828e-09	OPT oligopeptide transporter protein
Zm00001d002992	-0.778742	7.26231e-25	Protein of unknown function (DUF3755)
Zm00001d003006	1.18771	5.93239e-23	Major intrinsic protein
Zm00001d003009	1.68685	5.22209e-06	Senescence regulator
Zm00001d003015	1.0864	8.36282e-54	Aromatic amino acid lyase
Zm00001d003016	1.56177	4.28123e-77	Aromatic amino acid lyase
Zm00001d003023	-0.688488	0.033992	Calcium-binding EGF domain|PF00069	Protein kinase domain
Zm00001d003035	-1.18614	1.16893e-29
Zm00001d003058	1.54713	0.000842517	Beta-eliminating lyase
Zm00001d003059	0.734188	3.78891e-08	Beta-eliminating lyase
Zm00001d003060	1.51775	3.9158e-06
Zm00001d003068	-0.720107	0.00363647	Protein kinase domain
Zm00001d003091	1.03793	1.00475e-34	Glycosyltransferase family 29 (sialyltransferase)
Zm00001d003110	-0.686226	4.04385e-12	Protein tyrosine kinase
Zm00001d003114	-0.77743	2.77685e-42	EF-hand domain pair
Zm00001d003116	-0.792534	7.93435e-17	Major Facilitator Superfamily|PF06813	Nodulin-like
Zm00001d003164	2.15653	0.0109036	Ribonucleotide reductase, small chain
Zm00001d003174	-0.605508	0.0110447	Enoyl-(Acyl carrier protein) reductase|PF00106	short chain dehydrogenase
Zm00001d003185	0.919413	1.83012e-20	Protein of unknown function (DUF642)
Zm00001d003188	2.62567	6.76283e-10	Chitin recognition protein|PF00182	Chitinase class I
Zm00001d003190	2.30082	7.67185e-144	Chitin recognition protein|PF00182	Chitinase class I
Zm00001d003193	1.2808	1.79843e-07
Zm00001d003195	-0.708485	6.32556e-18
Zm00001d003197	-0.868873	8.55186e-77	EF-hand domain pair
Zm00001d003209	-0.835244	3.49689e-12	Domain associated at C-terminal with AAA|PF00004	ATPase family associated with various cellular activities (AAA)
Zm00001d003247	0.583983	1.67945e-08	Malate synthase
Zm00001d003272	2.02488	2.48874e-05
Zm00001d003283	1.96835	3.13731e-48	Cytochrome P450
Zm00001d003301	1.13006	1.41517e-33	Domain of unknown function (DUF4782)|PF00168	C2 domain|PF02893	GRAM domain
Zm00001d003304	-2.31679	1.13768e-10	Bowman-Birk serine protease inhibitor family
Zm00001d003311	-1.24976	8.48994e-26	non-haem dioxygenase in morphine synthesis N-terminal|PF03171	2OG-Fe(II) oxygenase superfamily
Zm00001d003356	-0.652907	3.1396e-27
Zm00001d003404	-0.544456	6.75541e-05
Zm00001d003411	-1.09605	0.00272675
Zm00001d003422	-0.810973	9.38742e-07	Transmembrane amino acid transporter protein
Zm00001d003429	-0.628905	4.25176e-83	Glyceraldehyde 3-phosphate dehydrogenase, C-terminal domain|PF00044	Glyceraldehyde 3-phosphate dehydrogenase, NAD binding domain
Zm00001d003432	0.572839	6.53016e-08	Aldose 1-epimerase
Zm00001d003447	2.4242	0.000220224
Zm00001d003459	-0.804081	1.46599e-07
Zm00001d003463	-1.02492	2.16353e-07
Zm00001d003504	-0.565625	8.58563e-48	Serine hydrolase (FSH1)
Zm00001d003508	0.579182	9.51671e-16
Zm00001d003513	-0.666287	0.00101076
Zm00001d003524	0.78956	5.62434e-29	Aldo/keto reductase family
Zm00001d003552	-0.632019	1.3329e-36
Zm00001d003559	-1.33584	2.37222e-115	FAD-binding domain|PF01794	Ferric reductase like transmembrane component|PF08030	Ferric reductase NAD binding domain
Zm00001d003584	0.792498	3.58717e-56	NADH	flavin oxidoreductase / NADH oxidase family
Zm00001d003593	0.695982	0.0211495	Protein of unknown function, DUF538
Zm00001d003601	-0.662449	5.36432e-38	Auxin response factor|PF02309	AUX/IAA family|PF02362	B3 DNA binding domain
Zm00001d003603	-0.555044	8.75532e-09	POT family
Zm00001d003607	-1.03199	0.0105137	F-box domain
Zm00001d003614	0.764555	1.70965e-15	Protein kinase domain
Zm00001d003616	-0.633539	8.69154e-19	Glycolipid transfer protein (GLTP)
Zm00001d003624	2.35112	6.23207e-15	U-box domain
Zm00001d003657	0.893803	2.53169e-07	GRAS domain family
Zm00001d003671	-0.668059	5.30879e-17
Zm00001d003715	-0.850166	6.39947e-15	PAP_fibrillin
Zm00001d003743	-0.807564	8.6872e-11	VQ motif
Zm00001d003744	0.639163	0.000227373	Acyl-CoA dehydrogenase, middle domain|PF00133	tRNA synthetases class I (I, L, M and V)|PF01756	Acyl-CoA oxidase
Zm00001d003745	1.89343	9.98624e-24	U-box domain
Zm00001d003751	1.58423	0.000561442	Late embryogenesis abundant protein
Zm00001d003767	-1.06804	2.53652e-59
Zm00001d003784	-0.728679	2.8418e-22	Glycosyl hydrolases family 17
Zm00001d003850	-1.45646	2.36648e-11	Zinc finger, C3HC4 type (RING finger)
Zm00001d003852	-0.607139	0.0012152	Zinc finger, C3HC4 type (RING finger)
Zm00001d003866	-0.715774	1.22825e-41
Zm00001d003867	-2.57228	0.000132982
Zm00001d003884	1.03049	0.0188171
Zm00001d003945	0.682943	0.0175852	Heavy-metal-associated domain
Zm00001d003966	-4.87291	0.00215105
Zm00001d003981	-0.609669	1.69076e-06
Zm00001d003993	-0.656273	2.76205e-05	MYND finger
Zm00001d004021	-0.545892	0.0026741	VDE lipocalin domain
Zm00001d004042	0.782835	0.00371386	short chain dehydrogenase
Zm00001d004055	1.08738	6.47093e-16	MatE
Zm00001d004075	0.769038	2.80194e-28	Calcineurin-like phosphoesterase|PF16656	Purple acid Phosphatase, N-terminal domain|PF14008	Iron/zinc purple acid phosphatase-like protein C
Zm00001d004138	-0.623545	4.30964e-77	Heavy-metal-associated domain
Zm00001d004171	0.633823	0.0358747	Transketolase, C-terminal domain|PF02779	Transketolase, pyrimidine binding domain|PF00456	Transketolase, thiamine diphosphate binding domain
Zm00001d004203	0.913646	0.000155187
Zm00001d004238	1.85103	0.00082736	Protein kinase domain
Zm00001d004243	-1.74467	3.14237e-15	FKBP-type peptidyl-prolyl cis-trans isomerase
Zm00001d004248	1.12616	1.98021e-18	UDP-glucoronosyl and UDP-glucosyl transferase
Zm00001d004287	-1.40134	0.0410003	Amidase
Zm00001d004310	-0.855607	0.0443115
Zm00001d004330	0.803842	9.92143e-20
Zm00001d004331	0.949889	9.45212e-09
Zm00001d004344	-0.964544	0.00209827	Agglutinin domain
Zm00001d004348	0.967789	0.00666219	Agglutinin domain
Zm00001d004366	1.18306	1.84938e-18	UDP-glucoronosyl and UDP-glucosyl transferase
Zm00001d004375	0.901965	0.0163719	Protein of unknown function (DUF668)|PF11961	Domain of unknown function (DUF3475)
Zm00001d004389	-1.001	0.00364553	Flavin-binding monooxygenase-like
Zm00001d004401	1.17647	5.65557e-05	Cupin
Zm00001d004478	-0.55587	1.13972e-13	NUBPL iron-transfer P-loop NTPase|PF06155	Protein of unknown function (DUF971)|PF01883	Iron-sulfur cluster assembly protein
Zm00001d004480	-1.3519	2.02142e-20	EF-hand domain pair
Zm00001d004483	-4.52736	1.35486e-18	C2 domain
Zm00001d004523	1.58761	0.00741916
Zm00001d004524	0.661575	1.07684e-12	Legume lectin domain
Zm00001d004531	-0.592102	9.17556e-05
Zm00001d004539	1.96398	0.00213649
Zm00001d004545	0.579512	0.00121958	Glycosyltransferase family 43
Zm00001d004547	0.645831	0.00349968	Protein of unknown function, DUF594|PF13968	Domain of unknown function (DUF4220)
Zm00001d004559	0.61413	1.41246e-16	Leucine rich repeat N-terminal domain|PF13855	Leucine rich repeat
Zm00001d004611	1.57146	1.49013e-10	Acetyltransferase (GNAT) domain
Zm00001d004672	-0.553836	2.70529e-06	TLD
Zm00001d004689	-2.20876	2.26307e-05	Dimerisation domain|PF00891	O-methyltransferase
Zm00001d004700	2.53475	5.11437e-88	Probable lipid transfer
Zm00001d004721	3.29128	1.51022e-35
Zm00001d004731	0.636218	2.74558e-71	Aldehyde dehydrogenase family
Zm00001d004754	-0.907368	0.000380747	Dirigent-like protein
Zm00001d004810	1.59554	3.03091e-20	FHA domain|PF13638	PIN domain
Zm00001d004855	-0.666404	7.44969e-08	Myb/SANT-like DNA-binding domain|PF00022	Actin
Zm00001d004876	-0.977667	0.0357601
Zm00001d004903	-1.51175	6.27393e-07	Fantastic Four meristem regulator
Zm00001d004916	-0.772912	0.00985682
Zm00001d004921	5.55334	1.34328e-79	Dimerisation domain|PF00891	O-methyltransferase
Zm00001d004931	0.540902	1.52915e-06	Heavy-metal-associated domain
Zm00001d004977	-0.551308	0.00039486	Cytochrome C biogenesis protein transmembrane region
Zm00001d005035	0.546958	0.0155781	Cytidylyltransferase-like
Zm00001d005037	1.03649	1.65684e-17
Zm00001d005051	-1.24524	1.24606e-105	NPH3 family
Zm00001d005118	1.5495	1.41714e-58	CRAL/TRIO domain
Zm00001d005143	0.810173	0.00335859	bZIP transcription factor|PF14144	Seed dormancy control
Zm00001d005161	-0.711719	0.0122507	FGGY family of carbohydrate kinases, N-terminal domain
Zm00001d005173	-0.540091	6.14484e-06	Glycosyltransferase family 28 N-terminal domain
Zm00001d005178	0.880578	0.0214036	Domain of unknown function (DUF4535)
Zm00001d005189	-1.77916	9.41116e-06	haloacid dehalogenase-like hydrolase|PF00122	E1-E2 ATPase
Zm00001d005190	-1.57466	3.36115e-17	haloacid dehalogenase-like hydrolase|PF00122	E1-E2 ATPase
Zm00001d005208	-1.24558	1.12717e-87	No apical meristem (NAM) protein
Zm00001d005219	1.78426	1.01761e-17	EF-hand domain pair
Zm00001d005250	0.77534	4.33134e-10	Cellulose synthase|PF14569	Zinc-binding RING-finger
Zm00001d005279	1.02862	0.000780739	Peroxidase
Zm00001d005308	0.568265	0.0105951
Zm00001d005383	1.07091	0.00328056	Lecithin	cholesterol acyltransferase
Zm00001d005392	0.545829	3.019e-17	Lecithin	cholesterol acyltransferase
Zm00001d005394	0.959137	2.02203e-11	Protein of unknown function (DUF1218)
Zm00001d005421	-0.680959	3.80639e-20	Major intrinsic protein
Zm00001d005454	0.887703	0.00185173	Ribosome inactivating protein|PF00652	Ricin-type beta-trefoil lectin domain
Zm00001d005456	-0.567715	0.0325179	UDP-glucoronosyl and UDP-glucosyl transferase
Zm00001d005457	-0.54665	3.22612e-19	Thylakoid soluble phosphoprotein TSP9
Zm00001d005459	-0.604178	4.25608e-33	Cytidine and deoxycytidylate deaminase zinc-binding region
Zm00001d005466	-0.613194	0.0470556	Leucine carboxyl methyltransferase
Zm00001d005470	-0.979094	2.41677e-06	Late embryogenesis abundant protein
Zm00001d005542	0.752567	1.92787e-15	Triose-phosphate Transporter family
Zm00001d005546	0.603809	0.000897522	Nucleotidyl transferase
Zm00001d005593	0.612638	0.0349968	F-box-like
Zm00001d005594	0.55253	5.65016e-15	Sugar (and other) transporter
Zm00001d005600	1.29027	0.0410679	F-box-like
Zm00001d005607	-0.600393	0.0328328	Transferase family
Zm00001d005609	-0.73221	8.64483e-33	Protein phosphatase 2C
Zm00001d005622	-1.02694	8.76153e-12	WRKY DNA -binding domain
Zm00001d005630	-0.713277	0.0149174	Ring finger domain
Zm00001d005663	-0.912759	5.27798e-13	4Fe-4S dicluster domain|PF13085	2Fe-2S iron-sulfur cluster binding domain
Zm00001d005674	-0.680432	0.0214767	Enolase, C-terminal TIM barrel domain|PF03952	Enolase, N-terminal domain
Zm00001d005687	1.11542	3.78881e-27	Glycosyltransferase family 20|PF02358	Trehalose-phosphatase
Zm00001d005692	-0.550502	0.00355934	Homeobox domain|PF02183	Homeobox associated leucine zipper
Zm00001d005693	-0.739947	0.00530767
Zm00001d005698	0.59428	6.19868e-24	AN1-like Zinc finger
Zm00001d005719	0.797794	0.00248319	Glutathione-dependent formaldehyde-activating enzyme
Zm00001d005741	-2.13167	0.0421024	NADH dehydrogenase transmembrane subunit
Zm00001d005756	0.636334	0.000776749	Phosphofructokinase
Zm00001d005811	-1.27077	0.0058398
Zm00001d005813	-0.954112	9.5495e-16	tify domain|PF09425	Divergent CCT motif
Zm00001d005822	-1.64243	1.04263e-15	Cytochrome P450
Zm00001d005823	0.735641	0.0007555	Cytochrome P450
Zm00001d005841	-0.575945	0.000510583	Helix-loop-helix DNA-binding domain
Zm00001d005851	0.714502	0.00582488	Prolyl oligopeptidase, N-terminal beta-propeller domain|PF00326	Prolyl oligopeptidase family
Zm00001d005875	-0.679396	5.10949e-08	Homeobox domain|PF02183	Homeobox associated leucine zipper
Zm00001d005878	-0.732805	0.00319485
Zm00001d005879	-0.838612	6.05449e-43
Zm00001d005885	-1.97619	7.22184e-06
Zm00001d005889	-1.22253	1.02014e-08	Cytochrome P450
Zm00001d005890	0.711013	3.70461e-05	Alpha-amylase C-terminal beta-sheet domain|PF00128	Alpha amylase, catalytic domain
Zm00001d005895	-1.00656	1.57699e-60
Zm00001d005934	0.744502	2.23054e-07	Purine nucleobase transmembrane transport
Zm00001d005944	0.655046	0.00195092
Zm00001d005973	-0.905094	6.61872e-29	Serine carboxypeptidase
Zm00001d005978	-0.571904	7.36477e-13	Ring finger domain
Zm00001d005989	0.879472	0.000191598
Zm00001d005996	-1.61824	3.48832e-07	Photosystem I psaG / psaK
Zm00001d005998	0.603017	6.13466e-21	O-methyltransferase
Zm00001d006002	-0.856209	0.000598554
Zm00001d006010	1.1964	0.0113183
Zm00001d006017	-1.42112	0.00107285	Protein kinase domain
Zm00001d006036	0.567578	1.3923e-20	Hsp70 protein
Zm00001d006040	1.09705	3.45239e-05	Hydroxymethylglutaryl-coenzyme A reductase
Zm00001d006053	-0.714417	0.000250173	No apical meristem (NAM) protein
Zm00001d006059	-0.645184	2.13867e-05
Zm00001d006065	1.36346	0.00210058	Helix-loop-helix DNA-binding domain
Zm00001d006069	0.844096	3.9088e-05	Zinc-binding dehydrogenase
Zm00001d006078	0.660944	0.000436114	Zinc finger, C3HC4 type (RING finger)
Zm00001d006080	0.693339	0.000101789	Acyl-ACP thioesterase
Zm00001d006098	0.598911	0.000108274	Mycolic acid cyclopropane synthetase
Zm00001d006106	-0.564324	0.000749681	No apical meristem (NAM) protein
Zm00001d006115	0.722597	3.87832e-10	Solute carrier family 35
Zm00001d006116	0.86056	0.0319222	Phosphatidylethanolamine-binding protein
Zm00001d006130	-0.681119	1.67945e-08	Plant protein of unknown function (DUF936)
Zm00001d006133	-0.825417	3.47195e-23
Zm00001d006140	1.27051	0.00136257	UDP-glucoronosyl and UDP-glucosyl transferase
Zm00001d006145	1.03655	0.00369886	UDP-glucoronosyl and UDP-glucosyl transferase
Zm00001d006168	-0.672917	0.0148185	XPG I-region|PF00752	XPG N-terminal domain
Zm00001d006193	-1.36534	3.50579e-27	Cytochrome P450
Zm00001d006242	0.637839	3.00099e-18	3-dehydroquinate synthase
Zm00001d006293	0.651392	0.0454509	PB1 domain|PF02042	RWP-RK domain
Zm00001d006327	-0.903235	0.0424278	Purine nucleobase transmembrane transport
Zm00001d006347	-0.660823	5.15765e-12	SNARE associated Golgi protein
Zm00001d006447	-0.875231	0.000176469	C2 domain
Zm00001d006467	1.07347	1.11648e-55	Thioredoxin|PF01507	Phosphoadenosine phosphosulfate reductase family
Zm00001d006471	1.47923	1.22899e-12	Protein kinase domain|PF08276	PAN-like domain|PF01453	D-mannose binding lectin
Zm00001d006489	-0.613348	3.4374e-05	Senescence regulator
Zm00001d006520	-1.00144	1.04607e-119	Kinase/pyrophosphorylase
Zm00001d006521	-1.39336	0.00416912
Zm00001d006531	0.62872	3.26505e-08	Salt stress response/antifungal
Zm00001d006538	1.9159	2.13057e-50	X8 domain|PF00332	Glycosyl hydrolases family 17
Zm00001d006539	-1.66432	3.60597e-65	Glycosyl hydrolase family 14
Zm00001d006540	-0.874137	1.46783e-52	Oxygen evolving enhancer protein 3 (PsbQ)
Zm00001d006553	1.2184	0.000396296	NPH3 family
Zm00001d006567	0.692936	3.71771e-11	Integral membrane protein DUF92
Zm00001d006578	-0.562554	2.72139e-09	Helix-loop-helix DNA-binding domain
Zm00001d006585	-2.22112	0.0210575	Myb-like DNA-binding domain
Zm00001d006587	-0.850314	1.1226e-20	Chlorophyll A-B binding protein
Zm00001d006588	-0.592483	1.31108e-34	Thylakoid formation protein
Zm00001d006601	-0.680928	0.000113737	Domain of unknown function (DUF4408)|PF05553	Cotton fibre expressed protein
Zm00001d006608	0.693038	0.0144858
Zm00001d006626	-0.81073	1.41744e-12	Remorin, C-terminal region
Zm00001d006629	0.594522	0.00291301	mTERF
Zm00001d006640	0.718047	0.0319015	GDP-fucose protein O-fucosyltransferase
Zm00001d006651	0.684042	1.53302e-07	Tubulin/FtsZ family, GTPase domain|PF03953	Tubulin C-terminal domain
Zm00001d006657	-0.848693	1.35918e-05	UbiA prenyltransferase family
Zm00001d006663	-1.05804	3.96543e-117	Chlorophyll A-B binding protein
Zm00001d006677	-0.630205	1.4821e-09	BES1/BZR1 plant transcription factor, N-terminal
Zm00001d006685	-0.639191	0.00170017	Protein kinase domain
Zm00001d006738	-0.71238	4.14997e-05	Potential Queuosine, Q, salvage protein family
Zm00001d006746	-1.9906	0.0252164
Zm00001d006790	-0.771375	9.97532e-43	Protein kinase domain
Zm00001d006791	1.68702	4.81253e-08	Myb-like DNA-binding domain
Zm00001d006795	0.676956	9.80906e-16	Transferase family
Zm00001d006813	-0.811361	0.0162112	Histone-like transcription factor (CBF/NF-Y) and archaeal histone
Zm00001d006815	-0.763515	0.0129511
Zm00001d006825	-0.558383	0.00199675
Zm00001d006828	1.34253	4.86549e-12	Domain of unknown function (DUF4378)
Zm00001d006833	-1.13398	0.000222424	Protein of unknown function (DUF2996)
Zm00001d006834	-0.588836	6.51856e-09
Zm00001d006853	-1.20911	9.18346e-87	Strictosidine synthase
Zm00001d006879	-1.55896	0.0369593	Ring finger domain
Zm00001d006900	1.01683	6.57107e-69	Class-II DAHP synthetase family
Zm00001d006905	0.975462	0.00317499	Ras family
Zm00001d007016	0.678024	0.0149174	NB-ARC domain
Zm00001d007069	0.801804	2.77372e-10	CS domain
Zm00001d007072	-0.698945	1.78556e-34	Uncharacterized protein family, UPF0114
Zm00001d007073	-0.565992	5.70957e-07	Serine carboxypeptidase
Zm00001d007083	-1.74327	3.75882e-09	Domain of unknown function (DUF4228)
Zm00001d007130	1.80398	1.00866e-06	Heavy-metal-associated domain
Zm00001d007153	0.876061	3.54301e-25	Hypoxia induced protein conserved region
Zm00001d007167	0.940475	1.42349e-11	Protein kinase domain|PF03822	NAF domain
Zm00001d007173	-0.565842	0.000139136	CW-type Zinc Finger|PF02362	B3 DNA binding domain
Zm00001d007187	2.84858	9.39052e-94
Zm00001d007202	0.74306	1.67055e-05	ATPase family associated with various cellular activities (AAA)|PF05362	Lon protease (S16) C-terminal proteolytic domain|PF02190	ATP-dependent protease La (LON) substrate-binding domain
Zm00001d007255	-1.2261	1.24156e-11	POT family
Zm00001d007258	-0.661323	3.80979e-07	alpha/beta hydrolase fold
Zm00001d007301	0.604402	2.83954e-06	Thioredoxin|PF13848	Thioredoxin-like domain
Zm00001d007319	-0.599888	3.28522e-34	Peptidase inhibitor I9|PF00082	Subtilase family
Zm00001d007345	-1.82362	2.7218e-08	short chain dehydrogenase
Zm00001d007349	-1.42557	2.10107e-24
Zm00001d007363	1.80338	0	Leucine rich repeat|PF08263	Leucine rich repeat N-terminal domain
Zm00001d007378	-0.779782	6.46436e-08
Zm00001d007379	-1.09056	1.79409e-12	Domain of unknown function (DUF588)
Zm00001d007389	-1.48758	0.00544229
Zm00001d007391	0.54948	0.0153884	Protein of unknown function (DUF3754)
Zm00001d007394	-0.83978	4.09554e-11
Zm00001d007397	-0.907714	9.49252e-12	Natural resistance-associated macrophage protein
Zm00001d007403	3.3982	1.20057e-10	Chalcone and stilbene synthases, N-terminal domain|PF02797	Chalcone and stilbene synthases, C-terminal domain
Zm00001d007421	-1.76456	1.29382e-13	Respiratory burst NADPH oxidase|PF01794	Ferric reductase like transmembrane component|PF08022	FAD-binding domain|PF08030	Ferric reductase NAD binding domain
Zm00001d007430	-0.800235	0.000255785	FAD-binding domain|PF08414	Respiratory burst NADPH oxidase|PF01794	Ferric reductase like transmembrane component
Zm00001d007462	1.9974	3.89378e-32	Aminotransferase class I and II
Zm00001d007484	0.563159	0.0374852	snoRNA binding domain, fibrillarin
Zm00001d007489	-0.866861	1.19122e-11	Zinc-finger domain of monoamine-oxidase A repressor R1
Zm00001d007491	0.89977	1.79159e-05
Zm00001d007533	-4.86263	0.017784
Zm00001d007661	0.568654	1.95143e-07	Eukaryotic glutathione synthase|PF03917	Eukaryotic glutathione synthase, ATP binding domain
Zm00001d007714	0.667887	3.10031e-58	Acyltransferase|PF12710	haloacid dehalogenase-like hydrolase
Zm00001d007716	-0.737218	3.89953e-08	Glycosyl hydrolase family 1
Zm00001d007750	-1.39659	0.00085991	Leucine rich repeat N-terminal domain|PF13855	Leucine rich repeat
Zm00001d007753	2.46237	4.12948e-81	Xylanase inhibitor C-terminal|PF14543	Xylanase inhibitor N-terminal
Zm00001d007761	2.97609	0.0235705	TIR domain
Zm00001d007765	2.59608	1.09255e-133	2OG-Fe(II) oxygenase superfamily
Zm00001d007773	-0.607272	0.000460106	Domain associated at C-terminal with AAA|PF00004	ATPase family associated with various cellular activities (AAA)
Zm00001d007781	-1.15076	4.06584e-07	Transferase family
Zm00001d007785	0.653901	0.00284565	Nodulin-like
Zm00001d007800	-1.08636	0.000363828	Thioredoxin
Zm00001d007830	0.576635	1.93763e-09	Leucine rich repeat
Zm00001d007831	2.01147	5.5662e-225	Probable lipid transfer
Zm00001d007838	-0.858099	2.70326e-07	PPR repeat family|PF01535	PPR repeat|PF14432	DYW family of nucleic acid deaminases
Zm00001d007843	-1.01777	0.000152343	Protein kinase domain|PF00139	Legume lectin domain
Zm00001d007857	-0.855969	6.20724e-78	PsbP
Zm00001d007865	-0.707949	3.07028e-121	Cytosolic domain of 10TM putative phosphate transporter|PF13967	Late exocytosis, associated with Golgi transport|PF02714	Calcium-dependent channel, 7TM region, putative phosphate
Zm00001d007876	1.39808	9.55122e-07	Retinal pigment epithelial membrane protein
Zm00001d007894	-0.988598	0.00501687	non-haem dioxygenase in morphine synthesis N-terminal|PF03171	2OG-Fe(II) oxygenase superfamily
Zm00001d007908	-1.0035	4.36055e-55	alpha/beta hydrolase fold
Zm00001d007921	-0.678154	8.20915e-12	NAD(P)H-binding
Zm00001d007924	1.07744	2.01674e-20	Cytochrome P450
Zm00001d007937	-0.600026	4.74003e-13	Aminotransferase class I and II
Zm00001d007959	1.04487	5.60344e-09	NB-ARC domain
Zm00001d008017	-0.753628	2.5095e-12
Zm00001d008101	0.832355	0.0122587
Zm00001d008178	0.587203	2.17272e-11	ABC transporter transmembrane region|PF00005	ABC transporter
Zm00001d008199	0.722099	0.0198109	Chitinase class I
Zm00001d008205	-1.2316	1.49276e-17	Helix-loop-helix DNA-binding domain
Zm00001d008223	2.06368	2.726e-13	eIF-6 family
Zm00001d008229	-0.984877	0.000310482	Myb-like DNA-binding domain
Zm00001d008248	0.882961	9.87524e-29
Zm00001d008255	1.14674	2.03472e-18	Flavin-binding monooxygenase-like
Zm00001d008258	1.45392	4.65136e-11
Zm00001d008273	2.16425	3.62535e-286	Glycosyl hydrolases family 31
Zm00001d008287	0.981932	4.29963e-38	Phenazine biosynthesis-like protein
Zm00001d008288	2.94752	3.22206e-49
Zm00001d008340	-0.988522	3.00478e-23	Lipase (class 3)
Zm00001d008343	-2.45121	0.0399043	Protein of unknown function (DUF1645)
Zm00001d008394	-1.31761	4.07264e-11
Zm00001d008397	-0.628584	3.92252e-21
Zm00001d008408	0.932673	0.00839805
Zm00001d008440	-0.855154	0.0134109	Cyclophilin type peptidyl-prolyl cis-trans isomerase/CLD
Zm00001d008449	-0.917589	1.08337e-08
Zm00001d008458	-1.37951	9.3027e-37	Wall-associated receptor kinase galacturonan-binding|PF00069	Protein kinase domain|PF07714	Protein tyrosine kinase
Zm00001d008466	-0.585313	0.00183114	Protein kinase domain
Zm00001d008477	-0.730204	0.000162499	Protein kinase domain
Zm00001d008491	0.944092	2.5378e-46	Fructose-bisphosphate aldolase class-I
Zm00001d008495	0.781513	4.67447e-08	Protein of unknown function (DUF563)
Zm00001d008528	-0.639763	3.47996e-07	Myb-like DNA-binding domain
Zm00001d008545	-0.695595	6.16379e-06
Zm00001d008546	-0.906095	3.42709e-60	AP2 domain
Zm00001d008548	0.86006	9.39428e-53	Bowman-Birk serine protease inhibitor family
Zm00001d008565	0.96003	0.000157618	DUF761-associated sequence motif
Zm00001d008573	-0.676068	4.74014e-19	EF-hand domain pair
Zm00001d008581	1.11303	3.25506e-21	Wall-associated receptor kinase C-terminal|PF00069	Protein kinase domain|PF13947	Wall-associated receptor kinase galacturonan-binding
Zm00001d008582	1.15662	1.15066e-08	Wall-associated receptor kinase galacturonan-binding
Zm00001d008587	-0.672337	7.4141e-05	Peptidase C26
Zm00001d008588	0.881735	0.000147246	Enolase C-terminal domain-like|PF02746	Mandelate racemase / muconate lactonizing enzyme, N-terminal domain
Zm00001d008651	0.925517	1.47949e-34	Thiamine pyrophosphate enzyme, central domain|PF02776	Thiamine pyrophosphate enzyme, N-terminal TPP binding domain|PF02775	Thiamine pyrophosphate enzyme, C-terminal TPP binding domain
Zm00001d008669	0.838583	0.00024334	Centromere kinetochore component CENP-T histone fold
Zm00001d008693	1.02226	0.0004076	Alpha/beta hydrolase family
Zm00001d008700	-1.07633	4.82948e-28	Allinase
Zm00001d008706	-0.619879	6.67608e-53	Photosystem I reaction centre subunit XI
Zm00001d008721	1.09202	1.57944e-34	Universal stress protein family
Zm00001d008739	0.612508	1.95437e-13	Thiamine pyrophosphate enzyme, central domain|PF02776	Thiamine pyrophosphate enzyme, N-terminal TPP binding domain|PF02775	Thiamine pyrophosphate enzyme, C-terminal TPP binding domain
Zm00001d008749	-1.20573	0.000452781	AUX/IAA family
Zm00001d008753	-1.12255	0.000213229
Zm00001d008785	-1.1476	3.98532e-05	Transcriptional repressor, ovate
Zm00001d008793	-0.744891	4.01422e-48	WRKY DNA -binding domain
Zm00001d008795	0.850269	1.0103e-13	UDP-glucoronosyl and UDP-glucosyl transferase
Zm00001d008812	-1.67884	2.24097e-05
Zm00001d008841	-0.971934	9.39081e-06	Hsp20/alpha crystallin family
Zm00001d008869	-0.973854	2.05082e-06	START domain|PF08670	MEKHLA domain|PF00046	Homeobox domain
Zm00001d008891	1.09121	6.06817e-10	Protein kinase domain|PF01453	D-mannose binding lectin
Zm00001d008893	0.572563	4.29967e-05	Protein kinase domain
Zm00001d008905	-1.08961	4.22003e-12	Peptide N-acetyl-beta-D-glucosaminyl asparaginase amidase A
Zm00001d008911	-0.938005	1.42622e-72
Zm00001d008933	-1.31505	0.0125475
Zm00001d008934	-0.697335	0.0355316
Zm00001d008941	-0.584613	0.00185297	PWWP domain|PF13831	PHD-finger|PF13832	PHD-zinc-finger like domain|PF00856	SET domain
Zm00001d008957	-0.583229	0.0012152	GH3 auxin-responsive promoter
Zm00001d008961	1.07271	0.000111171
Zm00001d008965	1.00392	2.39393e-05	Protein tyrosine kinase|PF13855	Leucine rich repeat
Zm00001d008976	1.93834	2.11766e-06	Ketopantoate hydroxymethyltransferase
Zm00001d008982	0.953273	0.0240025	Reticulon
Zm00001d008983	1.00244	4.13214e-21	ATPase family associated with various cellular activities (AAA)
Zm00001d008999	-0.640403	0.00635077	Thioesterase superfamily
Zm00001d009022	-1.08492	1.64221e-18	NmrA-like family
Zm00001d009028	-1.1073	5.68465e-39	Triose-phosphate Transporter family
Zm00001d009029	-0.684067	9.89207e-08	Leucine rich repeat N-terminal domain|PF13855	Leucine rich repeat|PF00069	Protein kinase domain
Zm00001d009081	1.28163	0.00885733
Zm00001d009083	-0.813978	3.17284e-06
Zm00001d009103	3.65158	3.36298e-181	AP2 domain
Zm00001d009112	0.954471	1.78965e-13	cAMP-regulated phosphoprotein/endosulfine conserved region
Zm00001d009118	1.54207	4.92982e-127	Universal stress protein family
Zm00001d009127	0.558518	2.74753e-16	Citrate synthase, C-terminal domain|PF00549	CoA-ligase
Zm00001d009160	1.85211	1.84266e-55	Myb/SANT-like DNA-binding domain
Zm00001d009163	0.63944	1.76109e-14	Pyridine nucleotide-disulphide oxidoreductase|PF02852	Pyridine nucleotide-disulphide oxidoreductase, dimerisation domain
Zm00001d009171	-1.21113	1.74291e-52	Mitochondrial carrier protein
Zm00001d009187	-0.556215	5.52764e-06
Zm00001d009193	0.582079	0.00157605	GATA zinc finger
Zm00001d009222	1.30064	2.8548e-18	Inorganic H+ pyrophosphatase
Zm00001d009354	-0.85798	0.000793168	FAE1/Type III polyketide synthase-like protein|PF08541	3-Oxoacyl-[acyl-carrier-protein (ACP)] synthase III C terminal
Zm00001d009365	0.776948	6.85451e-10	Sugar efflux transporter for intercellular exchange
Zm00001d009395	-0.688758	0.0457181
Zm00001d009409	-0.916839	1.06673e-09	Glycosyl transferase family 64 domain
Zm00001d009415	0.538432	0.0408011
Zm00001d009416	0.590772	0.0199478	Jacalin-like lectin domain
Zm00001d009418	-0.735166	4.81984e-59	alpha/beta hydrolase fold
Zm00001d009431	0.944187	5.18681e-05	Polyprenyl synthetase
Zm00001d009473	1.18574	9.74122e-06	Wall-associated receptor kinase C-terminal|PF00069	Protein kinase domain
Zm00001d009481	-0.999195	6.73752e-19
Zm00001d009510	-0.896717	0.00391097	Xylanase inhibitor C-terminal|PF14543	Xylanase inhibitor N-terminal
Zm00001d009567	1.87042	2.11189e-79	Fasciclin domain
Zm00001d009568	-0.901842	2.69247e-29	Glutaredoxin
Zm00001d009613	-0.877563	8.06806e-14	Trypsin-like peptidase domain|PF13180	PDZ domain
Zm00001d009631	-0.601423	1.57569e-65	CTP synthase N-terminus|PF00117	Glutamine amidotransferase class-I
Zm00001d009637	2.21029	0.0167143
Zm00001d009641	-1.17233	0.0452571	JmjC domain, hydroxylase|PF04547	Calcium-activated chloride channel
Zm00001d009647	1.4492	4.8174e-07
Zm00001d009648	-0.683963	0.00933125	Oleosin
Zm00001d009660	1.87836	1.24812e-22	Protein tyrosine kinase
Zm00001d009666	1.03146	7.07939e-08	3-beta hydroxysteroid dehydrogenase/isomerase family
Zm00001d009667	1.50871	0.00695824	Glycosyl hydrolases family 28
Zm00001d009693	1.05404	0.000166671	10 TM Acyl Transferase domain found in Cas1p
Zm00001d009726	-0.881172	2.23724e-11	Phospholipase/Carboxylesterase
Zm00001d009745	-0.594978	4.00518e-17	CPSF A subunit region|PF10433	Mono-functional DNA-alkylating methyl methanesulfonate N-term
Zm00001d009747	-0.568341	7.88334e-05	Protein phosphatase 2C
Zm00001d009762	0.53966	1.54505e-08	Development and cell death domain
Zm00001d009773	0.966509	1.83219e-07	CCT motif
Zm00001d009797	0.694447	0.0044056
Zm00001d009800	-0.580545	2.58413e-18	UvrB/uvrC motif|PF04379	ApaG domain
Zm00001d009820	-1.57023	0.00389024
Zm00001d009858	0.988719	4.01494e-95	Cytochrome P450
Zm00001d009877	-0.997437	2.00663e-18	NAD(P)H-binding
Zm00001d009926	0.673045	0.00782182	Kinesin motor domain
Zm00001d009929	-0.772646	1.69518e-42	TPM domain
Zm00001d009936	-1.83684	5.77866e-44	Chitin recognition protein|PF00182	Chitinase class I
Zm00001d009985	-0.846164	3.73676e-50	EF-hand domain pair
Zm00001d009990	0.623958	5.70033e-24	Iron/manganese superoxide dismutases, C-terminal domain|PF00081	Iron/manganese superoxide dismutases, alpha-hairpin domain
Zm00001d009999	-0.960694	0.000322529	Helix-loop-helix DNA-binding domain
Zm00001d010033	1.81596	6.31174e-06	PMR5 N terminal Domain|PF13839	GDSL/SGNH-like Acyl-Esterase family found in Pmr5 and Cas1p
Zm00001d010039	-0.682579	7.03444e-08	Cellulase (glycosyl hydrolase family 5)
Zm00001d010052	0.767075	1.65531e-06
Zm00001d010060	-0.555387	1.66907e-05	Associated with HOX|PF05920	Homeobox KN domain
Zm00001d010061	-2.12633	1.288e-69
Zm00001d010079	-1.78981	2.50584e-138	Transferase family
Zm00001d010094	-0.897665	0.000194545	Dehydrin
Zm00001d010115	0.553669	7.88218e-07	Major Facilitator Superfamily
Zm00001d010137	0.711386	4.18127e-15	Glycosyl hydrolases family 17
Zm00001d010162	-0.64899	0.0341794	Histone deacetylase domain|PF04970	Lecithin retinol acyltransferase
Zm00001d010175	3.89468	1.00781e-78	AP2 domain
Zm00001d010190	0.993458	2.47599e-45	Aminotransferase class I and II
Zm00001d010204	-1.2157	1.37205e-40	Dienelactone hydrolase family
Zm00001d010214	-0.634503	2.22485e-31	PB1 domain
Zm00001d010232	1.1388	3.78349e-08	SRF-type transcription factor (DNA-binding and dimerisation domain)|PF01486	K-box region
Zm00001d010240	-0.548931	2.17224e-08	Alpha/beta hydrolase family
Zm00001d010274	0.832787	9.93794e-40	NUDIX domain
Zm00001d010280	-1.60605	0.024159	Myb-like DNA-binding domain
Zm00001d010284	0.68462	4.08858e-11	alpha/beta hydrolase fold
Zm00001d010287	-0.7048	2.26307e-05	EamA-like transporter family
Zm00001d010313	0.613089	1.61391e-05	Inosine-uridine preferring nucleoside hydrolase
Zm00001d010314	-0.557924	6.09868e-05
Zm00001d010373	1.64485	0.00187912	HAD superfamily, subfamily IIIB (Acid phosphatase)
Zm00001d010375	1.02381	3.77045e-60	Phosphofructokinase
Zm00001d010385	-0.66306	3.02557e-23	Domain of unknown function (DUF966)
Zm00001d010411	-0.807938	7.807e-11	AUX/IAA family
Zm00001d010443	0.949292	0.00119205	GDSL/SGNH-like Acyl-Esterase family found in Pmr5 and Cas1p|PF14416	PMR5 N terminal Domain
Zm00001d010451	0.908713	0.00663731	GDSL-like Lipase/Acylhydrolase
Zm00001d010463	-0.580993	6.25457e-07	Lipase (class 3)
Zm00001d010521	1.16228	1.82392e-25	Cytochrome P450
Zm00001d010540	-0.864652	0.0198222
Zm00001d010572	0.739369	1.97858e-22	HECT-domain (ubiquitin-transferase)
Zm00001d010575	2.1539	0.00580639	Centromere kinetochore component CENP-T histone fold
Zm00001d010584	0.966953	0.0199608	GDSL-like Lipase/Acylhydrolase
Zm00001d010586	0.957762	1.69384e-22	Phosphatidylethanolamine-binding protein
Zm00001d010588	1.92876	8.91327e-27	Thiamine pyrophosphate enzyme, C-terminal TPP binding domain|PF02776	Thiamine pyrophosphate enzyme, N-terminal TPP binding domain|PF00205	Thiamine pyrophosphate enzyme, central domain
Zm00001d010594	-0.749867	7.40923e-13	Glutaredoxin
Zm00001d010632	-0.731226	7.80554e-32
Zm00001d010634	-2.03325	4.01686e-16	Myb-like DNA-binding domain|PF14379	MYB-CC type transfactor, LHEQLE motif
Zm00001d010652	-0.619412	0.00599305	F-box-like
Zm00001d010662	0.692029	2.91339e-07	5'-AMP-activated protein kinase beta subunit, interaction domain|PF16561	Glycogen recognition site of AMP-activated protein kinase
Zm00001d010670	0.768885	0.000421151	NAD-dependent glycerol-3-phosphate dehydrogenase N-terminus|PF07479	NAD-dependent glycerol-3-phosphate dehydrogenase C-terminus
Zm00001d010671	-0.79284	1.0351e-26	Glycosyl hydrolases family 17
Zm00001d010673	-0.858296	0.014363	Caspase domain
Zm00001d010676	-0.843121	0.0004255	AP2 domain
Zm00001d010693	-0.792789	0.0243054	Hsp20/alpha crystallin family
Zm00001d010698	0.543402	2.49296e-07	NADPH-dependent FMN reductase
Zm00001d010700	0.875757	2.45424e-10	Protein tyrosine kinase|PF01453	D-mannose binding lectin|PF08276	PAN-like domain|PF00954	S-locus glycoprotein domain
Zm00001d010715	-0.637355	3.41334e-13	Photosystem II reaction centre W protein (PsbW)
Zm00001d010735	5.19684	4.48344e-05	Casein kinase substrate phosphoprotein PP28
Zm00001d010751	1.25651	2.05017e-29	Lateral organ boundaries (LOB) domain
Zm00001d010752	-1.33933	0.0119325	Phosphatidylethanolamine-binding protein
Zm00001d010755	-0.756306	8.40102e-07	Glycosyltransferase family 20|PF02358	Trehalose-phosphatase
Zm00001d010791	1.00094	0.0171745
Zm00001d010798	-0.571997	1.38263e-31
Zm00001d010800	0.768831	6.05781e-30	Late embryogenesis abundant protein
Zm00001d010821	-0.596869	7.3035e-09	Glycosyl transferases group 1|PF08323	Starch synthase catalytic domain
Zm00001d010822	-0.711217	2.79499e-05	Divergent PAP2 family
Zm00001d010840	2.37191	8.71588e-165	Lipase (class 3)
Zm00001d010852	0.555458	3.09417e-12	AIG1 family|PF11886	Translocase of chloroplast 159/132, membrane anchor domain
Zm00001d010856	-0.692222	0.00602837	TspO/MBR family
Zm00001d010870	0.772821	2.38348e-26	Glutathione S-transferase, C-terminal domain|PF02798	Glutathione S-transferase, N-terminal domain
Zm00001d010918	-0.727723	3.4529e-05
Zm00001d010925	1.84792	8.37766e-06	Peroxidase
Zm00001d010945	0.588886	2.69009e-21	Protein tyrosine kinase
Zm00001d010956	-0.607618	1.58793e-53
Zm00001d010957	-0.901335	0.0211135	Ferroportin1 (FPN1)
Zm00001d010970	0.549357	5.70599e-12	Acyl-CoA dehydrogenase, C-terminal domain|PF02771	Acyl-CoA dehydrogenase, N-terminal domain|PF02770	Acyl-CoA dehydrogenase, middle domain
Zm00001d010976	0.731957	0.0134171	Glycosyltransferase family 43
Zm00001d011003	-3.34274	0
Zm00001d011036	0.620527	2.02508e-08	Cupin
Zm00001d011079	1.43235	5.36477e-56
Zm00001d011080	1.19088	1.52426e-170
Zm00001d011093	-0.682001	6.80847e-05
Zm00001d011117	-0.575765	0.000402333	Cytochrome P450
Zm00001d011131	-0.651615	2.17507e-24	Protein phosphatase 2C
Zm00001d011132	-0.788165	1.68216e-28	Protein phosphatase 2C
Zm00001d011134	-1.42267	3.28245e-06	AP2 domain
Zm00001d011143	-0.66927	1.01244e-09
Zm00001d011154	-1.41694	7.4342e-07	Glutathione S-transferase, N-terminal domain|PF13410	Glutathione S-transferase, C-terminal domain
Zm00001d011207	-0.76453	0.00020609
Zm00001d011208	2.8571	0	2OG-Fe(II) oxygenase superfamily|PF14226	non-haem dioxygenase in morphine synthesis N-terminal
Zm00001d011217	-0.609893	0.000795729	Late embryogenesis abundant protein
Zm00001d011228	-1.18748	8.95502e-49
Zm00001d011256	-1.1164	4.01119e-19
Zm00001d011259	2.92121	4.7969e-17	Aldehyde dehydrogenase family
Zm00001d011268	-1.17228	0.00461283
Zm00001d011285	-1.60104	3.12818e-33	Chlorophyll A-B binding protein
Zm00001d011286	0.777779	2.71963e-09	Stress responsive A/B Barrel Domain
Zm00001d011315	0.631975	2.32253e-16	ABC-transporter extracellular N-terminal|PF00005	ABC transporter|PF08370	Plant PDR ABC transporter associated|PF01061	ABC-2 type transporter
Zm00001d011377	-0.582272	9.7819e-05	GH3 auxin-responsive promoter
Zm00001d011393	0.837303	2.9182e-06	Voltage-dependent anion channel
Zm00001d011403	-0.719044	5.93063e-11	WRKY DNA -binding domain
Zm00001d011425	-1.36495	2.87642e-11	Serine carboxypeptidase
Zm00001d011426	0.564655	0.000900356	Protein kinase domain
Zm00001d011438	2.3174	8.12879e-74	NAD dependent epimerase/dehydratase family
Zm00001d011446	-1.00914	2.35075e-19	NAD dependent epimerase/dehydratase family
Zm00001d011450	-0.791029	0.0268376	Protein tyrosine kinase
Zm00001d011454	-1.49392	1.66342e-97	Carbonic anhydrase
Zm00001d011461	-0.610848	4.3564e-76
Zm00001d011463	1.50288	6.44546e-07	Protein of unknown function, DUF617
Zm00001d011467	-1.72768	0.0144892
Zm00001d011468	5.23631	0.00495557
Zm00001d011471	1.22611	2.61753e-32	TLC ATP/ADP transporter
Zm00001d011496	-1.16318	0.0349968	WRKY DNA -binding domain
Zm00001d011513	-0.642063	0.00127334	Ribosomal protein L7/L12 dimerisation domain|PF00542	Ribosomal protein L7/L12 C-terminal domain|PF01612	3'-5' exonuclease
Zm00001d011525	-0.557074	2.74497e-09	Protein kinase domain
Zm00001d011526	0.552075	0.00448132	pfkB family carbohydrate kinase
Zm00001d011543	-1.0855	6.57208e-08	Glutaredoxin
Zm00001d011610	0.790311	2.32093e-19	Dihydroprymidine dehydrogenase domain II, 4Fe-4S cluster|PF07992	Pyridine nucleotide-disulphide oxidoreductase|PF01493	GXGXG motif|PF01645	Conserved region in glutamate synthase|PF04898	Glutamate synthase central domain|PF00310	Glutamine amidotransferases class-II
Zm00001d011620	-0.678459	0.0209741	Protein of unknown function (DUF1639)
Zm00001d011628	-0.603364	6.5307e-10	Protein tyrosine kinase|PF14380	Wall-associated receptor kinase C-terminal
Zm00001d011644	1.30632	3.0515e-116	ABC transporter transmembrane region|PF00005	ABC transporter
Zm00001d011654	-0.75511	5.14089e-30	Protein kinase domain
Zm00001d011655	-0.753712	8.40144e-11	Protein kinase domain
Zm00001d011656	-0.670385	1.03748e-05	Protein kinase domain
Zm00001d011668	1.91657	2.06004e-07	DnaJ domain|PF14308	X-domain of DnaJ-containing
Zm00001d011687	2.40137	7.34212e-50	Peptidase family M20/M25/M40|PF07687	Peptidase dimerisation domain
Zm00001d011710	0.68174	4.81767e-12	Cytidine and deoxycytidylate deaminase zinc-binding region|PF08211	Cytidine and deoxycytidylate deaminase zinc-binding region
Zm00001d011737	0.592735	0.0346354	NB-ARC domain
Zm00001d011740	1.38145	9.53209e-17	Senescence-associated protein
Zm00001d011746	-0.668266	7.19558e-05
Zm00001d011755	0.757724	0.0177536	Protein of unknown function (DUF1264)
Zm00001d011760	-1.49835	6.98276e-17	4Fe-4S single cluster domain of Ferredoxin I|PF00226	DnaJ domain
Zm00001d011778	2.53597	1.66061e-70	Major intrinsic protein
Zm00001d011786	0.702634	1.05323e-16	Cytochrome b5-like Heme/Steroid binding domain
Zm00001d011789	-0.585724	1.27741e-22
Zm00001d011823	1.01971	0.000135679	Protein of unknown function (DUF632)|PF04783	Protein of unknown function (DUF630)
Zm00001d011826	-0.716366	2.7538e-09	Cyanobacterial and plant NDH-1 subunit O
Zm00001d011833	-0.628819	5.32396e-25	Oxidoreductase NAD-binding domain
Zm00001d011843	0.755817	0.000137236	Domain of unknown function (DUF702)
Zm00001d011848	-0.611696	0.024051
Zm00001d011879	0.825365	2.98878e-28
Zm00001d011887	-0.865641	5.38117e-12
Zm00001d011889	-1.01533	0.000213111	Hexokinase|PF00349	Hexokinase
Zm00001d011925	-2.38408	0.0297162	LURP-one-related
Zm00001d011968	-1.16815	0.000371329
Zm00001d012007	-0.652914	2.44304e-16	PB1 domain
Zm00001d012010	-0.621461	4.35561e-05
Zm00001d012015	0.667734	1.99482e-09	SBP domain
Zm00001d012016	-0.657982	0.0151364	MYND finger
Zm00001d012022	0.967356	1.18368e-17	Nucleotide-diphospho-sugar transferase
Zm00001d012024	1.34435	2.21543e-30	Nucleotide-diphospho-sugar transferase
Zm00001d012036	-0.960657	4.73372e-57	Glycosyl transferases group 1|PF00862	Sucrose synthase|PF05116	Sucrose-6F-phosphate phosphohydrolase
Zm00001d012069	-1.3038	5.20998e-07	PDDEXK-like family of unknown function
Zm00001d012083	-0.618838	3.76757e-11
Zm00001d012103	0.582664	1.65538e-62	Fructose-bisphosphate aldolase class-I
Zm00001d012128	0.716898	0.0017825	Myb-like DNA-binding domain|PF00072	Response regulator receiver domain
Zm00001d012146	-0.928752	0.00665754	U-box domain
Zm00001d012158	1.19735	0.000867717	Formin Homology 2 Domain
Zm00001d012170	-0.606412	2.1418e-33	Calreticulin family
Zm00001d012197	0.624504	2.5354e-14	2-C-methyl-D-erythritol 4-phosphate cytidylyltransferase
Zm00001d012212	-0.811102	5.72174e-05	non-haem dioxygenase in morphine synthesis N-terminal|PF03171	2OG-Fe(II) oxygenase superfamily
Zm00001d012221	2.2411	1.71591e-32	Fatty acid desaturase
Zm00001d012231	0.921317	1.30194e-06	Transmembrane amino acid transporter protein
Zm00001d012238	0.620667	0.0281771	RNA recognition motif. (a.k.a. RRM, RBD, or RNP domain)
Zm00001d012257	-0.768671	1.56649e-36	Protein of unknown function (DUF668)
Zm00001d012274	0.607448	0.000143982	Transferase family
Zm00001d012276	1.45305	5.94008e-11	Core histone H2A/H2B/H3/H4
Zm00001d012287	-0.977777	7.50214e-14
Zm00001d012292	-0.551432	8.73813e-42	Glycosyl hydrolases family 17
Zm00001d012302	-0.555182	5.37214e-08	Glycosyltransferase family 29 (sialyltransferase)
Zm00001d012322	1.41777	1.60504e-29	Cytochrome P450
Zm00001d012337	-0.612706	0.0259932	Myb-like DNA-binding domain
Zm00001d012378	0.986469	1.6045e-104	SOUL heme-binding protein
Zm00001d012394	-0.670558	8.60596e-05	Squalene/phytoene synthase
Zm00001d012400	0.76169	3.44003e-05	Putative S-adenosyl-L-methionine-dependent methyltransferase
Zm00001d012401	-0.685023	4.04386e-44	Protein phosphatase 2C
Zm00001d012402	-0.617117	8.36794e-18	Protein of unknown function (DUF668)|PF11961	Domain of unknown function (DUF3475)
Zm00001d012407	2.00958	6.38819e-29	Triosephosphate isomerase
Zm00001d012423	0.733811	0.0201825	Core histone H2A/H2B/H3/H4
Zm00001d012430	2.62303	0.00114987	C2H2-type zinc finger
Zm00001d012457	0.837185	1.27222e-07	Protein kinase domain|PF13499	EF-hand domain pair
Zm00001d012472	-0.796983	1.26776e-06	MSP (Major sperm protein) domain|PF13857	Ankyrin repeats (many copies)
Zm00001d012485	1.87106	2.52634e-48	Transmembrane amino acid transporter protein
Zm00001d012505	-1.54072	7.32542e-10	WRKY DNA -binding domain
Zm00001d012518	1.17981	8.06481e-74	BPG-independent PGAM N-terminus (iPGM_N)|PF01676	Metalloenzyme superfamily
Zm00001d012525	0.556093	1.17294e-11	CLASP N terminal
Zm00001d012539	0.615984	0.00403522	Protein RETICULATA-related
Zm00001d012544	-0.64703	0.00687808	Myb-like DNA-binding domain
Zm00001d012561	1.75879	0	Aspartic acid proteinase inhibitor
Zm00001d012572	5.84832	1.13542e-06
Zm00001d012575	-0.83176	0.0347313	Histidine kinase-, DNA gyrase B-, and HSP90-like ATPase
Zm00001d012585	-1.02552	4.80201e-24	AP2 domain
Zm00001d012602	-1.59683	0.0470407	Plastocyanin-like domain
Zm00001d012628	0.869083	0.0209302	Middle or third domain of peptidase_M16
Zm00001d012629	1.04894	2.66957e-09	Insulinase (Peptidase family M16)
Zm00001d012642	-1.01099	5.46285e-58
Zm00001d012673	-0.620744	0.0245182
Zm00001d012686	-0.660795	1.43957e-13
Zm00001d012689	-0.651313	4.39336e-15	CAAD domains of cyanobacterial aminoacyl-tRNA synthetase
Zm00001d012702	1.47011	3.02305e-06	Phosphoenolpyruvate carboxylase
Zm00001d012720	-2.0965	0.0012364	Ring finger domain
Zm00001d012782	1.01287	4.80957e-13	UDP-glucoronosyl and UDP-glucosyl transferase
Zm00001d012814	-0.771552	0.0195874
Zm00001d012821	0.550851	4.73289e-20	RCD1-SRO-TAF4 (RST) plant domain
Zm00001d012834	0.847021	5.35413e-06	Der1-like family
Zm00001d012837	1.68982	0.000659746	Core histone H2A/H2B/H3/H4|PF16211	C-terminus of histone H2A
Zm00001d012849	0.645307	0.000847279	Enoyl-(Acyl carrier protein) reductase
Zm00001d012850	0.883267	2.13748e-22	Nucleotide-diphospho-sugar transferase
Zm00001d012867	-1.0273	0.00878288
Zm00001d012869	-0.57615	1.28392e-09	PPR repeat family
Zm00001d012900	-0.622075	9.15387e-39	PLAC8 family
Zm00001d012917	-1.17752	0.00697083	X8 domain
Zm00001d012958	-0.709215	7.05626e-07	Protein tyrosine kinase
Zm00001d012967	-1.03513	3.83818e-18	C2H2-type zinc finger
Zm00001d012968	-0.651564	1.76922e-13	C2H2-type zinc finger
Zm00001d012981	-0.78686	1.72277e-16	NAD dependent epimerase/dehydratase family
Zm00001d012988	0.708083	0.0148424	Domain of unknown function (DUF588)
Zm00001d013033	-0.69143	2.94488e-13	RbcX protein
Zm00001d013043	-0.646884	8.40538e-07	Thioredoxin
Zm00001d013053	1.84122	1.22593e-18	2OG-Fe(II) oxygenase superfamily
Zm00001d013108	0.646067	2.18138e-16	Fasciclin domain
Zm00001d013135	-0.724467	1.19198e-15	Ribose 5-phosphate isomerase A (phosphoriboisomerase A)
Zm00001d013151	0.867996	6.34592e-05	No apical meristem (NAM) protein
Zm00001d013154	1.00648	6.7746e-06	AUX/IAA family|PF14383	DUF761-associated sequence motif
Zm00001d013193	1.41681	3.05742e-34
Zm00001d013210	0.571318	2.84363e-13
Zm00001d013212	0.569955	4.21183e-20	Peroxidase
Zm00001d013228	-0.984137	0.00136238	TIP41-like family
Zm00001d013230	-0.659498	6.68046e-21	Cytochrome P450
Zm00001d013239	0.962818	0.000584717	Protein of unknown function (DUF1336)
Zm00001d013242	0.538402	3.81596e-05	Ankyrin repeats (3 copies)
Zm00001d013259	-0.628283	1.09972e-29	K-box region|PF00319	SRF-type transcription factor (DNA-binding and dimerisation domain)
Zm00001d013261	-1.15908	1.16857e-93	Cathepsin propeptide inhibitor domain (I29)|PF00112	Papain family cysteine protease
Zm00001d013287	0.908408	4.92543e-15
Zm00001d013295	-0.556892	3.91627e-07
Zm00001d013296	0.687142	1.73926e-49	ATP-sulfurylase|PF14306	PUA-like domain
Zm00001d013313	-0.615573	2.94374e-06
Zm00001d013319	0.696361	8.67041e-16	Glycosyl hydrolase family 9
Zm00001d013320	-0.579696	1.06753e-05	Conserved hypothetical protein 95
Zm00001d013324	-0.684057	5.67062e-20	ATP synthase delta (OSCP) subunit
Zm00001d013326	-1.11254	0.000839309
Zm00001d013367	1.08637	2.36934e-41	Tubulin/FtsZ family, GTPase domain|PF03953	Tubulin C-terminal domain
Zm00001d013398	-0.556151	6.26838e-07	Vacuolar protein sorting-associated protein 62
Zm00001d013406	-0.539731	3.05677e-10	Serine aminopeptidase, S33
Zm00001d013419	0.872278	0.0233535
Zm00001d013427	0.599529	1.0739e-07	C-terminal regulatory domain of Threonine dehydratase|PF00291	Pyridoxal-phosphate dependent enzyme
Zm00001d013430	-0.824105	0.0352034	Protein kinase domain|PF08263	Leucine rich repeat N-terminal domain
Zm00001d013440	-1.55878	0.000576635	linker histone H1 and H5 family
Zm00001d013443	-1.35793	2.08672e-18	CCT motif|PF00643	B-box zinc finger
Zm00001d013448	4.80313	1.33063e-08	Plastocyanin-like domain
Zm00001d013461	1.87894	0.010308
Zm00001d013501	-0.582374	0.0201503
Zm00001d013522	0.912554	1.48965e-11	Thioesterase superfamily
Zm00001d013532	-0.732019	0.00784725	Glutamine amidotransferase class-I
Zm00001d013551	-0.661187	1.19588e-05
Zm00001d013610	-0.80725	4.14694e-05	Thaumatin family
Zm00001d013611	0.670107	0.0452731
Zm00001d013612	0.657766	0.0128533	Tubulin C-terminal domain|PF00091	Tubulin/FtsZ family, GTPase domain
Zm00001d013638	-1.07918	2.53138e-26	Sodium/calcium exchanger protein
Zm00001d013644	1.0136	5.95402e-71	Cobalamin-independent synthase, N-terminal domain|PF01717	Cobalamin-independent synthase, Catalytic domain
Zm00001d013655	-2.0884	7.2543e-61	Nicotianamine synthase protein
Zm00001d013672	0.972701	0.0328328	Core-2/I-Branching enzyme
Zm00001d013689	-0.674508	1.10869e-29	Retinal pigment epithelial membrane protein
Zm00001d013707	-1.32193	0.00358068	AUX/IAA family
Zm00001d013709	-0.639431	7.36313e-15	Prefoldin subunit
Zm00001d013719	1.25302	1.83958e-08	Cytochrome P450
Zm00001d013720	1.30203	2.27241e-05	Cytochrome P450
Zm00001d013725	1.59876	2.0794e-214	2OG-Fe(II) oxygenase superfamily|PF14226	non-haem dioxygenase in morphine synthesis N-terminal
Zm00001d013743	-0.683015	0.0012855
Zm00001d013797	0.60945	7.79131e-08	Ribonuclease III domain
Zm00001d013799	-0.646655	3.7448e-07	PDZ domain|PF02163	Peptidase family M50
Zm00001d013827	-0.879876	7.44912e-24	Myb-like DNA-binding domain
Zm00001d013834	-0.668271	1.4646e-26	ATPase family associated with various cellular activities (AAA)|PF14363	Domain associated at C-terminal with AAA
Zm00001d013849	0.629911	0.0259519	Myb/SANT-like DNA-binding domain
Zm00001d013857	-4.37648	3.86147e-10
Zm00001d013859	0.562275	0.00147593	Kinesin motor domain
Zm00001d013860	0.599045	0.00348012	Variant SH3 domain
Zm00001d013862	0.9364	1.07098e-21	Cytochrome P450
Zm00001d013874	-0.661291	0.0468833	D-mannose binding lectin|PF08276	PAN-like domain|PF00954	S-locus glycoprotein domain
Zm00001d013879	0.868269	3.66008e-66
Zm00001d013887	-0.565113	5.53053e-14	MutS domain V
Zm00001d013909	2.32239	9.49388e-14
Zm00001d013918	-1.02321	2.36427e-06	Pentapeptide repeats (9 copies)
Zm00001d013934	1.11028	2.2373e-154	alpha/beta hydrolase fold
Zm00001d013945	-1.52428	9.05116e-05
Zm00001d013947	-0.614877	8.7374e-10	Late embryogenesis abundant protein
Zm00001d014007	-1.61093	9.40182e-32	Senescence regulator
Zm00001d014063	-0.677728	0.000250173	Leucine rich repeat N-terminal domain|PF00069	Protein kinase domain|PF13855	Leucine rich repeat
Zm00001d014074	1.71008	0.00196922	CCT motif
Zm00001d014121	1.56061	3.18981e-21	Cytochrome P450
Zm00001d014126	-0.887411	1.11255e-05	UDP-glucoronosyl and UDP-glucosyl transferase
Zm00001d014134	0.947435	4.40703e-83	Cytochrome P450
Zm00001d014141	0.927107	0.010051
Zm00001d014166	-0.672062	4.33097e-65	Cation transporting ATPase, C-terminus|PF00690	Cation transporter/ATPase, N-terminus|PF00122	E1-E2 ATPase|PF00702	haloacid dehalogenase-like hydrolase
Zm00001d014253	-0.785448	6.89247e-24	Divergent CCT motif|PF06200	tify domain
Zm00001d014258	0.667049	9.82055e-45	Aminotransferase class I and II
Zm00001d014294	0.577366	1.18123e-21	Carboxyl transferase domain|PF08326	Acetyl-CoA carboxylase, central region
Zm00001d014317	-0.90444	9.69314e-64
Zm00001d014335	0.796738	1.68804e-21	Cytochrome P450
Zm00001d014351	1.2057	5.39575e-11
Zm00001d014358	0.557399	0.000181358	Hsp70 protein
Zm00001d014467	1.09596	1.00938e-45	Peroxidase
Zm00001d014469	-2.54246	0.0187975
Zm00001d014493	1.59031	5.08958e-122	Wound-induced protein
Zm00001d014494	1.79549	7.98617e-21
Zm00001d014600	-0.700764	3.386e-36	Protein of unknown function (DUF1517)
Zm00001d014606	-1.29463	1.38611e-15	Peroxidase
Zm00001d014610	-0.935069	0.0074197	Plant calmodulin-binding domain
Zm00001d014611	0.780412	8.64979e-25	ABC transporter
Zm00001d014613	1.15162	8.89484e-10	Glycosyl hydrolases family 16|PF06955	Xyloglucan endo-transglycosylase (XET) C-terminus
Zm00001d014650	0.729233	3.20364e-08	NB-ARC domain
Zm00001d014701	-0.965171	7.1417e-09	MYB-CC type transfactor, LHEQLE motif|PF00249	Myb-like DNA-binding domain
Zm00001d014717	0.608326	0.00263682	Glycosyl transferase family 64 domain
Zm00001d014748	1.40356	1.65188e-56	Transferase family
Zm00001d014755	-0.654866	3.49278e-05
Zm00001d014778	-1.03816	1.39648e-07
Zm00001d014790	-1.29606	6.98082e-38	DnaJ domain
Zm00001d014791	-1.51846	0.00303473	Thaumatin family
Zm00001d014794	-0.905454	9.86511e-93	Senescence-associated protein
Zm00001d014814	3.19699	0.000395265	Helix-loop-helix DNA-binding domain
Zm00001d014816	-0.971507	1.31037e-27	Rhodanese-like domain
Zm00001d014834	-1.1235	2.60361e-09	Arabidopsis protein of unknown function
Zm00001d014852	3.93696	5.36212e-11	Transport and Golgi organisation 2
Zm00001d014865	-0.734087	2.10997e-20	1,3-beta-glucan synthase component
Zm00001d014911	1.03823	1.82318e-08	Phosphatidylinositol-4-phosphate 5-Kinase|PF02493	MORN repeat
Zm00001d014919	-1.26389	6.67608e-53	D-isomer specific 2-hydroxyacid dehydrogenase, NAD binding domain|PF00389	D-isomer specific 2-hydroxyacid dehydrogenase, catalytic domain
Zm00001d014945	1.76391	1.43645e-33	lactate/malate dehydrogenase, alpha/beta C-terminal domain|PF00056	lactate/malate dehydrogenase, NAD binding domain
Zm00001d014947	0.771669	6.31083e-31	Glycosyl hydrolases family 32 N-terminal domain|PF11837	Domain of unknown function (DUF3357)|PF08244	Glycosyl hydrolases family 32 C terminal
Zm00001d014949	0.553647	0.00649264	Ring finger domain
Zm00001d014990	-2.60488	0.00650088
Zm00001d014996	-1.76345	5.85866e-10	Protein kinase domain|PF13855	Leucine rich repeat
Zm00001d015012	-0.636425	1.01226e-14	Protein kinase domain
Zm00001d015025	-1.48946	0.00698478	AMP-binding enzyme C-terminal domain|PF00501	AMP-binding enzyme
Zm00001d015030	-0.766361	0.00124808
Zm00001d015060	-0.618336	2.51857e-07
Zm00001d015090	-0.832919	0.000401961	Domain of unknown function (DUF296)
Zm00001d015097	-0.944829	7.33199e-49
Zm00001d015121	0.685338	9.98574e-23	ADP-ribosylation factor family
Zm00001d015126	1.56074	1.80214e-137
Zm00001d015129	-1.31662	3.89966e-14	Glycosyl hydrolases family 28
Zm00001d015133	7.07512	4.57371e-15	Natural resistance-associated macrophage protein
Zm00001d015135	0.700468	1.71163e-09
Zm00001d015163	0.747988	0.021594	Protein tyrosine kinase
Zm00001d015182	1.67281	1.53106e-39	Cytidylyltransferase-like
Zm00001d015183	1.20204	6.54648e-18	Fumarate reductase flavoprotein C-term|PF00890	FAD binding domain
Zm00001d015184	1.0055	0.00100205	Domain of unknown function (DUF588)
Zm00001d015213	1.84789	8.36637e-07	Leucine rich repeat
Zm00001d015215	-0.706735	6.09801e-05
Zm00001d015217	-1.1033	1.42344e-17	SAM dependent carboxyl methyltransferase
Zm00001d015225	0.810929	0.032123	Sodium/calcium exchanger protein
Zm00001d015227	-0.787021	0.00759414	Activator of Hsp90 ATPase, N-terminal
Zm00001d015233	-0.714842	1.47974e-19	SBP domain
Zm00001d015234	0.747432	8.79821e-12	Squalene-hopene cyclase C-terminal domain|PF13249	Squalene-hopene cyclase N-terminal domain
Zm00001d015330	-0.625989	6.36201e-15
Zm00001d015347	1.25652	0.00495693	Cupin
Zm00001d015354	-2.56945	0.00443421	Auxin responsive protein
Zm00001d015378	1.01492	6.7746e-06	Glycine cleavage H-protein
Zm00001d015404	-0.552155	0.000843135	Aldehyde dehydrogenase family
Zm00001d015405	-0.643947	0.00242644	Aldehyde dehydrogenase family
Zm00001d015459	0.567595	2.28278e-36	AMP-binding enzyme C-terminal domain|PF00501	AMP-binding enzyme
Zm00001d015468	-0.980351	1.79488e-45	CCT motif
Zm00001d015474	0.776398	0.00759558	VID27 cytoplasmic protein
Zm00001d015515	-0.638797	6.15201e-121	WRKY DNA -binding domain
Zm00001d015525	1.11806	0.00046986
Zm00001d015578	-1.6167	1.44735e-09	Cytochrome P450
Zm00001d015589	-0.610677	1.00184e-11	Cytochrome P450
Zm00001d015603	0.65676	0.00255184	Metallo-beta-lactamase superfamily
Zm00001d015623	-0.582832	0.000608015	UDP-glucoronosyl and UDP-glucosyl transferase
Zm00001d015626	2.02579	0.00109986
Zm00001d015638	1.25485	2.25445e-06
Zm00001d015658	2.19922	2.42582e-19	Transmembrane amino acid transporter protein
Zm00001d015743	-0.968933	4.45651e-22	bZIP transcription factor
Zm00001d015767	-0.644395	7.29013e-52
Zm00001d015780	0.814547	0.000182926	Targeting protein for Xklp2 (TPX2)
Zm00001d015785	0.745372	3.91744e-10	CRAL/TRIO domain|PF03765	CRAL/TRIO, N-terminal domain
Zm00001d015796	2.44685	0.0103561	Plant protein of unknown function (DUF868)
Zm00001d015798	2.22813	4.81908e-73	PA domain|PF05922	Peptidase inhibitor I9|PF00082	Subtilase family
Zm00001d015799	1.2286	1.41457e-51
Zm00001d015844	0.585853	0.00062708	Abhydrolase domain containing 18
Zm00001d015867	1.64265	2.93164e-38	Domain of unknown function (DUF4228)
Zm00001d015884	0.552175	0.00916073	Protein tyrosine kinase
Zm00001d015905	-0.583875	1.79369e-24	Sugar efflux transporter for intercellular exchange
Zm00001d015914	1.26262	2.49401e-12	Sugar efflux transporter for intercellular exchange
Zm00001d015925	-1.47166	6.74883e-15	Protein kinase domain
Zm00001d015929	-0.720369	7.27967e-58	Elongation factor Tu domain 2|PF00009	Elongation factor Tu GTP binding domain|PF00679	Elongation factor G C-terminus
Zm00001d015963	2.17067	3.12666e-06	MatE
Zm00001d015975	-1.42705	0.000292447	Glyoxalase/Bleomycin resistance protein/Dioxygenase superfamily
Zm00001d015976	-0.546553	1.62548e-08	Glyoxalase/Bleomycin resistance protein/Dioxygenase superfamily
Zm00001d016091	0.908293	0.0137304	UDP-glucoronosyl and UDP-glucosyl transferase
Zm00001d016128	-0.817363	0.0167765
Zm00001d016134	-0.565422	8.67908e-43	Cytochrome B6-F complex Fe-S subunit|PF00355	Rieske [2Fe-2S] domain
Zm00001d016136	1.35773	0.00912176	Ring finger domain
Zm00001d016142	1.77288	6.46028e-10	Ring finger domain
Zm00001d016166	0.966327	4.50837e-61	Phosphoenolpyruvate carboxylase
Zm00001d016198	0.648361	3.09721e-22	Aminotransferase class I and II
Zm00001d016219	1.28972	3.15147e-12	Leucine rich repeat N-terminal domain|PF13855	Leucine rich repeat
Zm00001d016237	1.06071	4.52593e-06	Major intrinsic protein
Zm00001d016242	0.942211	6.52828e-10	Di-glucose binding within endoplasmic reticulum|PF00069	Protein kinase domain
Zm00001d016308	0.695153	1.14561e-05	Ndr family
Zm00001d016342	-0.692263	5.06083e-09	Domain of unknown function (DUF3511)
Zm00001d016364	-0.847497	1.44349e-07	Tetraspanin family
Zm00001d016408	-2.08257	0.0247191
Zm00001d016438	-0.616629	5.86741e-29	FAE1/Type III polyketide synthase-like protein|PF08541	3-Oxoacyl-[acyl-carrier-protein (ACP)] synthase III C terminal
Zm00001d016441	-0.604076	2.02128e-12	Aminotransferase class I and II
Zm00001d016448	-1.29115	2.83466e-08
Zm00001d016471	3.20862	8.40139e-16	Cytochrome P450
Zm00001d016551	-0.577285	5.32632e-09	Cytosol aminopeptidase family, N-terminal domain|PF00883	Cytosol aminopeptidase family, catalytic domain
Zm00001d016557	-0.643985	2.29068e-11	Ankyrin repeats (3 copies)
Zm00001d016567	-0.974773	0.000105861
Zm00001d016586	-0.644363	1.41019e-06	BAR domain of APPL family
Zm00001d016625	-0.84203	7.32321e-33
Zm00001d016671	1.09372	0.00352805
Zm00001d016682	-0.61663	1.16042e-17	Ring finger domain
Zm00001d016723	0.566284	0.0041776	Core histone H2A/H2B/H3/H4
Zm00001d016730	-0.553654	5.27176e-06	U-box domain
Zm00001d016740	1.02987	1.38687e-12	Plant invertase/pectin methylesterase inhibitor
Zm00001d016745	-0.807804	0.00673521
Zm00001d016764	-0.922193	4.65703e-30	U-box domain
Zm00001d016765	0.783848	8.92019e-05	Protein kinase domain
Zm00001d016799	-3.18409	7.53102e-28
Zm00001d016840	1.70278	5.77055e-06	Ring finger domain
Zm00001d016841	0.761442	0.0010966	FAD binding domain
Zm00001d016863	-0.604573	0.00802639	PPR repeat|PF13041	PPR repeat family
Zm00001d016874	-1.09573	6.37828e-10	RING-variant domain
Zm00001d016898	-1.32881	3.07806e-09	NPH3 family
Zm00001d016933	2.55936	2.32192e-08
Zm00001d016943	-2.72634	2.55758e-11	Oxygen evolving enhancer protein 3 (PsbQ)
Zm00001d016979	0.704577	1.13916e-08	SPFH domain / Band 7 family
Zm00001d016982	-1.32241	0	POT family
Zm00001d016991	-0.737705	2.3635e-51
Zm00001d017008	1.28575	8.52949e-07
Zm00001d017014	1.07956	6.15216e-05	Heavy-metal-associated domain
Zm00001d017019	-0.704594	3.94289e-28
Zm00001d017025	0.900304	1.1661e-19	Oxidoreductase FAD-binding domain|PF00174	Oxidoreductase molybdopterin binding domain|PF03404	Mo-co oxidoreductase dimerisation domain|PF00173	Cytochrome b5-like Heme/Steroid binding domain|PF00175	Oxidoreductase NAD-binding domain
Zm00001d017036	0.886754	4.14148e-06	Glycerophosphoryl diester phosphodiesterase family
Zm00001d017037	-1.97677	0.000376465
Zm00001d017041	-2.31295	2.90329e-08
Zm00001d017060	0.937609	4.49947e-55	Hypoxia induced protein conserved region
Zm00001d017068	-0.625408	0.0102416
Zm00001d017070	0.872942	0.000154041	Anaphase-promoting complex subunit 15
Zm00001d017077	0.943409	6.94021e-15	Cytochrome P450
Zm00001d017079	-1.88512	3.94842e-13	NPH3 family
Zm00001d017092	-0.639163	2.45863e-39	Elongation factor Tu C-terminal domain|PF03144	Elongation factor Tu domain 2|PF00009	Elongation factor Tu GTP binding domain
Zm00001d017118	-0.583008	8.03964e-15
Zm00001d017120	0.693444	1.96488e-22	NUBPL iron-transfer P-loop NTPase
Zm00001d017121	2.01612	0	Glyceraldehyde 3-phosphate dehydrogenase, C-terminal domain|PF00044	Glyceraldehyde 3-phosphate dehydrogenase, NAD binding domain
Zm00001d017129	-0.765791	1.44546e-08	GRAS domain family|PF01926	50S ribosome-binding GTPase
Zm00001d017139	0.617437	1.7492e-46	GcpE protein
Zm00001d017152	-0.903837	5.16487e-76	Chitinase class I|PF00187	Chitin recognition protein
Zm00001d017167	-0.875057	6.33824e-28	Protein tyrosine kinase
Zm00001d017178	-1.30612	1.3372e-12
Zm00001d017179	-0.723257	4.8595e-21	Protein of unknown function (DUF1092)
Zm00001d017186	0.625329	1.40353e-25	Transferase family
Zm00001d017195	-1.44323	9.13263e-16	BTB/POZ domain
Zm00001d017199	1.20398	7.20779e-11	Lipocalin-like domain
Zm00001d017204	2.01595	2.70471e-08	Phosphoribosyl transferase domain
Zm00001d017208	-1.61041	6.87726e-05	Chloroplast import apparatus Tic20-like
Zm00001d017212	0.690898	0.0191091	Protein kinase domain|PF13855	Leucine rich repeat|PF08263	Leucine rich repeat N-terminal domain
Zm00001d017240	0.68811	1.49131e-34
Zm00001d017247	0.779259	0.0129463	VWA / Hh protein intein-like|PF17123	RING-like zinc finger|PF00092	von Willebrand factor type A domain
Zm00001d017249	-1.75517	1.20395e-08	Ammonium Transporter Family
Zm00001d017271	0.595432	3.50913e-36	pfkB family carbohydrate kinase
Zm00001d017274	1.18823	8.64502e-170	Aromatic amino acid lyase
Zm00001d017275	0.816372	6.20724e-78	Aromatic amino acid lyase
Zm00001d017276	0.624877	0.000116856	Aromatic amino acid lyase
Zm00001d017279	1.23367	9.21033e-29	Aromatic amino acid lyase
Zm00001d017282	0.874896	0.00309745
Zm00001d017287	-0.976556	9.71015e-12	Senescence regulator
Zm00001d017288	1.33624	1.74904e-204	Major intrinsic protein
Zm00001d017293	-1.38631	2.52519e-36	2OG-Fe(II) oxygenase superfamily
Zm00001d017294	-1.10839	5.18539e-40	non-haem dioxygenase in morphine synthesis N-terminal|PF03171	2OG-Fe(II) oxygenase superfamily
Zm00001d017306	-0.730081	5.55768e-05
Zm00001d017318	0.924589	0.00914675
Zm00001d017323	0.60364	0.0011753	OPT oligopeptide transporter protein
Zm00001d017353	0.572648	0.00380502	GRAM domain
Zm00001d017357	-1.22019	0.000561766
Zm00001d017364	-0.640246	4.55691e-17	Ferredoxin thioredoxin reductase variable alpha chain
Zm00001d017381	0.701059	1.15711e-40	short chain dehydrogenase|PF13561	Enoyl-(Acyl carrier protein) reductase
Zm00001d017395	-0.832577	1.66669e-11	Pentapeptide repeats (8 copies)
Zm00001d017397	-1.24707	2.08129e-06	Auxin responsive protein
Zm00001d017409	-0.724691	2.19932e-12	GATA zinc finger
Zm00001d017412	-0.58979	0.0145736	B-box zinc finger
Zm00001d017418	1.15196	6.78843e-09	Aldehyde dehydrogenase family
Zm00001d017420	0.778219	2.32798e-07	Myb/SANT-like DNA-binding domain
Zm00001d017425	1.02213	7.17355e-113	Cytochrome b5-like Heme/Steroid binding domain
Zm00001d017435	-0.549308	9.44522e-09
Zm00001d017438	1.10817	0.000862807
Zm00001d017466	-1.38219	0.0341794	AP2 domain
Zm00001d017478	2.08578	0.0200468	AP2 domain
Zm00001d017482	-0.596847	0.0137473
Zm00001d017504	0.904839	0.0239195
Zm00001d017545	1.26183	1.11296e-11	Divergent CRAL/TRIO domain
Zm00001d017547	-0.792878	1.92803e-121	Dehydrin
Zm00001d017557	-0.742144	2.03799e-65	Transmembrane amino acid transporter protein
Zm00001d017560	-0.59442	0.00897838
Zm00001d017570	-1.01532	9.8518e-08	Aluminium activated malate transporter
Zm00001d017591	-0.884666	3.66419e-45	AP2 domain
Zm00001d017597	-0.907514	8.55177e-06	Major Facilitator Superfamily
Zm00001d017612	0.598479	1.34958e-05	Ring finger domain
Zm00001d017613	0.64118	1.72542e-19	Protein kinase domain
Zm00001d017615	0.578043	2.74026e-07	Ring finger domain
Zm00001d017622	-0.83768	1.87907e-07
Zm00001d017639	0.58502	0.0285806	Glycosyl hydrolases family 18
Zm00001d017650	1.15522	2.37893e-07	ADP-ribosylation factor family
Zm00001d017657	-1.13276	7.93217e-05
Zm00001d017666	-0.884706	1.55889e-28	POT family
Zm00001d017682	0.576076	0.00251729	PLATZ transcription factor
Zm00001d017696	1.00214	1.85892e-05	Peroxidase
Zm00001d017700	0.626752	0.00452567	JmjC domain, hydroxylase
Zm00001d017706	-0.841714	1.38046e-07	DYW family of nucleic acid deaminases|PF13041	PPR repeat family
Zm00001d017711	-0.726044	8.1357e-69	Phosphoribulokinase / Uridine kinase family
Zm00001d017714	-1.01065	3.1379e-07	POT family
Zm00001d017746	-0.542223	0.0024733	Methyltransferase domain
Zm00001d017767	-1.23238	2.22403e-06	PAP2 superfamily
Zm00001d017782	-3.9101	7.88237e-09
Zm00001d017799	-3.07327	1.71749e-08	Exonuclease
Zm00001d017801	4.72228	2.37519e-53
Zm00001d017820	0.630876	0.000339846	Glycosyltransferase family 92
Zm00001d017851	1.06487	2.67026e-15
Zm00001d017880	1.23193	0.000222181	Transmembrane amino acid transporter protein
Zm00001d017885	-0.793168	5.15446e-08	B-box zinc finger|PF06203	CCT motif
Zm00001d017908	-0.676709	0.0119858
Zm00001d017911	-0.645029	0.00370636	bZIP transcription factor
Zm00001d017912	0.540355	1.66669e-11	TLC domain
Zm00001d017923	-2.98145	0.00392781	Ring finger domain
Zm00001d017925	-0.699621	6.57979e-10	K+ potassium transporter
Zm00001d017937	-0.626502	0.00338111	Mitochondrial carrier protein
Zm00001d017951	-0.833049	1.64504e-62	NUDIX domain
Zm00001d017966	0.917882	5.14236e-23	Dihydroorotate dehydrogenase
Zm00001d017976	1.5896	1.33698e-13	U-box domain
Zm00001d017990	1.05007	0.000100349
Zm00001d018024	-0.918732	1.18138e-11	Membrane transport protein
Zm00001d018037	-2.10929	7.37815e-104	Major intrinsic protein
Zm00001d018058	1.00999	0.0011689	Glutaredoxin
Zm00001d018059	-0.749179	0.000294209	Oxidoreductase FAD-binding domain
Zm00001d018064	4.14282	5.92284e-258	Multicopper oxidase|PF00394	Multicopper oxidase|PF07731	Multicopper oxidase
Zm00001d018077	-0.899201	8.03985e-29	FKBP-type peptidyl-prolyl cis-trans isomerase
Zm00001d018119	-1.64215	0.000279795	Helix-loop-helix DNA-binding domain
Zm00001d018122	-0.752061	1.36841e-41	Ring finger domain
Zm00001d018130	-0.6492	2.1678e-07	CAAD domains of cyanobacterial aminoacyl-tRNA synthetase
Zm00001d018133	0.562108	0.000368264
Zm00001d018157	-0.934778	5.84036e-14	Chlorophyll A-B binding protein
Zm00001d018158	-1.04987	9.08102e-15	AP2 domain
Zm00001d018178	-0.7674	2.07341e-66	bZIP transcription factor
Zm00001d018179	-0.925797	9.36303e-36	Remorin, C-terminal region
Zm00001d018190	0.918507	0.0165485	zinc-ribbon|PF13639	Ring finger domain
Zm00001d018195	2.87776	4.37155e-06	EamA-like transporter family
Zm00001d018200	-0.982795	0.000230417	Auxin responsive protein
Zm00001d018203	1.53718	9.13532e-08	WRKY DNA -binding domain
Zm00001d018206	2.61214	4.70974e-73	Mo-co oxidoreductase dimerisation domain|PF00174	Oxidoreductase molybdopterin binding domain|PF00175	Oxidoreductase NAD-binding domain
Zm00001d018211	-0.699832	0.00132732	non-haem dioxygenase in morphine synthesis N-terminal|PF03171	2OG-Fe(II) oxygenase superfamily
Zm00001d018220	2.78762	9.9168e-174	Glutathione S-transferase, N-terminal domain|PF00043	Glutathione S-transferase, C-terminal domain
Zm00001d018229	2.35024	6.46795e-13	Universal stress protein family
Zm00001d018255	-0.659327	2.14565e-06	CCAAT-binding transcription factor (CBF-B/NF-YA) subunit B
Zm00001d018278	-0.546435	1.46237e-13	Chalcone isomerase like
Zm00001d018326	-1.14801	4.05058e-54	Protein kinase domain
Zm00001d018342	-0.73654	2.04668e-60	Glycosyltransferase family 20|PF02358	Trehalose-phosphatase
Zm00001d018362	-0.876544	6.15987e-22	Tetratricopeptide repeat|PF15044	Mitochondrial function, CLU-N-term|PF12807	Translation initiation factor eIF3 subunit 135
Zm00001d018386	-0.552199	6.77912e-40	Aminotransferase class I and II
Zm00001d018390	-0.878886	0.000135057	Ring finger domain
Zm00001d018400	-1.46888	0.000870676
Zm00001d018417	2.51149	3.24141e-09
Zm00001d018419	0.951753	0.00129314
Zm00001d018428	0.936589	2.2673e-16	VWA / Hh protein intein-like|PF00092	von Willebrand factor type A domain|PF17123	RING-like zinc finger
Zm00001d018430	-0.879354	5.63117e-06
Zm00001d018435	0.761315	0.000145009	No apical meristem (NAM) protein
Zm00001d018454	0.688198	1.89886e-58	Pyridine nucleotide-disulphide oxidoreductase|PF02852	Pyridine nucleotide-disulphide oxidoreductase, dimerisation domain
Zm00001d018467	-1.26625	4.88309e-20
Zm00001d018473	-1.52155	6.09801e-05	Plant phosphoribosyltransferase C-terminal|PF00168	C2 domain
Zm00001d018491	-0.879255	0.00294152
Zm00001d018526	0.910442	9.02341e-05	2OG-Fe(II) oxygenase superfamily
Zm00001d018617	-1.54997	0.0317518	2OG-Fe(II) oxygenase superfamily|PF14226	non-haem dioxygenase in morphine synthesis N-terminal
Zm00001d018629	-0.763258	0.00278364	Dirigent-like protein
Zm00001d018639	-0.708216	1.37759e-63	C2 domain|PF00155	Aminotransferase class I and II|PF14432	DYW family of nucleic acid deaminases|PF13041	PPR repeat family
Zm00001d018648	-1.2755	7.15322e-45	Flavin-binding monooxygenase-like
Zm00001d018652	-1.25918	1.45519e-13	Flavin-binding monooxygenase-like
Zm00001d018665	-1.36197	1.08096e-07	Protein kinase domain|PF13855	Leucine rich repeat|PF08263	Leucine rich repeat N-terminal domain
Zm00001d018681	1.21353	1.7241e-10
Zm00001d018685	1.02881	1.60001e-16
Zm00001d018686	1.67077	2.06639e-08
Zm00001d018687	1.25846	5.09886e-11	NB-ARC domain
Zm00001d018690	1.65672	2.5812e-07	NB-ARC domain
Zm00001d018691	0.729024	6.41507e-06	F-box domain
Zm00001d018692	1.50579	1.14559e-05
Zm00001d018701	0.58073	8.74623e-07	Xyloglucan fucosyltransferase
Zm00001d018709	1.82589	4.19056e-07	Domain of unknown function (DUF1719)
Zm00001d018716	1.79684	3.17903e-07	Xyloglucan fucosyltransferase
Zm00001d018725	-0.881662	1.52165e-05
Zm00001d018729	-1.67689	3.76745e-06	bZIP transcription factor
Zm00001d018734	0.70657	4.20483e-70	Cysteine-rich secretory protein family
Zm00001d018738	0.729159	3.70662e-24	Cysteine-rich secretory protein family
Zm00001d018751	1.94728	9.76692e-05	Transmembrane amino acid transporter protein
Zm00001d018779	-1.5602	7.08896e-231	PsbP
Zm00001d018781	-0.565115	6.48703e-13	Reticulon
Zm00001d018794	0.626961	2.03714e-27	Oxidoreductase NAD-binding domain
Zm00001d018796	-0.936778	5.53781e-25
Zm00001d018797	-0.722454	3.34019e-102	Photosystem I psaG / psaK
Zm00001d018806	0.821859	0.0129463	TCP family transcription factor
Zm00001d018809	0.910521	0.0018153	Glutathione S-transferase, N-terminal domain|PF13410	Glutathione S-transferase, C-terminal domain
Zm00001d018810	-0.80878	6.66594e-74	FMN-dependent dehydrogenase
Zm00001d018811	-0.68843	6.43368e-10	tify domain
Zm00001d018827	-0.701779	0.00128704	Glutaredoxin
Zm00001d018831	0.581724	4.73803e-09	Telomere-capping, CST complex subunit
Zm00001d018839	-1.38156	1.39172e-91	Cytochrome P450
Zm00001d018846	-2.28231	1.07863e-07	3-oxo-5-alpha-steroid 4-dehydrogenase
Zm00001d018847	1.3704	5.78975e-99	3-oxo-5-alpha-steroid 4-dehydrogenase
Zm00001d018901	-0.629933	3.19381e-31	Tetratricopeptide repeat
Zm00001d018917	-1.79968	0.015937
Zm00001d018940	-0.804262	0.0251506	Chlorophyll A-B binding protein
Zm00001d018962	-0.987844	0.0142925	PDDEXK-like family of unknown function
Zm00001d018965	2.11723	3.53855e-36	Glycosyl hydrolases family 18
Zm00001d018973	-0.692538	6.33824e-28	AUX/IAA family
Zm00001d018981	0.539626	5.93784e-26	linker histone H1 and H5 family
Zm00001d019057	-4.06197	2.5512e-05
Zm00001d019062	-0.825717	4.67063e-29	haloacid dehalogenase-like hydrolase|PF00690	Cation transporter/ATPase, N-terminus|PF00122	E1-E2 ATPase
Zm00001d019139	0.64654	4.21107e-17	Sterol methyltransferase C-terminal|PF08241	Methyltransferase domain
Zm00001d019149	0.666186	2.01997e-08	Cellulose synthase|PF14569	Zinc-binding RING-finger
Zm00001d019163	1.19241	8.65314e-237	Raffinose synthase or seed imbibition protein Sip1
Zm00001d019177	-0.594899	5.55342e-06	NAD dependent epimerase/dehydratase family
Zm00001d019207	-0.541549	3.50456e-07	No apical meristem (NAM) protein
Zm00001d019256	0.553143	3.92281e-11	UDP-glucoronosyl and UDP-glucosyl transferase
Zm00001d019306	0.774493	1.91104e-09	Peptidase dimerisation domain|PF01546	Peptidase family M20/M25/M40
Zm00001d019311	0.692875	1.86256e-17	Peptidase dimerisation domain|PF01546	Peptidase family M20/M25/M40
Zm00001d019312	1.88117	8.42509e-05	Dirigent-like protein|PF01419	Jacalin-like lectin domain
Zm00001d019317	1.19021	2.72541e-59	Cellulose synthase
Zm00001d019361	0.94625	8.64289e-20	NB-ARC domain
Zm00001d019374	-1.3131	0.010211	FBD
Zm00001d019399	0.547356	0.00840342	Probable lipid transfer
Zm00001d019454	-0.929678	4.02239e-75
Zm00001d019475	-1.07796	0.0103773	AP2 domain
Zm00001d019479	-0.686069	0.000331866	Starch synthase catalytic domain|PF00534	Glycosyl transferases group 1
Zm00001d019507	0.642024	2.76903e-07	Zinc-binding RING-finger|PF03552	Cellulose synthase
Zm00001d019518	-0.834198	2.44343e-59	Photosystem I reaction centre subunit IV / PsaE
Zm00001d019565	0.959995	5.68071e-79	Major intrinsic protein
Zm00001d019576	0.597053	5.89047e-05	ORMDL family
Zm00001d019629	-1.06107	1.37269e-76	Putative undecaprenyl diphosphate synthase
Zm00001d019758	1.70515	2.62638e-26	Chlorophyllase
Zm00001d019759	-0.762653	1.80647e-11
Zm00001d019825	1.50098	0.0333952	Coatomer WD associated region
Zm00001d019836	-0.565152	2.8756e-30	C2 domain
Zm00001d019895	-0.557341	2.83258e-06	Pathogenesis-related protein Bet v I family
Zm00001d019933	1.28971	1.23145e-32
Zm00001d019934	0.887869	0.000168879	X8 domain|PF00332	Glycosyl hydrolases family 17
Zm00001d019936	0.595963	7.91374e-69
Zm00001d019944	-0.86902	2.35406e-07	NPH3 family
Zm00001d019957	-1.40684	1.7448e-19	AMP-binding enzyme|PF13193	AMP-binding enzyme C-terminal domain
Zm00001d019976	-0.790409	4.78081e-06	Phosphoglucomutase/phosphomannomutase, alpha/beta/alpha domain III|PF02878	Phosphoglucomutase/phosphomannomutase, alpha/beta/alpha domain I|PF02879	Phosphoglucomutase/phosphomannomutase, alpha/beta/alpha domain II
Zm00001d020006	1.60646	1.21719e-26	Phosphofructokinase
Zm00001d020008	0.579105	3.23742e-07	Indole-3-glycerol phosphate synthase
Zm00001d020018	-0.70841	4.12734e-06	AAA domain
Zm00001d020030	-1.31165	0.000128501
Zm00001d020100	-0.609688	2.11279e-31	Protein phosphatase 2C
Zm00001d020110	-0.723135	0.0491392
Zm00001d020134	0.796331	3.4016e-12	ABC transporter|PF14510	ABC-transporter extracellular N-terminal|PF08370	Plant PDR ABC transporter associated|PF01061	ABC-2 type transporter
Zm00001d020137	-0.5576	8.1834e-12	WRKY DNA -binding domain
Zm00001d020170	-0.634494	1.71294e-16	Sulfite exporter TauE/SafE
Zm00001d020257	0.953155	0.00052987	Heavy-metal-associated domain
Zm00001d020260	1.22178	1.9549e-05	Multicopper oxidase|PF00394	Multicopper oxidase|PF07731	Multicopper oxidase
Zm00001d020309	1.03556	3.16596e-08	Enolase, N-terminal domain|PF00113	Enolase, C-terminal TIM barrel domain
Zm00001d020311	0.576821	1.95319e-07	Hypoxia induced protein conserved region
Zm00001d020332	-0.849441	3.7612e-109	U-box domain
Zm00001d020350	1.11835	1.51493e-06	Alpha-amylase C-terminal beta-sheet domain
Zm00001d020351	0.93677	6.76942e-22	Alpha-amylase C-terminal beta-sheet domain|PF00128	Alpha amylase, catalytic domain
Zm00001d020396	-1.01704	2.09297e-109	Glycosyltransferase family 20|PF02358	Trehalose-phosphatase
Zm00001d020401	2.25122	6.87409e-73	Zinc-binding dehydrogenase|PF08240	Alcohol dehydrogenase GroES-like domain
Zm00001d020418	1.22789	2.46011e-05	Cytochrome P450
Zm00001d020425	0.843939	0.00822855
Zm00001d020437	-0.593266	0.00477984	Rubisco LSMT substrate-binding|PF00856	SET domain
Zm00001d020443	3.74706	1.4927e-22
Zm00001d020461	1.1573	6.93431e-08	Putative S-adenosyl-L-methionine-dependent methyltransferase
Zm00001d020470	-0.617099	8.7088e-40	Plant protein of unknown function (DUF868)
Zm00001d020492	-1.8846	5.86813e-16	WRKY DNA -binding domain
Zm00001d020496	-0.572805	9.8177e-35	NAF domain|PF00069	Protein kinase domain
Zm00001d020519	-0.693325	4.4868e-08
Zm00001d020530	-0.595135	7.60527e-12	Transferase family
Zm00001d020544	1.2199	0.00297365	Adenosylmethionine decarboxylase
Zm00001d020568	1.18766	0.0104162	Receptor family ligand binding region|PF00060	Ligand-gated ion channel|PF00497	Bacterial extracellular solute-binding proteins, family 3
Zm00001d020578	-0.868464	2.37896e-07	Domain associated at C-terminal with AAA|PF00004	ATPase family associated with various cellular activities (AAA)
Zm00001d020585	0.87106	0.0207869	Centromere kinetochore component CENP-T histone fold
Zm00001d020589	-1.54703	1.30431e-09	zinc-finger of the FCS-type, C2-C2
Zm00001d020607	-0.846192	0.000196327	Dormancy/auxin associated protein
Zm00001d020614	-0.660688	1.17857e-113	tify domain
Zm00001d020617	-0.677885	0.00076351	Exo70 exocyst complex subunit
Zm00001d020622	-0.555146	0.0012873	twin BRCT domain
Zm00001d020626	1.6747	0.0382354
Zm00001d020628	0.594965	0.00426995	Cytochrome P450
Zm00001d020638	3.01117	4.55928e-27
Zm00001d020652	2.214	5.12178e-116	Family of unknown function (DUF716)
Zm00001d020670	-0.710677	1.60012e-12	Homeobox associated leucine zipper|PF00046	Homeobox domain
Zm00001d020686	2.28666	3.88503e-39	non-haem dioxygenase in morphine synthesis N-terminal|PF03171	2OG-Fe(II) oxygenase superfamily
Zm00001d020692	-0.683215	2.39978e-22	Domain of unknown function (DUF4094)|PF01762	Galactosyltransferase
Zm00001d020705	-1.60911	1.06281e-08	Helix-loop-helix DNA-binding domain
Zm00001d020717	-0.68203	1.34345e-31	Cytochrome P450
Zm00001d020732	-0.925044	5.33625e-17	alpha/beta hydrolase fold
Zm00001d020751	2.26257	0.00519755	Serine carboxypeptidase
Zm00001d020752	0.895896	0.00483237	Serine carboxypeptidase
Zm00001d020755	-1.14251	4.20006e-09
Zm00001d020771	0.540643	2.46307e-14	Phosphoglucose isomerase
Zm00001d020787	-0.640166	4.15872e-09
Zm00001d020789	0.558809	2.15967e-09	Ring finger domain
Zm00001d020808	-1.25909	1.23918e-15	Peroxidase
Zm00001d020820	2.44248	0.00552589
Zm00001d020852	-1.62236	8.09744e-162	Cellulose synthase
Zm00001d020858	1.09699	0.000330135	Protein kinase domain
Zm00001d020861	-0.553487	1.94441e-07	Ring finger domain
Zm00001d020869	1.03969	3.69494e-06
Zm00001d020872	0.662141	1.27044e-12
Zm00001d020875	-0.86479	0.0198727	BURP domain
Zm00001d020876	-0.681503	0.000173561
Zm00001d020877	-0.95539	2.0746e-39	Photosystem I psaG / psaK
Zm00001d020887	-1.12628	3.435e-22	Xylanase inhibitor N-terminal|PF14541	Xylanase inhibitor C-terminal
Zm00001d020900	0.927481	0.0014484	Beta-lactamase superfamily domain
Zm00001d020921	-0.679952	3.11044e-17	Sodium	sulfate symporter transmembrane region
Zm00001d020925	-1.12744	3.56827e-14	PRELI-like family
Zm00001d020926	-0.575514	2.27112e-55	AN1-like Zinc finger|PF01754	A20-like zinc finger
Zm00001d020932	-0.698278	0.0056605	Helix-loop-helix DNA-binding domain
Zm00001d020938	1.22714	0.0183029	bZIP transcription factor|PF14144	Seed dormancy control
Zm00001d020951	1.28959	2.24386e-06	Domain of unknown function (DUF296)
Zm00001d020967	-0.877914	0.0154183	Domain of unknown function (DUF4228)
Zm00001d020968	-1.04451	1.71281e-05	Domain of unknown function (DUF4228)
Zm00001d020984	0.686384	1.44893e-32	FAD dependent oxidoreductase
Zm00001d021024	1.40274	2.46542e-20	X8 domain|PF00332	Glycosyl hydrolases family 17
Zm00001d021072	0.628677	0.00298711
Zm00001d021093	0.931026	0.000318452
Zm00001d021167	-2.53345	5.32238e-05	UDP-glucoronosyl and UDP-glucosyl transferase
Zm00001d021176	-1.1901	1.17651e-26	NB-ARC domain
Zm00001d021192	0.693717	0.0308493
Zm00001d021197	-1.03879	5.74409e-08	Alpha-L-fucosidase
Zm00001d021205	-2.07224	1.03122e-10	AP2 domain
Zm00001d021226	-1.08765	1.16038e-29
Zm00001d021229	-2.92612	0.00203211	Glycosyl hydrolases family 17
Zm00001d021236	-0.767222	2.73216e-40	Homeobox domain|PF01852	START domain
Zm00001d021245	-0.599759	1.47031e-15	Rhodanese-like domain
Zm00001d021268	0.538852	2.95162e-11	Homeobox domain|PF02183	Homeobox associated leucine zipper
Zm00001d021295	-0.641489	4.50301e-13	Alpha/beta hydrolase family
Zm00001d021299	0.623783	1.54888e-43	Calcineurin-like phosphoesterase
Zm00001d021351	-0.834275	8.1768e-26
Zm00001d021370	-0.542693	6.3717e-06	CAAD domains of cyanobacterial aminoacyl-tRNA synthetase
Zm00001d021386	2.10903	0.00370639
Zm00001d021396	-0.59855	2.25973e-16	Major Facilitator Superfamily
Zm00001d021403	-0.641052	1.0418e-10
Zm00001d021414	-0.826393	0.00394126	Ring finger domain
Zm00001d021416	-0.622961	1.36762e-21	N-terminal C2 in EEIG1 and EHBP1 proteins
Zm00001d021450	-0.879673	1.63828e-11	Possible lysine decarboxylase
Zm00001d021461	-0.542409	0.00887539	Sodium/hydrogen exchanger family
Zm00001d021477	2.41064	0.000176655	Centromere kinetochore component CENP-T histone fold
Zm00001d021487	1.04902	1.30647e-06	D-mannose binding lectin|PF00954	S-locus glycoprotein domain|PF00069	Protein kinase domain|PF08276	PAN-like domain
Zm00001d021515	-0.965495	1.10262e-08	2Fe-2S iron-sulfur cluster binding domain
Zm00001d021525	-0.83771	2.87578e-13	FAD binding domain
Zm00001d021569	-0.6273	2.79237e-36	MatE
Zm00001d021579	-0.69538	7.89017e-69	Filament-like plant protein, long coiled-coil
Zm00001d021595	-0.795717	6.40083e-11	ATP-dependent protease La (LON) substrate-binding domain
Zm00001d021609	0.591093	1.65412e-15	Bromodomain
Zm00001d021620	-0.736956	1.29554e-49	ATP synthase
Zm00001d021627	-0.647652	4.54856e-09	Senescence regulator
Zm00001d021628	-0.946614	2.11513e-10
Zm00001d021645	-0.681342	0.0313875
Zm00001d021647	0.69586	2.14655e-49	ABC transporter|PF14510	ABC-transporter extracellular N-terminal|PF01061	ABC-2 type transporter|PF08370	Plant PDR ABC transporter associated
Zm00001d021648	-0.609428	0.0441176
Zm00001d021649	-1.20021	9.21668e-15	Ras family
Zm00001d021653	1.18735	0.0201825	Triose-phosphate Transporter family
Zm00001d021662	0.537192	0.00148647	Ankyrin repeats (3 copies)|PF13857	Ankyrin repeats (many copies)|PF13962	Domain of unknown function
Zm00001d021680	0.565749	1.84327e-10	Protein tyrosine kinase
Zm00001d021684	0.715957	4.58598e-09	Protein tyrosine kinase|PF01657	Salt stress response/antifungal
Zm00001d021686	-0.645637	2.21327e-15	Protein tyrosine kinase|PF01657	Salt stress response/antifungal
Zm00001d021695	1.02356	1.22694e-15	Glycosyl hydrolases family 17|PF07983	X8 domain
Zm00001d021726	2.00662	5.76242e-67	Protein tyrosine kinase|PF01453	D-mannose binding lectin|PF08276	PAN-like domain|PF11883	Domain of unknown function (DUF3403)|PF00954	S-locus glycoprotein domain
Zm00001d021732	2.62533	2.00804e-15	Cellulose synthase
Zm00001d021737	0.822943	6.42983e-27	S-locus glycoprotein domain|PF00069	Protein kinase domain|PF01453	D-mannose binding lectin|PF08276	PAN-like domain
Zm00001d021744	0.633098	0.00077829
Zm00001d021761	-0.590264	1.50965e-15	Myb-like DNA-binding domain
Zm00001d021773	-2.77054	0.000349534
Zm00001d021775	-0.950338	2.55413e-54	Sugar (and other) transporter
Zm00001d021789	2.51051	0.0285326	Eukaryotic aspartyl protease|PF03489	Saposin-like type B, region 2|PF05184	Saposin-like type B, region 1
Zm00001d021804	1.03336	1.65085e-09	Pyridine nucleotide-disulphide oxidoreductase
Zm00001d021818	-0.840132	5.82056e-56	No apical meristem (NAM) protein
Zm00001d021835	-0.635835	1.93405e-50	Protein kinase domain|PF13499	EF-hand domain pair
Zm00001d021836	-0.544877	0.000186527	Leucine rich repeat|PF08263	Leucine rich repeat N-terminal domain
Zm00001d021839	-0.65987	4.84359e-68	Remorin, C-terminal region
Zm00001d021841	-1.05694	0.00456342	RbcX protein
Zm00001d021850	-0.807291	5.25072e-07	Plastocyanin-like domain
Zm00001d021881	-0.555451	1.90995e-09	Pyridoxamine 5'-phosphate oxidase
Zm00001d021882	-1.05194	0.0279092
Zm00001d021897	0.550871	0.0227496	Protein kinase domain|PF00139	Legume lectin domain
Zm00001d021899	-0.821684	4.6845e-08	Alpha/beta hydrolase family
Zm00001d021901	0.929305	1.65615e-33	Thaumatin family
Zm00001d021903	0.647833	0.000162932	Glycosyl hydrolases family 17|PF07983	X8 domain
Zm00001d021906	-0.787633	2.6879e-43	Chlorophyll A-B binding protein
Zm00001d021927	-1.17045	0.00546656	BES1/BZR1 plant transcription factor, N-terminal
Zm00001d021929	1.66752	3.457e-36	Polyprenyl synthetase
Zm00001d021934	-0.588389	8.03964e-15	Homeobox domain
Zm00001d021935	-0.917315	8.58396e-146	Sugar (and other) transporter
Zm00001d021946	-0.614123	1.15557e-12	GRAS domain family
Zm00001d021962	-0.601426	1.57772e-17	Threonyl and Alanyl tRNA synthetase second additional domain|PF03129	Anticodon binding domain|PF00587	tRNA synthetase class II core domain (G, H, P, S and T)
Zm00001d021968	0.705898	0.0275275
Zm00001d021971	1.01402	0.000720808
Zm00001d021976	0.610699	0.0360721	NPH3 family
Zm00001d021977	1.66261	0.017972
Zm00001d022017	-1.49911	1.13667e-16	GH3 auxin-responsive promoter
Zm00001d022032	1.04893	4.60945e-17	Ribosome inactivating protein
Zm00001d022060	-0.591756	3.85005e-23	NAD dependent epimerase/dehydratase family
Zm00001d022069	-0.994057	5.28838e-43	Putative nuclear localisation signal|PF07897	Ethylene-responsive binding factor-associated repression|PF16135	TPL-binding domain in jasmonate signalling
Zm00001d022073	0.650259	9.05816e-05	alpha/beta hydrolase fold
Zm00001d022078	-0.605226	3.2981e-08	Xylanase inhibitor N-terminal|PF14541	Xylanase inhibitor C-terminal
Zm00001d022081	0.651815	0.000850717	COBRA-like protein
Zm00001d022092	1.48261	1.17826e-52	Sulfotransferase domain
Zm00001d022107	-0.669126	4.78066e-25	Protein of unknown function (DUF2996)
Zm00001d022122	0.656236	1.15874e-05	HD domain|PF04607	Region found in RelA / SpoT proteins
Zm00001d022130	-0.661216	0.000794644	Protein of unknown function (DUF1677)
Zm00001d022152	0.741288	1.55488e-14	Aminotransferase class I and II
Zm00001d022154	-0.612996	5.66898e-09	Ring finger domain
Zm00001d022155	1.33047	1.09309e-16	Leucine rich repeat|PF00069	Protein kinase domain|PF08263	Leucine rich repeat N-terminal domain
Zm00001d022181	0.963986	9.84086e-183	Class-II DAHP synthetase family
Zm00001d022203	-2.57027	0.00227052	Flavin containing amine oxidoreductase
Zm00001d022210	-0.981232	7.59476e-05
Zm00001d022237	-0.683315	1.35889e-32	RNA recognition motif. (a.k.a. RRM, RBD, or RNP domain)
Zm00001d022245	-0.621315	4.86588e-09
Zm00001d022246	-0.734263	0.000356162	Helicase conserved C-terminal domain|PF00270	DEAD/DEAH box helicase
Zm00001d022247	0.789943	0.0386649	GDP-fucose protein O-fucosyltransferase
Zm00001d022274	-1.06252	4.0855e-142	Histidine kinase-, DNA gyrase B-, and HSP90-like ATPase|PF10436	Mitochondrial branched-chain alpha-ketoacid dehydrogenase kinase
Zm00001d022277	1.43658	5.83385e-240	WD40-like Beta Propeller Repeat
Zm00001d022374	-0.694856	3.67176e-21	Serine carboxypeptidase
Zm00001d022395	-1.28306	6.22914e-46	Haloacid dehalogenase-like hydrolase
Zm00001d022406	-1.13743	1.50212e-17	Mitochondrial carrier protein
Zm00001d022415	-1.06993	0.00235554
Zm00001d022420	-0.564849	4.23846e-10
Zm00001d022431	0.926797	5.31311e-05	HAD superfamily, subfamily IIIB (Acid phosphatase)
Zm00001d022456	-1.05928	3.09174e-09	Peroxidase
Zm00001d022461	1.3999	5.2438e-34	AP2 domain
Zm00001d022464	-0.838231	5.33583e-72	Photosystem II reaction centre X protein (PsbX)
Zm00001d022465	-1.20591	1.50734e-12	F-actin capping protein alpha subunit
Zm00001d022468	1.43259	8.71763e-42	Helitron helicase-like domain at N-terminus
Zm00001d022485	0.771929	1.97271e-16	K+ potassium transporter
Zm00001d022493	0.552864	0.00962041	Lipase (class 3)
Zm00001d022500	0.903483	0.0115174	CCT motif
Zm00001d022516	-0.626299	1.56641e-13
Zm00001d022526	-1.78828	2.66025e-20	MYB-CC type transfactor, LHEQLE motif|PF00249	Myb-like DNA-binding domain
Zm00001d022541	0.77317	0.00149577	Sedlin, N-terminal conserved region
Zm00001d022549	-0.620676	1.95433e-19	Protein tyrosine kinase
Zm00001d022557	-0.558141	1.61626e-07	Nicotianamine synthase protein
Zm00001d022607	0.993627	0.00233491	Plastocyanin-like domain
Zm00001d022630	-1.67923	2.79945e-05	Ribonuclease T2 family
Zm00001d022636	1.03958	2.38647e-07	Nodulin-like
Zm00001d022667	-0.606178	0.0089509
Zm00001d023061	1.92742	0.0223238
Zm00001d023242	-1.37207	3.26125e-24
Zm00001d023267	-0.68396	7.98179e-05	NB-ARC domain
Zm00001d023269	-1.74378	0.00192212	VQ motif
Zm00001d023305	-1.50915	0.00355236	LURP-one-related
Zm00001d023309	1.08797	2.61269e-23	Cytochrome P450
Zm00001d023336	-1.10773	0.0385632	WRKY DNA -binding domain
Zm00001d023343	-0.593427	0.00350128	Protease inhibitor/seed storage/LTP family
Zm00001d023353	-0.87938	8.69199e-05	NAF domain|PF00069	Protein kinase domain
Zm00001d023378	1.504	2.45733e-05	GDSL/SGNH-like Acyl-Esterase family found in Pmr5 and Cas1p|PF14416	PMR5 N terminal Domain
Zm00001d023379	1.22447	1.24931e-158	Pyruvate kinase, barrel domain|PF02887	Pyruvate kinase, alpha/beta domain
Zm00001d023384	0.812015	0.00282026	Phytosulfokine precursor protein (PSK)
Zm00001d023390	1.84607	0.000546013	Protein of unknown function (DUF668)|PF11961	Domain of unknown function (DUF3475)
Zm00001d023395	0.885915	2.70308e-06	Stress responsive A/B Barrel Domain
Zm00001d023400	0.797905	0.00122195	Cytochrome P450
Zm00001d023404	-0.576374	6.9513e-16	Calcineurin-like phosphoesterase|PF14008	Iron/zinc purple acid phosphatase-like protein C|PF16656	Purple acid Phosphatase, N-terminal domain
Zm00001d023430	-0.681034	0.00230239	Helix-hairpin-helix motif|PF00730	HhH-GPD superfamily base excision DNA repair protein
Zm00001d023459	0.549296	2.46114e-07	TB2/DP1, HVA22 family
Zm00001d023495	0.574023	0.0400403	Sodium/calcium exchanger protein
Zm00001d023516	-2.15394	0	Jacalin-like lectin domain
Zm00001d023522	-2.47268	5.19861e-06	Protein BYPASS1-related
Zm00001d023543	0.590796	2.74159e-09	Amidase
Zm00001d023544	0.757934	1.23475e-08	Filament-like plant protein, long coiled-coil
Zm00001d023603	-0.539637	0.0246273	Transmembrane amino acid transporter protein
Zm00001d023616	-1.88967	0.00496693	WRKY DNA -binding domain
Zm00001d023617	2.85766	3.07848e-66	Multicopper oxidase|PF07731	Multicopper oxidase|PF07732	Multicopper oxidase
Zm00001d023625	0.592109	2.8398e-17	Cytochrome P450
Zm00001d023635	0.928586	1.57504e-81	PQ loop repeat
Zm00001d023646	0.729648	0.014324	Pumilio-family RNA binding repeat
Zm00001d023659	-0.553657	9.6105e-18	AUX/IAA family|PF02362	B3 DNA binding domain
Zm00001d023673	1.28474	1.23667e-10	Sugar efflux transporter for intercellular exchange
Zm00001d023692	1.64625	0.00985014
Zm00001d023699	-0.782689	6.60577e-10	Glycine cleavage H-protein
Zm00001d023700	-0.541165	2.38071e-26
Zm00001d023707	-1.4018	2.32927e-68	Thioredoxin
Zm00001d023713	-0.666631	5.33986e-12	Photosystem I reaction centre subunit N (PSAN or PSI-N)
Zm00001d023720	0.695175	3.95448e-07	Ureide permease
Zm00001d023735	1.07811	1.99114e-15
Zm00001d023759	-2.89138	0.00010726	FMN-dependent dehydrogenase
Zm00001d023768	0.718569	6.0758e-17	Fatty acid desaturase|PF11960	Domain of unknown function (DUF3474)
Zm00001d023769	0.780062	4.60451e-22	Fatty acid desaturase|PF11960	Domain of unknown function (DUF3474)
Zm00001d023774	0.750899	4.51385e-44	Erg28 like protein
Zm00001d023779	0.768355	3.85729e-94	Enoyl-CoA hydratase/isomerase
Zm00001d023799	-0.585766	0.00871994
Zm00001d023811	1.32744	1.2436e-209	Pathogenesis-related protein Bet v I family
Zm00001d023815	1.29953	2.2548e-06	Lipase (class 3)
Zm00001d023825	0.823397	4.48646e-26
Zm00001d023859	3.05625	4.31456e-52	Ferric reductase NAD binding domain|PF01794	Ferric reductase like transmembrane component|PF08414	Respiratory burst NADPH oxidase|PF08022	FAD-binding domain
Zm00001d023869	-2.63772	1.41714e-58	Glutaredoxin
Zm00001d023873	-1.94932	9.89207e-08	Glutaredoxin
Zm00001d023887	-1.3819	3.77229e-10	Phosphopantetheine attachment site
Zm00001d023918	1.06815	7.87102e-22	Calcineurin-like phosphoesterase|PF14008	Iron/zinc purple acid phosphatase-like protein C|PF16656	Purple acid Phosphatase, N-terminal domain
Zm00001d023936	1.35143	5.02659e-10	Domain of unknown function (DUF588)
Zm00001d023990	-0.582529	0.00325414	N-terminal domain of oxidoreductase|PF00107	Zinc-binding dehydrogenase
Zm00001d023994	1.13927	3.07497e-11	Glycosyl hydrolase family 1
Zm00001d024047	-0.916546	0.000592804	Leucine rich repeat|PF08263	Leucine rich repeat N-terminal domain|PF00069	Protein kinase domain
Zm00001d024071	0.726654	5.32381e-07	Glycosyl hydrolases family 16|PF06955	Xyloglucan endo-transglycosylase (XET) C-terminus
Zm00001d024102	-0.804522	2.11776e-06	Zein-binding
Zm00001d024105	-1.74008	0.000487437
Zm00001d024148	-0.630056	2.83252e-31
Zm00001d024204	-0.916109	4.52304e-113	Transmembrane amino acid transporter protein
Zm00001d024207	0.919447	5.93496e-78	Terpene synthase, N-terminal domain|PF03936	Terpene synthase family, metal binding domain
Zm00001d024208	0.661429	0.00114349	Terpene synthase family, metal binding domain|PF01397	Terpene synthase, N-terminal domain
Zm00001d024210	1.37459	3.08181e-226	Terpene synthase family, metal binding domain|PF01397	Terpene synthase, N-terminal domain
Zm00001d024211	1.59522	2.49227e-287	Terpene synthase, N-terminal domain|PF03936	Terpene synthase family, metal binding domain
Zm00001d024250	-0.868463	1.04992e-05
Zm00001d024300	1.54508	4.77808e-14	K+ potassium transporter
Zm00001d024314	1.82621	7.82897e-10	Alcohol dehydrogenase GroES-like domain|PF00107	Zinc-binding dehydrogenase
Zm00001d024324	-0.567158	1.39775e-44	AP2 domain
Zm00001d024333	0.593806	1.94619e-07	Uncharacterised protein family (UPF0041)
Zm00001d024352	0.721357	3.8783e-06	Protein tyrosine kinase
Zm00001d024376	-0.659035	3.62317e-11	WRKY DNA -binding domain|PF10533	Plant zinc cluster domain
Zm00001d024382	1.28484	3.9198e-06	Glycosyl hydrolases family 16|PF06955	Xyloglucan endo-transglycosylase (XET) C-terminus
Zm00001d024386	0.986317	2.09032e-11	Xyloglucan endo-transglycosylase (XET) C-terminus
Zm00001d024393	0.877005	5.0722e-55
Zm00001d024421	0.546842	1.22262e-07	DNA / pantothenate metabolism flavoprotein
Zm00001d024432	-1.15562	2.10942e-41	Transferase family
Zm00001d024458	-1.21824	1.92816e-11
Zm00001d024471	-1.04429	8.89605e-44
Zm00001d024497	-0.879629	0.00416603	ABC transporter|PF01061	ABC-2 type transporter
Zm00001d024507	-0.82082	1.61497e-20	Sigma-70 region 3|PF04542	Sigma-70 region 2|PF04545	Sigma-70, region 4
Zm00001d024519	-0.781232	3.79999e-37
Zm00001d024541	-0.919639	0.00178226	FAD binding domain|PF08031	Berberine and berberine like
Zm00001d024546	-0.784636	3.71817e-117
Zm00001d024547	-0.716868	4.13596e-24
Zm00001d024664	1.45866	1.68658e-19	Pyridoxal-dependent decarboxylase conserved domain
Zm00001d024665	2.49781	1.78123e-43	Pyridoxal-dependent decarboxylase conserved domain
Zm00001d024676	-1.13547	4.48646e-26
Zm00001d024678	0.96124	0.00090817	Protein kinase domain
Zm00001d024702	0.829322	2.01098e-20	Pyridoxal-phosphate dependent enzyme
Zm00001d024745	3.00955	5.20362e-05	Peroxidase
Zm00001d024752	0.798698	1.01112e-13	Peroxidase
Zm00001d024753	1.35667	0.000582636	Peroxidase
Zm00001d024763	1.84162	4.73474e-251	Transferase family
Zm00001d024783	-0.673645	1.02944e-20	Helix-loop-helix DNA-binding domain
Zm00001d024799	-1.5305	4.67578e-06
Zm00001d024800	-1.88924	2.21132e-22
Zm00001d024804	-0.747362	2.81497e-26
Zm00001d024835	-0.61919	1.7156e-10	Thioredoxin
Zm00001d024885	2.1415	1.074e-05	WD40-like Beta Propeller Repeat
Zm00001d024886	1.02916	7.45666e-09	von Willebrand factor type A domain|PF14624	VWA / Hh protein intein-like
Zm00001d024906	-0.537973	0.00527513	D-isomer specific 2-hydroxyacid dehydrogenase, catalytic domain|PF02826	D-isomer specific 2-hydroxyacid dehydrogenase, NAD binding domain
Zm00001d024926	1.89928	0.00664683
Zm00001d024939	0.617003	2.75956e-09
Zm00001d024940	0.563748	0.0028138	von Willebrand factor type A domain|PF17123	RING-like zinc finger
Zm00001d024943	1.4467	4.33942e-31	Cytochrome P450
Zm00001d024946	1.59646	9.31241e-80	Cytochrome P450
Zm00001d024960	2.1188	8.40324e-73
Zm00001d024963	0.682345	7.86325e-25	Glutathione S-transferase, N-terminal domain|PF00043	Glutathione S-transferase, C-terminal domain
Zm00001d024980	-1.21181	0.000280486	Phosphoenolpyruvate carboxylase
Zm00001d024996	1.72124	0
Zm00001d025012	0.767952	4.74192e-71	ABC transporter|PF08370	Plant PDR ABC transporter associated|PF01061	ABC-2 type transporter|PF14510	ABC-transporter extracellular N-terminal
Zm00001d025015	0.628562	3.21224e-24	Glucose-6-phosphate dehydrogenase, C-terminal domain|PF00479	Glucose-6-phosphate dehydrogenase, NAD binding domain
Zm00001d025057	1.3364	2.48684e-79	Aldo/keto reductase family
Zm00001d025059	2.07837	1.21046e-126	Cupin
Zm00001d025081	2.9944	1.38012e-19	Rhodanese-like domain
Zm00001d025129	-0.575879	0.0259519
Zm00001d025130	-0.895253	6.34718e-06	Cation efflux family
Zm00001d025141	-0.726659	1.17999e-57
Zm00001d025166	-0.626052	4.08778e-60	Zinc-binding dehydrogenase|PF08240	Alcohol dehydrogenase GroES-like domain
Zm00001d025200	1.68823	1.23595e-92	Cytochrome P450
Zm00001d025255	-1.07885	0.00102702	Salt stress response/antifungal|PF00069	Protein kinase domain
Zm00001d025281	0.53847	5.14693e-09
Zm00001d025296	0.792437	0.00530767	NUDIX domain
Zm00001d025333	0.575872	4.34969e-13	Prephenate dehydratase
Zm00001d025338	1.09217	0.000464332	Transcriptional activator
Zm00001d025360	0.541782	0.000665994
Zm00001d025379	1.01978	4.41376e-27	U-box domain
Zm00001d025400	-0.726118	1.70626e-05	FAD binding domain
Zm00001d025431	-0.543955	1.00866e-10	Domain of unknown function (DUF3475)|PF05003	Protein of unknown function (DUF668)
Zm00001d025437	-0.668235	6.17117e-72	Amino acid permease
Zm00001d025445	0.537127	7.36558e-06	Thioesterase superfamily
Zm00001d025472	-1.44447	0.022021
Zm00001d025474	0.720306	5.32087e-34	Voltage gated chloride channel
Zm00001d025490	2.5781	1.9034e-05
Zm00001d025509	-1.1757	1.41931e-06	Protein of unknown function (DUF861)
Zm00001d025544	-0.539183	1.29385e-05	NAD(P)-binding Rossmann-like domain
Zm00001d025545	-0.609156	2.93264e-29	FAD binding domain|PF00498	FHA domain
Zm00001d025551	-0.552294	3.12982e-29	RNA recognition motif. (a.k.a. RRM, RBD, or RNP domain)
Zm00001d025564	1.68905	0.00206471	Plastocyanin-like domain
Zm00001d025586	-0.648727	0.0264306	Aldose 1-epimerase
Zm00001d025612	0.613649	4.68282e-09
Zm00001d025654	1.35732	0.000861718
Zm00001d025662	4.76422	0.0188065
Zm00001d025711	-0.703734	3.44827e-19
Zm00001d025735	-0.586647	1.74189e-07	Protein kinase domain
Zm00001d025747	-0.591368	3.3453e-12	Haloacid dehalogenase-like hydrolase
Zm00001d025753	2.0949	7.15742e-123	Chitinase class I|PF00187	Chitin recognition protein
Zm00001d025770	-1.61432	3.46742e-46	CCT motif|PF00643	B-box zinc finger
Zm00001d025814	1.21534	2.55089e-21	Glycosyltransferase family 29 (sialyltransferase)
Zm00001d025827	-0.661985	2.38266e-20	Lipase (class 3)|PF00168	C2 domain
Zm00001d025846	-0.748576	7.36625e-24	Glycosyl hydrolase family 1
Zm00001d025861	-0.729296	0.0264634	No apical meristem (NAM) protein
Zm00001d025869	0.827702	0.000184277	Triose-phosphate Transporter family
Zm00001d025871	1.26772	0.000512028	B3 DNA binding domain|PF06507	Auxin response factor
Zm00001d025892	-0.987948	2.45977e-30	AFG1-like ATPase
Zm00001d025900	-2.0036	2.62972e-07	GRAM domain
Zm00001d025919	-0.629489	1.08754e-28	Dihydrouridine synthase (Dus)
Zm00001d025922	2.81058	1.14201e-26	short chain dehydrogenase
Zm00001d025923	-1.84717	2.50602e-20	short chain dehydrogenase
Zm00001d025924	1.01748	2.7671e-36	short chain dehydrogenase|PF13561	Enoyl-(Acyl carrier protein) reductase
Zm00001d025947	-0.96671	8.32397e-06	Auxin responsive protein
Zm00001d025948	-0.792563	2.47611e-16	Elongation factor G, domain IV|PF00679	Elongation factor G C-terminus|PF14492	Elongation Factor G, domain II|PF00009	Elongation factor Tu GTP binding domain|PF03144	Elongation factor Tu domain 2
Zm00001d025959	2.02016	0.00364345	Protein kinase domain
Zm00001d025966	0.810558	0.0193371
Zm00001d025984	0.681034	2.24709e-10	Glu/Leu/Phe/Val dehydrogenase, dimerisation domain|PF00208	Glutamate/Leucine/Phenylalanine/Valine dehydrogenase
Zm00001d026002	-4.61581	0.00682071	Ring finger domain
Zm00001d026012	-1.39781	0.0102934
Zm00001d026028	1.79595	0.00166102
Zm00001d026041	4.3267	1.70888e-20	ABC transporter transmembrane region|PF00005	ABC transporter
Zm00001d026055	-0.576063	2.71065e-06	Protein of unknown function, DUF604
Zm00001d026060	-0.616161	0.000659746	Aminotransferase class I and II
Zm00001d026067	-1.83263	1.03555e-09	Cytochrome P450
Zm00001d026068	-1.32373	1.28444e-11	Peptidase inhibitor I9|PF00082	Subtilase family|PF02225	PA domain
Zm00001d026084	-0.630109	0.00280954	Protein of unknown function (DUF4005)
Zm00001d026095	-0.66728	0.00671954
Zm00001d026126	-0.57672	2.0488e-13	Protein tyrosine kinase
Zm00001d026139	-0.969151	5.49862e-07	Protein kinase domain|PF00036	EF hand|PF13499	EF-hand domain pair
Zm00001d026147	0.924675	0.00520764	Helix-loop-helix DNA-binding domain|PF14215	bHLH-MYC and R2R3-MYB transcription factors N-terminal
Zm00001d026156	-0.709473	2.24377e-07	Major Facilitator Superfamily
Zm00001d026189	0.763075	0.0482702	Protein kinase domain
Zm00001d026200	-0.697918	0.000946085	Pathogenesis-related protein Bet v I family
Zm00001d026223	-0.623028	0.00694043
Zm00001d026245	-0.681171	4.79582e-05	Myb/SANT-like DNA-binding domain
Zm00001d026248	-1.05836	4.94068e-25	Ring finger domain
Zm00001d026252	-0.699421	2.4163e-13	WRKY DNA -binding domain|PF10533	Plant zinc cluster domain
Zm00001d026266	0.81576	0.000998251	C1 domain|PF13905	Thioredoxin-like
Zm00001d026269	-0.636815	1.32946e-35	Protein phosphatase 2C
Zm00001d026271	-0.80093	1.15289e-35	AP2 domain
Zm00001d026288	0.596858	0.000608213	Methyl-CpG binding domain
Zm00001d026297	-0.640207	0.00509859	Cysteine-rich TM module stress tolerance
Zm00001d026300	-0.89648	0.044572	PAZ domain|PF16486	N-terminal domain of argonaute|PF02171	Piwi domain|PF08699	Argonaute linker 1 domain|PF16488	Argonaute linker 2 domain
Zm00001d026322	-0.815268	8.64906e-07	Protein tyrosine kinase
Zm00001d026344	1.42496	2.6086e-07
Zm00001d026351	-0.665988	0.00376654	START domain|PF00046	Homeobox domain
Zm00001d026368	-0.545578	5.36016e-10	Thioredoxin
Zm00001d026377	1.53614	4.25491e-18	Sugar (and other) transporter
Zm00001d026414	-0.574794	4.41253e-17
Zm00001d026426	2.63933	2.57817e-50	ABC transporter|PF00664	ABC transporter transmembrane region
Zm00001d026437	-0.80002	3.48307e-11
Zm00001d026447	-0.612667	0.00410636	AP2 domain
Zm00001d026448	-1.58044	0.0140729	AP2 domain
Zm00001d026458	0.674051	4.47714e-67	Granulin|PF08246	Cathepsin propeptide inhibitor domain (I29)|PF00112	Papain family cysteine protease
Zm00001d026488	-0.645421	0.00289392	Protein tyrosine kinase
Zm00001d026505	1.78349	1.39951e-15
Zm00001d026519	1.90048	0.0114267
Zm00001d026528	1.07663	4.67902e-11	RNA recognition motif. (a.k.a. RRM, RBD, or RNP domain)
Zm00001d026560	-0.989069	5.24326e-23	Protein of unknown function, DUF393
Zm00001d026577	1.03566	0.0341185	Papain family cysteine protease|PF00396	Granulin|PF08246	Cathepsin propeptide inhibitor domain (I29)
Zm00001d026594	-0.769458	2.44112e-05	Response regulator receiver domain
Zm00001d026608	-0.69659	0.000475332	Thioredoxin
Zm00001d026619	1.47446	8.03901e-98	Pyruvate kinase, alpha/beta domain|PF00224	Pyruvate kinase, barrel domain
Zm00001d026632	1.14154	3.79426e-15	Aluminium induced protein
Zm00001d026652	-0.552727	1.14774e-07	Domain of unknown function (DUF296)
Zm00001d026671	0.787885	0.0197049
Zm00001d026677	-0.554246	6.40109e-11	ACT domain|PF07714	Protein tyrosine kinase
Zm00001d026701	0.599189	0.00211335
Zm00001d026712	0.635387	1.71842e-05	Glycosyl hydrolase family 9
Zm00001d026857	2.83656	1.42167e-07
Zm00001d026915	-0.948679	0.0198811
Zm00001d027290	5.09794	9.75884e-07	Hydrophobic seed protein
Zm00001d027292	-1.58849	9.99149e-14	GRAS domain family
Zm00001d027302	0.558153	0.0137577	Skp1 family, dimerisation domain
Zm00001d027320	-0.831168	0.00592738	CemA family
Zm00001d027322	-1.75745	3.35281e-08	Weak chloroplast movement under blue light
Zm00001d027332	-0.662388	6.36341e-05
Zm00001d027348	0.575594	0.000285893
Zm00001d027355	0.806148	3.70023e-17	Rhomboid family
Zm00001d027361	-0.643416	0.0218019	Phloem protein 2
Zm00001d027387	1.09939	2.47913e-79	PA domain|PF00082	Subtilase family|PF05922	Peptidase inhibitor I9
Zm00001d027394	0.788117	0.0118506	Centromere kinetochore component CENP-T histone fold
Zm00001d027405	-1.31571	8.07055e-13	Heavy-metal-associated domain
Zm00001d027422	-0.813608	1.49187e-08	PsbP
Zm00001d027441	1.43044	0.0037819	Glycosyl hydrolases family 28
Zm00001d027454	1.35937	1.12474e-21
Zm00001d027456	-0.688964	0.0205068	CAAD domains of cyanobacterial aminoacyl-tRNA synthetase
Zm00001d027457	1.26799	0.00341607	Putative AtpZ or ATP-synthase-associated
Zm00001d027481	-1.19077	7.39853e-09
Zm00001d027488	-0.99876	3.84803e-131	Glyceraldehyde 3-phosphate dehydrogenase, NAD binding domain|PF02672	CP12 domain|PF02800	Glyceraldehyde 3-phosphate dehydrogenase, C-terminal domain
Zm00001d027499	-1.14381	1.88928e-07	AMP-binding enzyme|PF13193	AMP-binding enzyme C-terminal domain
Zm00001d027524	0.704143	0.000586678	Chitinase class I
Zm00001d027530	-1.2264	2.15447e-22	No apical meristem (NAM) protein
Zm00001d027534	0.768504	0.00622463	AMP-binding enzyme|PF13193	AMP-binding enzyme C-terminal domain
Zm00001d027535	-0.818063	0.00141908	AMP-binding enzyme C-terminal domain|PF00501	AMP-binding enzyme
Zm00001d027550	0.546743	4.29096e-09
Zm00001d027576	-0.620223	0.0421087	Domain of unknown function (DUF4598)
Zm00001d027593	-1.07121	2.12467e-53	POT family
Zm00001d027621	-0.552296	3.42807e-05	von Willebrand factor type A domain|PF17123	RING-like zinc finger|PF14624	VWA / Hh protein intein-like
Zm00001d027622	0.673537	1.03436e-05	von Willebrand factor type A domain|PF17123	RING-like zinc finger|PF14624	VWA / Hh protein intein-like
Zm00001d027649	1.38305	5.37816e-41	CHY zinc finger|PF14599	Zinc-ribbon
Zm00001d027659	-0.647968	3.82082e-15	Protein of unknown function (DUF1997)
Zm00001d027682	-0.624401	0.0315372	EamA-like transporter family
Zm00001d027723	-1.12429	1.47734e-14	ABC transporter|PF01061	ABC-2 type transporter
Zm00001d027727	0.725286	6.05643e-27	Aminotransferase class-V
Zm00001d027734	0.571725	2.32075e-16	Protein tyrosine kinase
Zm00001d027809	1.96254	2.74782e-56
Zm00001d027816	0.774957	0.0036602	Protein of unknown function (DUF620)
Zm00001d027846	-0.683691	9.49676e-27	Dof domain, zinc finger
Zm00001d027851	-0.558472	2.26886e-32
Zm00001d027874	-0.800526	6.55042e-16	CCAAT-binding transcription factor (CBF-B/NF-YA) subunit B
Zm00001d027875	0.838183	8.29107e-06	Mitochondrial carrier protein
Zm00001d027877	-0.552148	0.0125974
Zm00001d027888	1.12793	0.00469144	alpha/beta hydrolase fold
Zm00001d027907	-0.549987	2.32662e-20	Plant protein of unknown function (DUF936)
Zm00001d027924	3.40891	2.42139e-270	AP2 domain
Zm00001d027925	1.74368	6.53759e-68	AP2 domain
Zm00001d027929	-0.586546	2.98724e-33	AP2 domain
Zm00001d027937	0.59807	0.0129397	Weak chloroplast movement under blue light
Zm00001d027946	1.71	9.51049e-13	Transferase family
Zm00001d027947	2.4352	4.23857e-16	Pyridoxal-dependent decarboxylase conserved domain
Zm00001d027948	3.06963	2.99487e-11	Transferase family
Zm00001d027949	1.33916	3.6481e-08	Pyridoxal-dependent decarboxylase conserved domain
Zm00001d027973	-0.725442	0.0286144
Zm00001d027978	-0.647242	1.86447e-05	Purine nucleobase transmembrane transport
Zm00001d027988	-0.911435	0.0001391
Zm00001d027992	-0.725198	8.12957e-68
Zm00001d027995	0.584078	3.17135e-10	Alcohol dehydrogenase GroES-like domain|PF00107	Zinc-binding dehydrogenase
Zm00001d027999	-1.33606	0.00113988	UbiA prenyltransferase family
Zm00001d028004	1.03718	3.31033e-05	Leucine Rich repeats (2 copies)
Zm00001d028005	0.552114	0.00173038	Ubiquitin carboxyl-terminal hydrolase
Zm00001d028017	-0.954594	1.24461e-37	AP2 domain
Zm00001d028056	-0.895705	3.68362e-82	NPH3 family|PF00651	BTB/POZ domain
Zm00001d028083	-1.62706	3.10963e-05	Uroporphyrinogen decarboxylase (URO-D)
Zm00001d028094	-1.09429	5.18938e-78	alpha/beta hydrolase fold
Zm00001d028154	-0.909699	1.72268e-15	Bacterial transferase hexapeptide (six repeats)|PF06426	Serine acetyltransferase, N-terminal
Zm00001d028162	1.42901	1.2394e-56	Sulfate permease family|PF01740	STAS domain
Zm00001d028165	2.20204	3.65511e-08	Aminotransferase class I and II
Zm00001d028240	-0.555272	3.18427e-05	Ribosomal proteins 50S-L15, 50S-L18e, 60S-L27A
Zm00001d028258	-0.72146	0.00885733	Cytochrome P450
Zm00001d028260	1.64462	4.01814e-153	Glutamine synthetase, beta-Grasp domain|PF00120	Glutamine synthetase, catalytic domain
Zm00001d028273	-0.586593	5.71891e-18	Protein kinase domain
Zm00001d028280	0.572719	9.88e-06	Protein kinase domain
Zm00001d028284	0.85961	0.0250205	Protein of unknown function, DUF547|PF14389	Leucine-zipper of ternary complex factor MIP1
Zm00001d028288	-0.880447	0.023865	Leucine rich repeat
Zm00001d028299	0.864937	3.0585e-09	Squalene epoxidase
Zm00001d028303	1.93059	5.68661e-15	Amino-transferase class IV
Zm00001d028307	0.883161	5.22487e-05	RCD1-SRO-TAF4 (RST) plant domain
Zm00001d028308	-0.58822	0.00508792
Zm00001d028309	-0.808383	7.85854e-05	Maf-like protein
Zm00001d028311	-0.79507	0.00442085	MatE
Zm00001d028325	-0.783888	1.02083e-06	Cytochrome P450
Zm00001d028344	-1.16461	5.83052e-08	Dimerisation domain of Zinc Transporter|PF01545	Cation efflux family
Zm00001d028349	3.11342	1.18025e-29	Peroxidase
Zm00001d028400	-1.00681	7.94012e-07	Thaumatin family
Zm00001d028406	-0.622899	5.03496e-33	3-Oxoacyl-[acyl-carrier-protein (ACP)] synthase III C terminal|PF08392	FAE1/Type III polyketide synthase-like protein
Zm00001d028408	-1.87485	0.000862537	Hsp20/alpha crystallin family
Zm00001d028412	0.56663	8.90333e-11	Filament-like plant protein, long coiled-coil
Zm00001d028416	-0.924814	1.19291e-18	ACT domain|PF01842	ACT domain
Zm00001d028432	-2.30225	3.53311e-11	Histone-like transcription factor (CBF/NF-Y) and archaeal histone
Zm00001d028447	0.756028	6.10482e-12	Protein kinase domain
Zm00001d028451	0.986445	1.13046e-05
Zm00001d028471	-1.82028	2.18457e-23	Phosphoenolpyruvate carboxykinase
Zm00001d028474	1.13882	2.66149e-24	Galactose binding lectin domain|PF01301	Glycosyl hydrolases family 35
Zm00001d028521	-1.56262	0.0488916	Protein kinase domain
Zm00001d028561	-0.628859	3.78891e-08	Hsp20/alpha crystallin family
Zm00001d028562	-0.663728	3.31874e-22	Fructose-1-6-bisphosphatase, N-terminal domain
Zm00001d028565	0.801933	1.98784e-05	Protein of unknown function (DUF620)
Zm00001d028572	1.21474	5.74372e-43	Nucleotidyl transferase|PF00132	Bacterial transferase hexapeptide (six repeats)
Zm00001d028574	-0.549907	1.14891e-58	Protein phosphatase 2C
Zm00001d028576	-0.608709	5.52735e-16	Protein of unknown function, DUF604
Zm00001d028585	-0.892231	3.15802e-11	Sigma-70, region 4|PF04539	Sigma-70 region 3|PF04542	Sigma-70 region 2
Zm00001d028598	-1.45696	9.97359e-33	DVL family
Zm00001d028620	-0.539626	2.77393e-36	ANTH domain
Zm00001d028651	1.69131	1.84212e-11	Salt stress response/antifungal
Zm00001d028664	2.74381	9.82385e-08
Zm00001d028667	0.70363	0.0140567	C2H2-type zinc finger
Zm00001d028670	-0.603032	1.28188e-18	PsbP
Zm00001d028676	-0.65676	1.14202e-11	Peptidase M50B-like
Zm00001d028693	1.63264	1.19757e-10	Glutathione S-transferase, C-terminal domain|PF13417	Glutathione S-transferase, N-terminal domain
Zm00001d028704	-0.815135	1.81881e-08	AhpC/TSA antioxidant enzyme
Zm00001d028708	1.41599	0.00634509
Zm00001d028718	1.38288	2.10738e-08
Zm00001d028721	1.09171	0.000379568	Lateral organ boundaries (LOB) domain
Zm00001d028744	0.656662	2.94072e-24	2OG-Fe(II) oxygenase superfamily|PF14226	non-haem dioxygenase in morphine synthesis N-terminal
Zm00001d028745	-0.537036	0.000581831	Rhodanese-like domain
Zm00001d028750	0.830649	4.17471e-05	Asparagine synthase|PF13537	Glutamine amidotransferase domain
Zm00001d028759	1.87769	1.8216e-281	Thiamine pyrophosphate enzyme, C-terminal TPP binding domain|PF02776	Thiamine pyrophosphate enzyme, N-terminal TPP binding domain|PF00205	Thiamine pyrophosphate enzyme, central domain
Zm00001d028768	-0.677387	0.0451572	Myb/SANT-like DNA-binding domain
Zm00001d028769	-0.854745	0.0123652
Zm00001d028808	1.82495	2.00457e-10	Wound-induced protein WI12
Zm00001d028809	0.699699	6.12327e-11	PLAC8 family|PF11204	Protein of unknown function (DUF2985)
Zm00001d028814	1.74723	5.52483e-08	Pathogenesis-related protein Bet v I family
Zm00001d028815	1.24393	0.00888958	Pathogenesis-related protein Bet v I family
Zm00001d028816	1.80326	0.0393571	Pathogenesis-related protein Bet v I family
Zm00001d028873	1.68831	0.00874021	Tim17/Tim22/Tim23/Pmp24 family
Zm00001d028912	-0.540239	3.0524e-21	Plant protein of unknown function
Zm00001d028931	-0.612576	7.88544e-42	Glycosyl transferase family 8
Zm00001d028986	1.44725	6.05828e-07
Zm00001d028988	0.79368	2.78928e-20	E1-E2 ATPase|PF16209	Phospholipid-translocating ATPase N-terminal
Zm00001d028992	-0.74348	1.79183e-25	Thioredoxin
Zm00001d029031	-0.941441	1.6186e-10	Cytochrome P450
Zm00001d029040	1.10657	9.97965e-05	Leucine rich repeat N-terminal domain|PF00069	Protein kinase domain
Zm00001d029049	-0.542833	7.22295e-15	Photosystem II Pbs27
Zm00001d029051	-1.20968	5.01568e-18
Zm00001d029052	-0.673728	7.54081e-05
Zm00001d029067	-1.2255	1.83253e-06	Transcriptional repressor, ovate
Zm00001d029083	1.14267	0.0347415	Aminotransferase class-III
Zm00001d029102	-0.788464	2.61688e-16	Dormancy/auxin associated protein
Zm00001d029150	-1.01534	0.0146469	NAD(P)H-binding
Zm00001d029163	-0.649827	0.00591363	EF-hand domain pair
Zm00001d029183	1.92886	1.42699e-25	Cytochrome P450
Zm00001d029218	-0.593826	0.000779034	non-haem dioxygenase in morphine synthesis N-terminal|PF03171	2OG-Fe(II) oxygenase superfamily
Zm00001d029233	0.575189	1.26245e-05
Zm00001d029258	-2.70923	4.95612e-16	Protein tyrosine kinase
Zm00001d029288	0.791292	0.0176345	Cytochrome P450
Zm00001d029289	0.879434	0.00135204	Cytochrome P450
Zm00001d029297	0.53721	0.000501453	Protein phosphatase 2C
Zm00001d029313	0.613057	4.13487e-07	X8 domain|PF00332	Glycosyl hydrolases family 17
Zm00001d029333	0.587987	0.0268316	GWT1
Zm00001d029356	1.52972	4.74262e-37	O-methyltransferase|PF08100	Dimerisation domain
Zm00001d029359	1.3979	8.68905e-96	Dimerisation domain|PF00891	O-methyltransferase
Zm00001d029366	-0.976921	2.67516e-60
Zm00001d029371	-0.710761	6.16157e-67	Trehalose-phosphatase
Zm00001d029387	-0.916239	1.25873e-26	Caspase domain
Zm00001d029388	-2.68782	0	Caspase domain
Zm00001d029397	1.23592	1.85053e-252	C2 domain|PF00614	Phospholipase D Active site motif|PF12357	Phospholipase D C terminal
Zm00001d029444	-2.88425	1.58531e-10
Zm00001d029447	0.556363	0.000197033	zinc-finger of the FCS-type, C2-C2
Zm00001d029460	2.05268	7.17708e-15	SPX domain
Zm00001d029468	0.67755	1.26665e-15
Zm00001d029475	-0.775543	6.61835e-05	ATP-dependent protease La (LON) substrate-binding domain
Zm00001d029489	-0.577822	1.75191e-06
Zm00001d029501	-1.31718	8.25997e-07
Zm00001d029502	-0.83721	6.37966e-16	Glucose-6-phosphate dehydrogenase, C-terminal domain|PF00479	Glucose-6-phosphate dehydrogenase, NAD binding domain
Zm00001d029505	-1.20807	1.12696e-44	Histone-like transcription factor (CBF/NF-Y) and archaeal histone
Zm00001d029506	0.965875	2.42261e-20	Lateral organ boundaries (LOB) domain
Zm00001d029519	-1.13641	1.52906e-24	Cytochrome P450
Zm00001d029526	-1.04006	0.00105017	Cytochrome P450
Zm00001d029546	4.17117	8.00889e-261
Zm00001d029570	-1.19854	0.000822777
Zm00001d029594	0.759392	7.66831e-12	Allene oxide cyclase
Zm00001d029601	-1.14014	4.51496e-21	Lateral organ boundaries (LOB) domain
Zm00001d029617	1.4412	1.3299e-21
Zm00001d029628	0.57035	0.00529118	Aspartic acid proteinase inhibitor
Zm00001d029630	2.84157	8.34733e-20	Aspartic acid proteinase inhibitor
Zm00001d029648	1.46967	2.05343e-40	Terpene synthase, N-terminal domain|PF03936	Terpene synthase family, metal binding domain
Zm00001d029674	-0.640675	0.00230085	Cofactor assembly of complex C subunit B, CCB2/CCB4
Zm00001d029688	1.95489	1.60399e-33	Cytochrome P450
Zm00001d029696	1.4085	2.01217e-77	Glutathione S-transferase, C-terminal domain|PF02798	Glutathione S-transferase, N-terminal domain
Zm00001d029699	1.26929	3.04604e-30	Glutathione S-transferase, N-terminal domain|PF13410	Glutathione S-transferase, C-terminal domain
Zm00001d029702	1.28993	0.0105134	Glutathione S-transferase, N-terminal domain
Zm00001d029706	0.560507	8.5678e-39	Glutathione S-transferase, N-terminal domain
[truncated: 1,513 more rows]

## Sheet: St6
Gene_id	log2FoldChange	padj	gene_description
[truncated: 1,476 more rows]

## Sheet: Sh10
Gene_id	log2FoldChange	padj	gene_description
[truncated: 3,757 more rows]

[truncated: 1 more sheets: St10]
